# Supplementary material for: Pathway-specific metabolome analysis with 18O2-labeled Medicago truncatula via a mass spectrometry-based approach
Source: Metabolomics. 2018 May 11;14(5):71. doi: 10.1007/s11306-018-1364-6 (PMC5948250; doi:10.1007/s11306-018-1364-6)
Supplement: Supplementary file 1 — Supplementary material 1 (XLSX 2263 KB) [file 11306_2018_1364_MOESM1_ESM.xlsx]

## Sheet: Description of Annotation List
Title	Description
No.	The ID of peaks
RT.Ave.(min)	Average retention time (n = 3)
Actual Mass Ave.	Average actual mass (n = 3)
Detected Mass Ave.	Average detected mass (n = 3)
Ave. Intensity of Monoisotopic Peak	Average intensity of monoisotopic peak (n = 3)
Elemetal composition	Predicted elemental composition by consideration of isotope incorporation
C	The highest number of 13C incorporated in 13C-labeled Medicago
N	The highest number of 15N incorporated in 15N-labeled Medicago
O	The highest number of 18O incorporated in 18O-labeled Medicago
S	The highest number of 34S incorporated in 34S-labeled Medicago
Class	DB: only one elemental composition was estimated with consideration of labeling and it was hit to some of the compound DB
	SEC: only one elemental composition was estimated with consideration of labeling and it was not hit to some of the compound DB
	MEC: there were still any candidates of elemental composition with consideration of labeling
	NH: no elemental compositions were automatically predicted or there were no elemental compositions among automatically predicted candidates by consideration of isotope incorporated
code	SS: single elemental composition was automatically predicted and it was supported by consideration of isotope incorporated
	MS: multiple elemental compositions were automatically predicted but I could narrow them down to one elemental composition by consideration of isotope incorporated
	MM: multiple elemental compositions were automatically predicted and I could not narrow them down to one elemental composition by consideration of isotope incorporated
	NH: no elemental compositions were estimated with consideration of labeling
Pref.Ioniz.Mode	Preferred ionization mode
Ave. MS/MS exists	The preference of MS2 data
[DB All]	The summation of all database search results
[EX-HR2]	The hit number in exact mass database
[KNApSAcK]	The hit number in KNApSAcK
[KEGG]	The hit number in KEGG
[FlavView]	The hit number in FlavonoidViewer
[LipidMAPS]	The hit number in LipidMAPS
[HMDB]	The hit number in HMDB

## Sheet: Description of DB search
Title	Description
Peak# or DB name	The ID of peaks or database name
Elemental composition	The elemantal composition of DB search results
Unsaturation degree (for only EX-HR2 results)	Unsaturation degree: It's for only EX-HR2 results. "0" was automatically entered for other DB search results.
Theoretical mass	The theoretical mass of DB search results
Theoretical ionized mass	The theoretical ionized mass of DB search results. The ionization mode was shown in "Pref.Ioniz.Mode"
Pref.Ioniz.Mode	Preferred ionization mode
dPPM	The error between "Theoretical mass" and "Actual Mass Ave."
Theoretical13C%	The theoretical 13C/12C ratio
ID of each DB	The compound ID in each DB
Compound name	The compound name
Valid	Is it meeting each number of isotope incorporated? TRUE: YES. FALSE: No.

## Sheet: 20140109_Annotation List for No
No.	RT.Ave.(min)	Actual Mass Ave.	Detected Mass Ave.	Ave. Intensity of Monoisotopic Peak	Elemetal composition	C	N	O	S	Category	Class	code	Pref.Ioniz.Mode	Ave. MS/MS exists	[DB All]	[EX-HR2]	[KNApSAcK]	[KEGG]	[FlavView]	[LipidMAPS]	[HMDB]
0	5.57136	293.189	294.196	296414	C11H27N5O2S1	11	5	1	1		SEC	MS	[Actual + H]+	yes	3	2	0	1	0	0	0
1	12.2793	306.076	307.084	146893	No Hits	10	3	1	1		NH	NH	[Actual + H]+	yes	3	3	0	0	0	0	0
2	12.3177	321.1	322.107	131645	3	11	3	1	1		MEC	MM	[Actual + H]+	yes	17	4	9	2	0	0	2
3	12.5089	313.586	314.593	32708.1	No Hits	10	3	1	1		NH	NH	[Actual + H]+	yes	0	0	0	0	0	0	0
4	12.5475	220.085	221.092	196972	C11H12N2O3	11	2	1	0	Aminocarboxylic acid	DB	MS	[Actual + H]+	yes	10	2	2	4	0	0	2
5	12.5806	294.095	312.129	112918	C11H18O9	11	0	1	0	Multiple	DB	MS	[Actual + NH4]+	yes	8	3	2	1	0	2	0
6	12.584	316.077	317.085	40525.6	No Hits	11	0	1	0		NH	NH	[Actual + H]+	yes	8	6	1	1	0	0	0
7	12.7739	626.169	627.176	70742.1	4	21	6	3	2		MEC	MM	[Actual + H]+	yes	55	55	0	0	0	0	0
8	12.7766	313.586	314.593	48895.9	No Hits	10	3	1	1		NH	NH	[Actual + H]+	yes	0	0	0	0	0	0	0
9	12.7769	313.084	314.091	208355	C11H15N5O4S1	10	3	1	1	Nucleoside	DB	MS	[Actual + H]+	yes	3	2	0	0	0	0	1
10	12.8398	214.059	215.067	21411	C8H10N2O5	8	2	2	0	Aminocarboxylic acid	DB	MS	[Actual + H]+	yes	3	2	0	1	0	0	0
11	13.1454	338.122	356.156	54576	C13H22O10	9	0	1	0		SEC	MS	[Actual + NH4]+	yes	4	4	0	0	0	0	0
12	13.1489	292.08	293.087	67318.4	C11H16O9	9	0	1	0		SEC	MS	[Actual + H]+	yes	3	3	0	0	0	0	0
13	13.3385	252.121	253.128	93909.8	C10H20O7	10	0	1	0	Other	DB	MS	[Actual + H]+	yes	3	2	0	0	0	0	1
14	13.3432	252.121	275.11	86532	C10H20O7	10	0	1	0	Other	DB	MS	[Actual + Na]+	yes	3	2	0	0	0	0	1
15	13.3565	280.153	298.186	79728.4	C12H24O7	10	0	1	0	Other	DB	MS	[Actual + NH4]+	yes	3	2	1	0	0	0	0
16	13.443	266.091	267.098	14631.2	C12H14N2O5	11	2	1	0	SEC [There are some DB hits, but unlikely]	DB	MS	[Actual + H]+	yes	4	3	0	1	0	0	0
17	13.631	266.101	284.134	42041.5	C10H18O8	10	0	1	0		SEC	MS	[Actual + NH4]+	yes	2	2	0	0	0	0	0
18	13.6601	167.081	168.088	35721.5	C6H9N5O1	6	5	1	0	SEC [There are some DB hits, but unlikely]	DB	SS	[Actual + H]+	yes	2	1	0	1	0	0	0
19	13.7612	236.08	237.087	51411.3	C11H12N2O4	11	2	2	0	Aminocarboxylic acid	DB	MS	[Actual + H]+	yes	7	2	1	3	0	0	1
20	13.7858	252.121	270.155	27637	C10H20O7	10	0	1	0	Other	DB	MS	[Actual + NH4]+	yes	3	2	0	0	0	0	1
21	13.8117	220.085	221.092	383146	C11H12N2O3	11	2	1	0	Aminocarboxylic acid	DB	MS	[Actual + H]+	yes	10	2	2	4	0	0	2
22	13.9725	330.096	348.129	26243.6	C14H18O9	14	0	2	0	Multiple	DB	MS	[Actual + NH4]+	yes	9	5	2	1	0	0	1
23	14.3753	457.153	458.16	36796	3	15	3	3	1		MEC	MM	[Actual + H]+	yes	14	14	0	0	0	0	0
24	14.4799	268.081	269.088	47598.5	C10H12N4O5	10	4	2	0	Nucleoside	DB	MS	[Actual + H]+	yes	10	3	3	1	0	0	3
25	14.6327	260.083	261.091	44562.3	C10H16N2O4S1	10	2	2	1	Other	DB	MS	[Actual + H]+	yes	3	2	0	1	0	0	0
26	14.647	457.153	458.16	24507.8	3	19	3	3	1		MEC	MM	[Actual + H]+	yes	15	15	0	0	0	0	0
27	15.0349	434.143	452.177	62815.6	C18H26O12	18	0	3	0	Multiple	DB	MS	[Actual + NH4]+	yes	20	13	5	0	0	0	2
28	15.1263	304.07	305.077	34820.6	C14H12N2O6	5	1	2	0		SEC	MS	[Actual + H]+	yes	4	4	0	0	0	0	0
29	15.216	587.21	588.217	17629.1	C24H29N9O9	24	9	1	0		SEC	MS	[Actual + H]+	yes	30	30	0	0	0	0	0
30	15.3475	398.179	416.213	37595.7	C16H30O11	13	0	1	0		SEC	MS	[Actual + NH4]+	yes	7	7	0	0	0	0	0
31	15.3934	487.16	488.167	82770.8	4	13	3	1	0		MEC	MM	[Actual + H]+	yes	18	18	0	0	0	0	0
32	15.4094	322.081	323.088	110277	2	13	2	2	0		MEC	MM	[Actual + H]+	yes	4	4	0	0	0	0	0
33	15.4785	294.096	317.085	141250	C11H18O9	11	0	1	0	Multiple	DB	MS	[Actual + Na]+	yes	9	4	2	1	0	2	0
34	15.4948	354.143	355.15	111469	2	15	2	3	0		MEC	MM	[Actual + H]+	yes	7	6	0	1	0	0	0
35	15.5779	229.132	230.139	29324.5	C11H19N1O4	8	1	2	0	Aminocarboxylic acid	DB	SS	[Actual + H]+	yes	2	1	0	0	0	0	1
36	15.6301	199.085	200.092	248249	C9H13N1O4	9	1	4	0	Multiple	DB	SS	[Actual + H]+	yes	3	1	1	0	0	0	1
37	15.6306	218.127	219.134	34200	C9H18N2O4	9	2	1	0	Aminocarboxylic acid	DB	SS	[Actual + H]+	yes	12	1	1	1	0	0	9
38	15.6483	506.177	507.184	57214.6	2	21	6	2	0		MEC	MM	[Actual + H]+	yes	21	21	0	0	0	0	0
39	15.6842	236.08	237.087	23070.8	C11H12N2O4	11	2	1	0	Aminocarboxylic acid	DB	MS	[Actual + H]+	yes	7	2	1	3	0	0	1
40	15.8242	354.143	355.15	212590	2	15	2	3	0		MEC	MM	[Actual + H]+	yes	5	4	0	1	0	0	0
41	15.9295	317.112	335.145	75210.5	2	13	1	3	0		MEC	MM	[Actual + NH4]+	yes	3	3	0	0	0	0	0
42	15.9314	317.112	340.101	57101.1	2	13	1	3	0		MEC	MM	[Actual + Na]+	yes	3	3	0	0	0	0	0
43	15.9396	306.086	307.093	101319	C14H14N2O6	13	2	2	0		SEC	MS	[Actual + H]+	yes	3	3	0	0	0	0	0
44	15.9901	220.085	221.092	478070	C11H12N2O3	11	2	1	0	Aminocarboxylic acid	DB	MS	[Actual + H]+	yes	10	2	2	4	0	0	2
45	16.0312	280.143	281.15	401907	C14H20N2O4	14	2	1	0	Multiple	DB	MS	[Actual + H]+	yes	8	2	3	0	0	0	3
46	16.0708	448.122	449.13	57805.5	C18H24O13	18	0	1	0	Multiple	DB	MS	[Actual + H]+	yes	18	16	1	0	0	0	1
47	16.192	728.202	746.236	34056.7	3	28	0	1	0		MEC	MM	[Actual + NH4]+	yes	102	102	0	0	0	0	0
48	16.2648	390.096	408.13	107508	C19H18O9	9	0	1	0	Phenolic	DB	MS	[Actual + NH4]+	yes	82	9	25	0	24	24	0
49	16.318	338.122	356.156	74087.2	C13H22O10	13	0	1	0		SEC	MS	[Actual + NH4]+	yes	4	4	0	0	0	0	0
50	16.334	338.122	339.129	31143.6	C13H22O10	12	0	1	0		SEC	MS	[Actual + H]+	yes	4	4	0	0	0	0	0
51	16.3765	227.116	228.123	49220.2	C11H17N1O4	11	1	3	0		SEC	SS	[Actual + H]+	yes	1	1	0	0	0	0	0
52	16.5612	331.127	332.134	110018	2	14	1	1	0		MEC	MM	[Actual + H]+	yes	6	4	1	1	0	0	0
53	16.7261	441.158	442.165	39108.7	3	18	3	2	1		MEC	MM	[Actual + H]+	yes	13	13	0	0	0	0	0
54	16.73	455.137	456.144	34421.1	3	19	3	4	1		MEC	MM	[Actual + H]+	yes	15	15	0	0	0	0	0
55	16.7874	338.122	356.156	85636.9	C13H22O10	13	0	1	0		SEC	MS	[Actual + NH4]+	yes	4	4	0	0	0	0	0
56	16.8534	308.111	331.1	56067.2	C12H20O9	9	0	1	0		SEC	MS	[Actual + Na]+	yes	4	4	0	0	0	0	0
57	17.3289	354.107	355.114	97483.4	2	15	2	3	0		MEC	MM	[Actual + H]+	yes	7	6	1	0	0	0	0
58	17.3778	334.117	335.124	27990.3	C16H18N2O6	15	2	3	0	Other	DB	MS	[Actual + H]+	yes	7	5	1	0	0	0	1
59	17.379	352.128	353.135	112079	C16H20N2O7	16	2	5	0	Alkaloid	DB	MS	[Actual + H]+	yes	6	5	0	0	0	0	1
60	17.4122	387.117	388.124	61678.9	2	16	1	1	0		MEC	MM	[Actual + H]+	yes	10	8	0	0	0	0	2
61	17.5383	308.111	326.145	1.66048e+06	C12H20O9	12	0	2	0		SEC	MS	[Actual + NH4]+	yes	4	4	0	0	0	0	0
62	17.5385	616.223	634.256	294359	2	20	0	2	0		MEC	MM	[Actual + NH4]+	yes	49	49	0	0	0	0	0
63	17.6876	406.221	424.255	15873.9	C19H34O9	19	0	4	0	Isoprenoid	DB	MS	[Actual + NH4]+	yes	15	6	8	0	0	0	1
64	17.6933	508.181	509.189	51585.3	2	21	4	5	0		MEC	MM	[Actual + H]+	yes	24	24	0	0	0	0	0
65	17.7038	355.148	356.156	92476.1	2	10	1	2	0		MEC	MM	[Actual + H]+	yes	4	4	0	0	0	0	0
66	17.7896	425.163	426.17	22189	2	18	3	2	1		MEC	MM	[Actual + H]+	yes	9	8	0	0	0	0	1
67	17.8507	208.133	209.14	48019.4	C10H16N4O1	7	4	1	0		SEC	SS	[Actual + H]+	yes	1	1	0	0	0	0	0
68	17.8556	344.124	345.131	335335	C15H16N6O4	15	6	1	0		SEC	MS	[Actual + H]+	yes	7	7	0	0	0	0	0
69	17.9155	204.09	205.097	7.94918e+06	C11H12N2O2	11	2	1	0	Multiple	DB	MS	[Actual + H]+	yes	19	2	5	7	0	0	5
70	17.9493	568.264	569.271	298167	3	27	2	3	0		MEC	MM	[Actual + H]+	yes	25	25	0	0	0	0	0
71	17.9815	364.174	382.208	98820.8	C16H28O9	16	0	1	0		SEC	MS	[Actual + NH4]+	yes	4	4	0	0	0	0	0
72	18.0578	388.101	406.135	66519.1	C16H20O11	16	0	3	0	Isoprenoid	DB	MS	[Actual + NH4]+	yes	11	9	2	0	0	0	0
73	18.0961	352.128	353.135	84633	C16H20N2O7	16	2	4	0	Alkaloid	DB	MS	[Actual + H]+	yes	7	6	0	0	0	0	1
74	18.1387	276.159	277.166	334359	C14H20N4O2	10	3	1	0	Phenolic	DB	MS	[Actual + H]+	yes	5	2	1	1	0	0	1
75	18.2065	368.159	369.166	42973.9	2	16	2	2	0		MEC	MM	[Actual + H]+	yes	8	7	0	0	0	1	0
76	18.2502	406.221	424.255	32750.7	C19H34O9	19	0	4	0	Isoprenoid	DB	MS	[Actual + NH4]+	yes	15	6	8	0	0	0	1
77	18.2838	403.112	421.146	71372.3	2	16	1	3	0		MEC	MM	[Actual + NH4]+	yes	10	9	0	0	0	0	1
78	18.2841	195.053	196.061	26093.1	C9H9N1O4	9	1	2	0	Aminocarboxylic acid	DB	SS	[Actual + H]+	yes	17	1	1	5	0	0	10
79	18.3102	508.181	509.189	59153	2	22	4	4	0		MEC	MM	[Actual + H]+	yes	24	24	0	0	0	0	0
80	18.3955	308.111	331.1	35439.9	C12H20O9	10	0	1	0		SEC	MS	[Actual + Na]+	yes	4	4	0	0	0	0	0
81	18.3984	308.111	326.145	111386	C12H20O9	12	0	1	0		SEC	MS	[Actual + NH4]+	yes	4	4	0	0	0	0	0
82	18.4489	398.17	399.177	90917.4	2	16	2	2	0		MEC	MM	[Actual + H]+	yes	8	7	0	1	0	0	0
83	18.4807	432.128	455.117	48182.6	C18H24O12	18	0	1	0	Multiple	DB	MS	[Actual + Na]+	yes	23	15	6	0	0	0	2
84	18.493	213.1	214.108	48188.8	C10H15N1O4	9	1	2	0		SEC	SS	[Actual + H]+	yes	6	1	1	3	0	1	0
85	18.5402	694.876	695.884	50993.5	No Hits	30	8	1	0		NH	NH	[Actual + H]+	yes	54	54	0	0	0	0	0
86	18.5437	695.378	696.385	34866.1	2	29	7	1	0		MEC	MM	[Actual + H]+	yes	34	34	0	0	0	0	0
87	18.6143	366.153	367.16	30094.7	C15H26O10	15	0	2	0		SEC	MS	[Actual + H]+	yes	4	4	0	0	0	0	0
88	18.6491	402.19	403.197	57850.4	C19H30O9	19	0	4	0	Multiple	DB	MS	[Actual + H]+	yes	11	6	3	0	0	0	2
89	18.6874	306.17	307.177	46046.4	No Hits	4	0	2	0		NH	NH	[Actual + H]+	yes	6	3	0	2	0	0	1
90	18.6923	318.144	319.152	91112.3	C14H18N6O3	14	6	1	0		SEC	MS	[Actual + H]+	yes	4	4	0	0	0	0	0
91	18.6983	322.127	340.161	230243	C13H22O9	10	0	1	0		SEC	MS	[Actual + NH4]+	yes	4	4	0	0	0	0	0
92	18.6987	322.127	345.116	58428.6	C13H22O9	9	0	1	0		SEC	MS	[Actual + Na]+	yes	4	4	0	0	0	0	0
93	18.6991	248.054	249.061	40753.2	C9H12O8	9	0	1	0		SEC	MS	[Actual + H]+	yes	2	2	0	0	0	0	0
94	18.8366	294.132	295.139	107999	C12H22O8	12	0	1	0	Isoprenoid	DB	MS	[Actual + H]+	yes	4	2	0	0	0	1	1
95	18.9012	452.19	470.224	29702.4	C19H32O12	19	0	2	0		SEC	MS	[Actual + NH4]+	yes	14	14	0	0	0	0	0
96	18.9784	416.169	439.158	46733.4	C19H28O10	19	0	2	0	Phenolic	DB	MS	[Actual + Na]+	yes	16	10	5	0	0	0	1
97	18.9835	398.158	399.166	53121.6	C19H26O9	19	0	2	0	Multiple	DB	MS	[Actual + H]+	yes	13	9	2	0	0	0	2
98	18.9842	382.148	400.182	113817	C15H26O11	9	0	1	0		SEC	MS	[Actual + NH4]+	yes	6	6	0	0	0	0	0
99	19.006	404.205	422.239	153028	C19H32O9	19	0	4	0	Isoprenoid	DB	MS	[Actual + NH4]+	yes	14	7	5	0	0	0	2
100	19.1082	432.128	865.262	238226	C18H24O12	35	0	2	0		SEC	MS	[2 x Actual + H]+	yes	37	29	6	0	0	0	2
101	19.1092	460.159	478.193	496500	C20H28O12	18	0	1	0	Phenolic	DB	MS	[Actual + NH4]+	yes	24	19	3	1	0	0	1
102	19.1094	432.127	433.135	5.1306e+06	C18H24O12	18	0	2	0		SEC	MS	[Actual + H]+	yes	22	14	6	0	0	0	2
103	19.1107	432.128	455.117	816743	C18H24O12	18	0	2	0	Multiple	DB	MS	[Actual + Na]+	yes	23	15	6	0	0	0	2
104	19.135	644.254	662.288	331258	2	19	0	2	0		MEC	MM	[Actual + NH4]+	yes	53	53	0	0	0	0	0
105	19.1362	322.127	340.161	1.37214e+06	C13H22O9	10	0	1	0		SEC	MS	[Actual + NH4]+	yes	4	4	0	0	0	0	0
106	19.1394	350.158	368.192	261450	C15H26O9	9	0	1	0		SEC	MS	[Actual + NH4]+	yes	4	4	0	0	0	0	0
107	19.2054	438.211	439.218	190171	C19H34O11	19	0	3	0	Other	DB	MS	[Actual + H]+	yes	13	12	1	0	0	0	0
108	19.389	217.095	218.103	38771.8	C9H15N1O5	9	1	1	0		SEC	MS	[Actual + H]+	yes	4	2	1	0	0	0	1
109	19.4265	366.143	367.151	26274.6	2	16	2	3	0		MEC	MM	[Actual + H]+	yes	11	8	1	0	0	0	2
110	19.5106	465.158	466.165	45342.1	C21H27N3O7S1	21	3	4	1		SEC	MS	[Actual + H]+	yes	16	14	0	1	0	0	1
111	19.5134	350.195	373.184	20597.8	C16H30O8	16	0	2	0	Multiple	DB	MS	[Actual + Na]+	yes	12	3	5	0	0	0	4
112	19.5528	529.207	530.214	27548.6	5	4	3	4	0		MEC	MM	[Actual + H]+	yes	20	20	0	0	0	0	0
113	19.5533	434.18	452.213	51984.1	C19H30O11	19	0	3	0	Isoprenoid	DB	MS	[Actual + NH4]+	yes	14	12	2	0	0	0	0
114	19.6081	594.159	595.167	46999.1	2	24	0	2	0		MEC	MM	[Actual + H]+	yes	353	48	99	8	90	88	20
115	19.6412	208.147	209.154	18587.3	C13H20O2	11	0	2	0	Multiple	DB	SS	[Actual + H]+	yes	25	1	10	1	0	0	13
116	19.6441	492.222	510.255	74676.3	C22H36O12	22	0	4	0	Isoprenoid	DB	MS	[Actual + NH4]+	yes	19	17	2	0	0	0	0
117	19.6838	256.074	257.081	24628.6	C15H12O4	13	0	1	0	Phenolic	DB	MS	[Actual + H]+	yes	83	3	38	9	13	12	8
118	19.6868	522.197	523.204	51321.7	2	21	4	3	0		MEC	MM	[Actual + H]+	yes	25	25	0	0	0	0	0
119	19.7344	322.127	340.161	28570	C13H22O9	11	0	1	0		SEC	MS	[Actual + NH4]+	yes	4	4	0	0	0	0	0
120	19.7512	696.265	697.273	40332.4	10	7	4	7	0		MEC	MM	[Actual + H]+	yes	69	69	0	0	0	0	0
121	19.7556	346.091	369.08	57256.3	C14H18O10	14	0	1	0	Organic acid	DB	MS	[Actual + Na]+	yes	10	7	2	0	0	0	1
122	19.7558	346.091	364.124	257013	C14H18O10	14	0	1	0	Organic acid	DB	MS	[Actual + NH4]+	yes	10	7	2	0	0	0	1
123	19.7641	388.21	406.244	60222.2	C19H32O8	19	0	3	0	Isoprenoid	DB	MS	[Actual + NH4]+	yes	44	5	29	1	0	4	5
124	19.8067	518.237	519.244	34563	C24H38O12	22	0	4	0	Isoprenoid	DB	MS	[Actual + H]+	yes	23	20	0	0	0	0	3
125	19.8233	356.111	379.101	31172.3	C16H20O9	16	0	2	0	Multiple	DB	MS	[Actual + Na]+	yes	20	6	8	2	0	1	3
126	19.8248	356.111	374.145	157219	C16H20O9	16	0	3	0	Multiple	DB	MS	[Actual + NH4]+	yes	20	6	8	2	0	1	3
127	19.9426	301.117	324.106	62231.4	2	13	1	2	0		MEC	MM	[Actual + Na]+	yes	3	3	0	0	0	0	0
128	19.9428	301.117	319.15	55441.1	2	13	1	2	0		MEC	MM	[Actual + NH4]+	yes	3	3	0	0	0	0	0
129	19.9459	301.117	302.124	121281	2	13	1	2	0		MEC	MM	[Actual + H]+	yes	3	3	0	0	0	0	0
130	19.9485	522.197	523.204	50841.7	2	21	4	3	0		MEC	MM	[Actual + H]+	yes	25	25	0	0	0	0	0
131	20.0489	392.159	393.166	53407.5	C20H20N6O3	20	2	3	0		SEC	MS	[Actual + H]+	yes	9	9	0	0	0	0	0
132	20.0604	366.153	384.187	52139.9	C15H26O10	9	0	1	0		SEC	MS	[Actual + NH4]+	yes	5	5	0	0	0	0	0
133	20.0858	382.185	400.218	51788.9	C16H30O10	12	0	1	0	Isoprenoid	DB	MS	[Actual + NH4]+	yes	6	5	0	0	0	0	1
134	20.1016	434.18	435.187	202594	C19H30O11	19	0	3	0	Isoprenoid	DB	MS	[Actual + H]+	yes	14	12	2	0	0	0	0
135	20.1036	434.18	457.169	59766	C19H30O11	19	0	2	0	Isoprenoid	DB	MS	[Actual + Na]+	yes	14	12	2	0	0	0	0
136	20.1394	436.138	437.145	40973.1	C21H24O10	21	0	3	0	Phenolic	DB	MS	[Actual + H]+	yes	68	12	22	1	15	15	3
137	20.1681	682.286	683.294	51829.2	3	33	4	6	0		MEC	MM	[Actual + H]+	yes	60	60	0	0	0	0	0
138	20.2145	306.086	307.093	329742	2	14	2	2	0		MEC	MM	[Actual + H]+	yes	4	4	0	0	0	0	0
139	20.2427	416.242	434.276	201575	C21H36O8	19	0	4	0	Isoprenoid	DB	MS	[Actual + NH4]+	yes	19	6	11	2	0	0	0
140	20.2434	388.21	406.244	589248	C19H32O8	19	0	4	0	Isoprenoid	DB	MS	[Actual + NH4]+	yes	44	5	29	1	0	4	5
141	20.2446	388.21	411.2	131222	C19H32O8	18	0	4	0	Isoprenoid	DB	MS	[Actual + Na]+	yes	44	5	29	1	0	4	5
142	20.2448	208.147	209.154	513028	C13H20O2	13	0	2	0	Multiple	DB	SS	[Actual + H]+	yes	25	1	10	1	0	0	13
143	20.3043	322.127	340.161	184767	C13H22O9	13	0	1	0		SEC	MS	[Actual + NH4]+	yes	4	4	0	0	0	0	0
144	20.3405	437.217	438.224	105876	2	14	2	3	0		MEC	MM	[Actual + H]+	yes	9	9	0	0	0	0	0
145	20.3442	224.142	225.149	173458	C13H20O3	13	0	3	0	Multiple	DB	SS	[Actual + H]+	yes	27	1	11	4	0	2	9
146	20.3453	386.195	387.202	537213	C19H30O8	19	0	4	0	Isoprenoid	DB	MS	[Actual + H]+	yes	25	5	17	0	0	0	3
147	20.3454	414.226	432.26	119385	C21H34O8	19	0	3	0	Multiple	DB	MS	[Actual + NH4]+	yes	16	7	3	1	0	3	2
148	20.3478	386.195	409.184	83431.8	C19H30O8	19	0	3	0	Isoprenoid	DB	MS	[Actual + Na]+	yes	25	5	17	0	0	0	3
149	20.4533	328.068	329.075	31863.1	C15H21O3Br1	4	0	2	0	Other	DB	MS	[Actual + H]+	yes	12	6	6	0	0	0	0
150	20.4544	306.086	307.093	222281	2	14	2	2	0		MEC	MM	[Actual + H]+	yes	4	4	0	0	0	0	0
151	20.5806	696.266	697.273	48816.9	3	31	4	7	0		MEC	MM	[Actual + H]+	yes	68	68	0	0	0	0	0
152	20.6348	208.147	209.154	24725.4	C13H20O2	13	0	2	0	Multiple	DB	SS	[Actual + H]+	yes	25	1	10	1	0	0	13
153	20.637	226.157	227.165	20612.6	C13H22O3	13	0	3	0	Multiple	DB	SS	[Actual + H]+	yes	13	1	9	0	0	0	3
154	20.6491	550.181	551.188	19632	7	9	2	2	0		MEC	MM	[Actual + H]+	yes	29	29	0	0	0	0	0
155	20.684	322.127	340.161	72672	C13H22O9	10	0	1	0		SEC	MS	[Actual + NH4]+	yes	4	4	0	0	0	0	0
156	20.7017	606.123	607.13	142632	2	26	0	3	0		MEC	MM	[Actual + H]+	yes	57	57	0	0	0	0	0
157	20.7229	490.206	508.24	127241	C22H34O12	21	0	4	0	Isoprenoid	DB	MS	[Actual + NH4]+	yes	19	18	0	0	0	0	1
158	20.784	352.138	375.127	38408.5	C14H24O10	14	0	1	0		SEC	MS	[Actual + Na]+	yes	5	5	0	0	0	0	0
159	20.7844	380.169	398.203	13590.4	C16H28O10	9	0	1	0	Isoprenoid	DB	MS	[Actual + NH4]+	yes	10	6	1	0	0	0	3
160	20.7847	334.127	335.134	60850.3	C14H22O9	14	0	1	0		SEC	MS	[Actual + H]+	yes	7	4	1	1	0	0	1
161	20.7849	352.138	370.171	77393.3	C14H24O10	14	0	1	0		SEC	MS	[Actual + NH4]+	yes	4	4	0	0	0	0	0
162	20.9623	280.153	303.142	125678	C12H24O7	6	0	1	0	Other	DB	MS	[Actual + Na]+	yes	4	3	1	0	0	0	0
163	20.9635	280.153	281.16	229180	C12H24O7	7	0	1	0	Other	DB	MS	[Actual + H]+	yes	3	2	1	0	0	0	0
164	20.9645	308.184	326.218	252711	C14H28O7	7	0	1	0	Other	DB	MS	[Actual + NH4]+	yes	4	3	0	0	0	0	1
165	21.0838	362.148	363.156	40589.5	C18H22N2O6	18	2	4	0		SEC	MS	[Actual + H]+	yes	6	6	0	0	0	0	0
166	21.0839	344.138	345.145	163725	C18H20N2O5	18	2	3	0	Peptide	DB	MS	[Actual + H]+	yes	6	5	0	0	0	0	1
167	21.085	407.206	408.214	40578.5	C20H29N3O6	18	2	4	0		SEC	MS	[Actual + H]+	yes	6	6	0	0	0	0	0
168	21.1071	529.207	530.214	34613.7	2	25	3	4	0		MEC	MM	[Actual + H]+	yes	20	20	0	0	0	0	0
169	21.1991	388.21	389.218	30132.6	C19H32O8	19	0	3	0	Isoprenoid	DB	MS	[Actual + H]+	yes	44	5	29	1	0	4	5
170	21.2337	640.202	658.235	38088.8	2	29	0	4	0		MEC	MM	[Actual + NH4]+	yes	75	61	11	3	0	0	0
171	21.2471	306.168	329.158	48390.3	C14H26O7	7	0	1	0	Other	DB	MS	[Actual + Na]+	yes	8	3	1	2	0	0	2
172	21.2478	306.168	324.202	55432.8	C14H26O7	7	0	1	0	Other	DB	MS	[Actual + NH4]+	yes	8	3	1	2	0	0	2
173	21.2479	306.168	307.176	124011	C14H26O7	7	0	1	0	Other	DB	MS	[Actual + H]+	yes	8	3	1	2	0	0	2
174	21.3344	644.254	662.288	50411.2	2	17	0	1	0		MEC	MM	[Actual + NH4]+	yes	53	53	0	0	0	0	0
175	21.3374	322.127	340.161	484720	C13H22O9	9	1	2	0		SEC	MS	[Actual + NH4]+	yes	4	4	0	0	0	0	0
176	21.338	322.127	345.116	152891	C13H22O9	9	0	2	0		SEC	MS	[Actual + Na]+	yes	4	4	0	0	0	0	0
177	21.3632	680.271	681.278	430176	2	34	4	6	0		MEC	MM	[Actual + H]+	yes	62	62	0	0	0	0	0
178	21.4202	513.212	514.22	79225.3	2	26	3	4	0		MEC	MM	[Actual + H]+	yes	17	17	0	0	0	0	0
179	21.4432	640.202	658.236	46909.4	2	26	0	5	0		MEC	MM	[Actual + NH4]+	yes	74	60	11	3	0	0	0
180	21.4912	444.128	445.135	95706.8	C19H24O12	19	0	3	0		SEC	MS	[Actual + H]+	yes	16	16	0	0	0	0	0
181	21.4974	444.128	462.162	59239.9	C19H24O12	18	0	3	0		SEC	MS	[Actual + NH4]+	yes	17	17	0	0	0	0	0
182	21.5148	474.138	475.146	56761.5	C20H26O13	20	0	4	0		SEC	MS	[Actual + H]+	yes	21	20	0	0	0	0	1
183	21.6027	472.196	473.203	124603	C22H32O11	22	0	4	0		SEC	MS	[Actual + H]+	yes	15	15	0	0	0	0	0
184	21.6033	472.196	490.229	62193	C22H32O11	19	0	3	0		SEC	MS	[Actual + NH4]+	yes	15	15	0	0	0	0	0
185	21.6522	406.175	407.182	59308	2	20	2	3	0		MEC	MM	[Actual + H]+	yes	9	9	0	0	0	0	0
186	21.6536	402.201	403.208	63941.1	2	18	2	1	0		MEC	MM	[Actual + H]+	yes	7	7	0	0	0	0	0
187	21.683	384.179	385.187	181173	C19H28O8	19	0	3	0	Isoprenoid	DB	MS	[Actual + H]+	yes	7	6	1	0	0	0	0
188	21.754	502.242	520.276	817036	C24H38O11	22	0	4	0	Isoprenoid	DB	MS	[Actual + NH4]+	yes	21	16	2	1	0	0	2
189	21.7541	948.422	966.456	777122	3	43	0	7	0		MEC	MM	[Actual + NH4]+	yes	183	183	0	0	0	0	0
190	21.7555	474.211	492.245	3.62551e+06	C22H34O11	22	0	4	0		SEC	MS	[Actual + NH4]+	yes	16	16	0	0	0	0	0
191	21.7571	208.147	209.154	1.47506e+06	C13H20O2	13	0	2	0	Multiple	DB	SS	[Actual + H]+	yes	25	1	10	1	0	0	13
192	21.7587	496.193	497.2	752294	C24H32O11	22	0	4	0	Phenolic	DB	MS	[Actual + H]+	yes	21	20	0	0	0	0	1
193	21.8719	420.2	438.234	58401.7	C19H32O10	16	0	3	0		SEC	MS	[Actual + NH4]+	yes	10	10	0	0	0	0	0
194	21.9694	392.169	393.176	463499	C17H28O10	17	0	4	0		SEC	MS	[Actual + H]+	yes	8	8	0	0	0	0	0
195	21.9694	392.169	415.158	113760	C17H28O10	17	0	3	0		SEC	MS	[Actual + Na]+	yes	8	8	0	0	0	0	0
196	22.0936	472.195	473.203	131338	C22H32O11	22	0	4	0		SEC	MS	[Actual + H]+	yes	16	16	0	0	0	0	0
197	22.1302	342.096	360.13	168484	C15H18O9	9	0	1	0	Multiple	DB	MS	[Actual + NH4]+	yes	15	6	4	2	0	0	3
198	22.1303	606.254	624.287	257116	2	26	0	4	0		MEC	MM	[Actual + NH4]+	yes	37	36	1	0	0	0	0
199	22.1528	680.271	681.278	76110.3	3	32	4	6	0		MEC	MM	[Actual + H]+	yes	62	62	0	0	0	0	0
200	22.2339	513.212	514.219	77300.3	2	25	3	4	0		MEC	MM	[Actual + H]+	yes	17	17	0	0	0	0	0
201	22.2478	220.11	221.118	71218.4	C13H16O3	13	0	3	0	Multiple	DB	MS	[Actual + H]+	yes	15	2	7	3	0	0	3
202	22.2481	382.163	383.171	70672	C19H26O8	19	0	3	0	Multiple	DB	MS	[Actual + H]+	yes	18	8	6	0	0	0	4
203	22.2503	400.174	418.208	145138	C19H28O9	19	0	4	0	Isoprenoid	DB	MS	[Actual + NH4]+	yes	9	8	0	0	0	0	1
204	22.3108	346.163	364.197	62949.9	C16H26O8	16	0	1	0	Multiple	DB	MS	[Actual + NH4]+	yes	19	5	10	0	0	0	4
205	22.3111	332.16	333.168	85280.4	C15H20N6O3	15	6	1	0		SEC	MS	[Actual + H]+	yes	3	3	0	0	0	0	0
206	22.3491	181.074	182.081	52246.2	C9H11N1O3	9	1	1	0	Aminocarboxylic acid	DB	SS	[Actual + H]+	yes	16	1	2	7	0	0	6
207	22.3501	571.181	572.189	51469.8	2	26	3	6	0		MEC	MM	[Actual + H]+	yes	30	30	0	0	0	0	0
208	22.3504	320.138	321.145	278209	C16H20N2O5	16	2	2	0	Phenolic	DB	MS	[Actual + H]+	yes	6	4	1	0	0	0	1
209	22.3958	294.086	295.093	99686.5	2	13	2	2	0		MEC	MM	[Actual + H]+	yes	5	4	1	0	0	0	0
210	22.4126	387.117	405.151	39820.4	2	15	1	2	0		MEC	MM	[Actual + NH4]+	yes	10	8	0	0	0	0	2
211	22.4259	430.091	431.098	232511	C21H18O10	21	0	3	0	Phenolic	DB	MS	[Actual + H]+	yes	31	15	5	0	4	4	3
212	22.44	548.118	549.125	46259.1	2	24	0	4	0		MEC	MM	[Actual + H]+	yes	58	38	6	0	6	6	2
213	22.4814	606.254	624.287	48919.7	2	26	0	4	0		MEC	MM	[Actual + NH4]+	yes	37	36	1	0	0	0	0
214	22.5219	390.153	408.187	36503.7	C17H26O10	17	0	2	0	Multiple	DB	MS	[Actual + NH4]+	yes	19	8	8	1	0	1	1
215	22.55	545.202	546.209	28646.1	2	24	3	4	0		MEC	MM	[Actual + H]+	yes	22	22	0	0	0	0	0
216	22.5551	598.248	616.282	164596	2	25	0	2	0		MEC	MM	[Actual + NH4]+	yes	38	38	0	0	0	0	0
217	22.5802	474.211	492.245	98777.5	C22H34O11	22	0	4	0		SEC	MS	[Actual + NH4]+	yes	14	14	0	0	0	0	0
218	22.6341	502.242	503.25	566782	C24H38O11	24	0	3	0	Isoprenoid	DB	MS	[Actual + H]+	yes	21	16	2	1	0	0	2
219	22.637	524.224	525.232	76214.8	C26H36O11	23	0	3	0	Multiple	DB	MS	[Actual + H]+	yes	35	20	11	1	0	0	3
220	22.6373	530.274	548.308	67930.4	C26H42O11	22	0	3	0	Isoprenoid	DB	MS	[Actual + NH4]+	yes	22	17	4	0	0	0	1
221	22.711	475.185	476.192	57006.5	2	24	1	4	0		MEC	MM	[Actual + H]+	yes	17	14	2	1	0	0	0
222	22.7203	430.091	431.098	257288	C21H18O10	21	0	3	0	Phenolic	DB	MS	[Actual + H]+	yes	31	15	5	0	4	4	3
223	22.7961	394.185	417.174	136337	C17H30O10	9	0	2	0	Other	DB	MS	[Actual + Na]+	yes	8	7	0	0	0	0	1
224	22.7971	394.185	395.192	597310	C17H30O10	10	0	2	0	Other	DB	MS	[Actual + H]+	yes	8	7	0	0	0	0	1
225	22.7992	376.174	377.181	118970	C17H28O9	9	0	2	0		SEC	MS	[Actual + H]+	yes	6	6	0	0	0	0	0
226	22.8014	422.216	440.25	106980	C19H34O10	9	0	2	0	Other	DB	MS	[Actual + NH4]+	yes	13	9	2	1	0	0	1
227	22.8145	394.185	412.218	309780	C17H30O10	10	0	2	0	Other	DB	MS	[Actual + NH4]+	yes	8	7	0	0	0	0	1
228	22.8501	320.138	321.145	181720	C16H20N2O5	16	2	2	0	Phenolic	DB	MS	[Actual + H]+	yes	6	4	1	0	0	0	1
229	22.8651	366.153	384.187	103062	C15H26O10	9	0	1	0		SEC	MS	[Actual + NH4]+	yes	5	5	0	0	0	0	0
230	22.8671	366.153	367.161	89417.1	C15H26O10	9	0	1	0		SEC	MS	[Actual + H]+	yes	4	4	0	0	0	0	0
231	22.8678	356.111	374.145	237286	C16H20O9	16	0	1	0	Multiple	DB	MS	[Actual + NH4]+	yes	20	6	8	2	0	1	3
232	22.9018	622.118	623.125	253795	2	27	0	4	0		MEC	MM	[Actual + H]+	yes	69	61	3	0	2	2	1
233	23.0656	504.258	505.265	287314	C24H40O11	24	0	3	0	Isoprenoid	DB	MS	[Actual + H]+	yes	25	15	8	0	0	0	2
234	23.0657	526.24	527.247	43205	C26H38O11	25	0	3	0	Isoprenoid	DB	MS	[Actual + H]+	yes	23	20	3	0	0	0	0
235	23.0806	336.143	354.176	37933.2	C14H24O9	13	0	1	0		SEC	MS	[Actual + NH4]+	yes	4	4	0	0	0	0	0
236	23.0892	348.143	366.176	55337.2	C15H24O9	9	0	1	0	Isoprenoid	DB	MS	[Actual + NH4]+	yes	11	5	5	1	0	0	0
237	23.2891	251.08	252.087	126160	C12H13N1O5	12	1	1	0	Aminocarboxylic acid	DB	MS	[Actual + H]+	yes	8	3	1	1	0	0	3
238	23.3412	394.185	412.218	740225	C17H30O10	10	0	1	0	Other	DB	MS	[Actual + NH4]+	yes	8	7	0	0	0	0	1
239	23.3417	366.153	389.143	444726	C15H26O10	10	0	1	0		SEC	MS	[Actual + Na]+	yes	5	5	0	0	0	0	0
240	23.3428	366.153	384.187	1.98887e+06	C15H26O10	10	0	1	0		SEC	MS	[Actual + NH4]+	yes	5	5	0	0	0	0	0
241	23.345	366.153	367.161	490730	C15H26O10	10	0	1	0		SEC	MS	[Actual + H]+	yes	5	5	0	0	0	0	0
242	23.3459	348.143	349.15	278242	C15H24O9	10	0	1	0	Isoprenoid	DB	MS	[Actual + H]+	yes	11	5	5	1	0	0	0
243	23.4747	392.169	393.176	959723	C17H28O10	10	0	2	0		SEC	MS	[Actual + H]+	yes	8	8	0	0	0	0	0
244	23.4764	392.169	415.158	348577	C17H28O10	10	0	1	0		SEC	MS	[Actual + Na]+	yes	8	8	0	0	0	0	0
245	23.4767	420.2	438.234	844087	C19H32O10	10	0	1	0		SEC	MS	[Actual + NH4]+	yes	9	9	0	0	0	0	0
246	23.5286	470.18	471.187	102818	C22H30O11	22	0	3	0	Isoprenoid	DB	MS	[Actual + H]+	yes	16	15	1	0	0	0	0
247	23.7126	392.169	410.203	1.28881e+06	C17H28O10	10	0	1	0		SEC	MS	[Actual + NH4]+	yes	8	8	0	0	0	0	0
248	23.7139	392.169	393.176	1.25898e+06	C17H28O10	10	0	2	0		SEC	MS	[Actual + H]+	yes	8	8	0	0	0	0	0
249	23.7874	648.281	649.288	45159.5	3	32	4	4	0		MEC	MM	[Actual + H]+	yes	43	42	1	0	0	0	0
250	23.8736	782.171	783.178	218280	3	36	0	6	0		MEC	MM	[Actual + H]+	yes	142	142	0	0	0	0	0
251	23.8772	394.185	395.192	45689.8	C17H30O10	11	0	2	0	Other	DB	MS	[Actual + H]+	yes	8	7	0	0	0	0	1
252	23.8994	606.196	624.23	36738.2	C29H34O14	28	0	5	0	Phenolic	DB	MS	[Actual + NH4]+	yes	64	46	8	0	5	5	0
253	23.9188	502.112	503.119	60050.8	C24H22O12	23	0	2	0	Phenolic	DB	MS	[Actual + H]+	yes	35	27	4	1	1	1	1
254	23.9546	446.216	464.25	30476.9	C21H34O10	19	0	1	0	Isoprenoid	DB	MS	[Actual + NH4]+	yes	16	11	5	0	0	0	0
255	23.9607	398.231	416.265	45132.6	C21H34O7	18	0	2	0	Multiple	DB	MS	[Actual + NH4]+	yes	9	6	3	0	0	0	0
256	23.9624	418.185	441.174	37658.2	C19H30O10	18	0	2	0	Multiple	DB	MS	[Actual + Na]+	yes	11	9	1	0	0	0	1
257	24.019	304.143	305.15	201004	C16H20N2O4	16	2	1	0		SEC	MS	[Actual + H]+	yes	4	3	1	0	0	0	0
258	24.0201	349.201	350.208	49930.1	C18H27N3O4	15	2	1	0	Aminocarboxylic acid	DB	MS	[Actual + H]+	yes	4	3	0	0	0	0	1
259	24.0866	694.286	695.293	388293	3	34	4	5	0		MEC	MM	[Actual + H]+	yes	63	63	0	0	0	0	0
260	24.1474	418.185	441.174	90699.7	C19H30O10	19	0	2	0	Multiple	DB	MS	[Actual + Na]+	yes	11	9	1	0	0	0	1
261	24.1476	418.185	419.192	152745	C19H30O10	19	0	3	0	Multiple	DB	MS	[Actual + H]+	yes	10	8	1	0	0	0	1
262	24.1477	248.054	249.061	99213.9	C9H12O8	9	0	1	0		SEC	MS	[Actual + H]+	yes	2	2	0	0	0	0	0
263	24.1928	432.164	450.198	108011	C19H28O11	19	0	2	0	Multiple	DB	MS	[Actual + NH4]+	yes	19	13	3	1	0	0	2
264	24.2054	536.154	554.188	141726	C25H28O13	25	0	4	0	Phenolic	DB	MS	[Actual + NH4]+	yes	67	29	18	0	9	9	2
265	24.2762	561.186	562.193	71269.3	3	27	1	3	0		MEC	MM	[Actual + H]+	yes	27	27	0	0	0	0	0
266	24.2929	290.091	291.098	1.01158e+06	C14H14N2O5	14	2	1	0	Aminocarboxylic acid	DB	MS	[Actual + H]+	yes	8	3	2	1	0	0	2
267	24.2935	290.091	313.08	83560.1	2	14	2	1	0		MEC	MM	[Actual + Na]+	yes	9	4	2	1	0	0	2
268	24.3132	974.198	975.205	200371	5	42	0	5	0		MEC	MM	[Actual + H]+	yes	326	323	0	0	0	0	3
269	24.336	472.195	490.229	81312.6	C22H32O11	21	0	3	0		SEC	MS	[Actual + NH4]+	yes	17	17	0	0	0	0	0
270	24.3497	944.187	945.195	100571	5	41	0	4	0		MEC	MM	[Actual + H]+	yes	304	296	2	0	2	2	2
271	24.4136	960.219	961.226	39840.3	4	40	0	4	0		MEC	MM	[Actual + H]+	yes	303	303	0	0	0	0	0
272	24.4457	590.259	608.292	50550	2	24	0	3	0		MEC	MM	[Actual + NH4]+	yes	32	31	1	0	0	0	0
273	24.5071	440.205	458.239	69872.6	C22H32O9	22	0	2	0	Isoprenoid	DB	MS	[Actual + NH4]+	yes	17	10	5	1	0	0	1
274	24.6324	486.247	504.281	102757	C24H38O10	21	0	2	0	Isoprenoid	DB	MS	[Actual + NH4]+	yes	14	13	1	0	0	0	0
275	24.634	458.216	481.205	132051	C22H34O10	22	0	3	0	Isoprenoid	DB	MS	[Actual + Na]+	yes	13	12	1	0	0	0	0
276	24.6363	458.216	476.25	551578	C22H34O10	22	0	3	0	Isoprenoid	DB	MS	[Actual + NH4]+	yes	12	11	1	0	0	0	0
277	24.6651	370.127	388.161	235628	C17H22O9	17	0	2	0	Multiple	DB	MS	[Actual + NH4]+	yes	11	7	1	0	0	0	3
278	24.7077	376.128	377.135	48533.1	2	16	2	2	0		MEC	MM	[Actual + H]+	yes	9	9	0	0	0	0	0
279	24.7419	711.265	712.272	54489.7	3	33	3	5	0		MEC	MM	[Actual + H]+	yes	58	58	0	0	0	0	0
280	24.7598	288.158	306.192	95109.3	C14H24O6	14	0	2	0		SEC	MS	[Actual + NH4]+	yes	2	2	0	0	0	0	0
281	24.7615	288.158	289.165	161678	C14H24O6	14	0	2	0		SEC	MS	[Actual + H]+	yes	2	2	0	0	0	0	0
282	24.7619	288.158	311.147	49166.2	C14H24O6	14	0	2	0		SEC	MS	[Actual + Na]+	yes	2	2	0	0	0	0	0
283	24.7952	1090.52	1108.56	52809.1	5	50	0	5	0		MEC	MM	[Actual + NH4]+	yes	267	266	1	0	0	0	0
284	24.7959	1108.55	1109.56	30000.1	6	47	0	4	0		MEC	MM	[Actual + H]+	yes	265	265	0	0	0	0	0
285	24.918	544.159	562.193	47935.3	C27H28O12	25	0	3	0	Phenolic	DB	MS	[Actual + NH4]+	yes	42	32	7	1	0	0	2
286	24.9712	1252.57	1253.58	107439	8	55	0	8	0		MEC	MM	[Actual + H]+	yes	458	457	1	0	0	0	0
287	25.0066	711.784	712.791	164636	No Hits	30	0	4	0		NH	NH	[Actual + H]+	yes	32	32	0	0	0	0	0
288	25.0085	694.255	712.289	229715	2	30	0	4	0		MEC	MM	[Actual + NH4]+	yes	75	75	0	0	0	0	0
289	25.0128	1384.62	1402.65	251013	11	60	0	8	0		MEC	MM	[Actual + NH4]+	yes	679	679	0	0	0	0	0
290	25.0253	525.212	526.219	387451	2	27	3	3	0		MEC	MM	[Actual + H]+	yes	20	19	1	0	0	0	0
291	25.0686	585.197	586.204	83177.9	2	26	3	5	0		MEC	MM	[Actual + H]+	yes	31	31	0	0	0	0	0
292	25.1174	606.196	624.23	54413.5	C29H34O14	28	0	5	0	Phenolic	DB	MS	[Actual + NH4]+	yes	63	45	8	0	5	5	0
293	25.1633	470.237	488.271	549620	C20H38O12	13	0	2	0	Other	DB	MS	[Actual + NH4]+	yes	14	13	0	0	0	0	1
294	25.1658	470.237	493.226	59574.7	C20H38O12	11	0	1	0	Other	DB	MS	[Actual + Na]+	yes	14	13	0	0	0	0	1
295	25.2388	458.216	476.25	101098	C22H34O10	22	0	3	0	Isoprenoid	DB	MS	[Actual + NH4]+	yes	13	12	1	0	0	0	0
296	25.2609	562.133	563.141	66834.2	2	24	0	4	0		MEC	MM	[Actual + H]+	yes	43	41	2	0	0	0	0
297	25.3694	456.2	457.208	1.11041e+06	C22H32O10	22	0	4	0	Phenolic	DB	MS	[Actual + H]+	yes	14	13	1	0	0	0	0
298	25.383	484.232	502.265	211176	C24H36O10	21	0	3	0	Isoprenoid	DB	MS	[Actual + NH4]+	yes	18	14	3	0	0	0	1
299	25.3902	1252.57	1253.58	313501	8	55	0	9	0		MEC	MM	[Actual + H]+	yes	459	458	1	0	0	0	0
300	25.5088	694.256	712.289	132847	2	30	0	4	0		MEC	MM	[Actual + NH4]+	yes	74	74	0	0	0	0	0
301	25.5134	1384.62	1402.65	187775	10	61	0	8	0		MEC	MM	[Actual + NH4]+	yes	682	682	0	0	0	0	0
302	25.5212	1120.53	1121.54	100670	6	49	0	8	0		MEC	MM	[Actual + H]+	yes	295	295	0	0	0	0	0
303	25.5287	1120.53	1138.57	73274.7	7	47	0	7	0		MEC	MM	[Actual + NH4]+	yes	297	297	0	0	0	0	0
304	25.611	828.176	829.183	298366	4	37	0	6	0		MEC	MM	[Actual + H]+	yes	185	177	2	0	2	2	2
305	25.6374	1266.55	1267.56	55092.2	14	6	0	7	0		MEC	MM	[Actual + H]+	yes	505	505	0	0	0	0	0
306	25.6707	520.253	521.26	43566.7	C24H40O12	23	0	2	0	Isoprenoid	DB	MS	[Actual + H]+	yes	23	19	2	0	0	0	2
307	25.7329	484.232	502.266	75700	C24H36O10	21	0	2	0	Isoprenoid	DB	MS	[Actual + NH4]+	yes	18	14	3	0	0	0	1
308	25.7334	456.2	457.208	150523	C22H32O10	22	0	3	0	Phenolic	DB	MS	[Actual + H]+	yes	13	12	1	0	0	0	0
309	25.7767	1252.57	1270.61	256008	8	54	0	8	0		MEC	MM	[Actual + NH4]+	yes	465	464	1	0	0	0	0
310	25.7831	1252.57	1253.58	285762	8	55	0	9	0		MEC	MM	[Actual + H]+	yes	459	458	1	0	0	0	0
311	25.8377	458.216	459.223	191141	C22H34O10	22	0	3	0	Isoprenoid	DB	MS	[Actual + H]+	yes	12	11	1	0	0	0	0
312	25.8882	768.155	769.162	330391	3	36	0	4	0		MEC	MM	[Actual + H]+	yes	134	134	0	0	0	0	0
313	25.8955	484.253	502.287	87571.5	C21H40O12	12	0	1	0		SEC	MS	[Actual + NH4]+	yes	14	14	0	0	0	0	0
314	25.9025	798.165	799.173	1.15983e+06	3	37	0	6	0		MEC	MM	[Actual + H]+	yes	158	154	1	0	1	1	1
315	25.9648	1090.52	1091.53	88811.3	6	50	0	8	0		MEC	MM	[Actual + H]+	yes	263	262	1	0	0	0	0
316	25.9756	1222.56	1223.57	101626	9	54	0	8	0		MEC	MM	[Actual + H]+	yes	413	413	0	0	0	0	0
317	25.9756	1222.56	1240.6	205842	8	54	0	8	0		MEC	MM	[Actual + NH4]+	yes	421	421	0	0	0	0	0
318	26.0144	1120.53	1138.57	177816	7	49	0	8	0		MEC	MM	[Actual + NH4]+	yes	301	301	0	0	0	0	0
319	26.0148	1120.53	1121.54	110103	6	49	0	8	0		MEC	MM	[Actual + H]+	yes	295	295	0	0	0	0	0
320	26.0214	630.29	631.297	86037.7	2	29	0	3	0		MEC	MM	[Actual + H]+	yes	37	37	0	0	0	0	0
321	26.0579	374.158	375.166	130960	C17H26O9	17	0	2	0	Multiple	DB	MS	[Actual + H]+	yes	12	6	2	2	0	2	0
322	26.1443	1104.5	1122.53	435783	6	47	0	8	0		MEC	MM	[Actual + NH4]+	yes	302	302	0	0	0	0	0
323	26.2141	352.138	353.145	60670.8	C14H24O10	10	0	2	0		SEC	MS	[Actual + H]+	yes	4	4	0	0	0	0	0
324	26.2152	408.2	409.208	93346.1	C18H32O10	10	0	2	0		SEC	MS	[Actual + H]+	yes	8	8	0	0	0	0	0
325	26.2156	408.2	426.234	79700.3	C18H32O10	10	0	2	0		SEC	MS	[Actual + NH4]+	yes	9	9	0	0	0	0	0
326	26.2163	436.232	454.266	51282.7	C20H36O10	10	0	1	0		SEC	MS	[Actual + NH4]+	yes	11	10	0	1	0	0	0
327	26.3161	958.479	959.486	339148	4	45	0	7	0		MEC	MM	[Actual + H]+	yes	158	157	0	0	0	0	1
328	26.3209	1090.52	1091.53	747394	5	50	0	7	0		MEC	MM	[Actual + H]+	yes	262	261	1	0	0	0	0
329	26.3349	1090.52	1108.55	1.54685e+06	6	49	0	7	0		MEC	MM	[Actual + NH4]+	yes	266	265	1	0	0	0	0
330	26.5451	768.155	769.163	76308	3	34	0	3	0		MEC	MM	[Actual + H]+	yes	134	134	0	0	0	0	0
331	26.621	958.479	959.486	458847	4	44	0	7	0		MEC	MM	[Actual + H]+	yes	159	158	0	0	0	0	1
332	26.6217	518.325	519.333	159357	C30H46O7	30	0	7	0	Isoprenoid	DB	MS	[Actual + H]+	yes	30	11	11	2	0	2	4
333	26.6231	958.479	976.513	697267	4	44	0	7	0		MEC	MM	[Actual + NH4]+	yes	161	160	0	0	0	0	1
334	26.6288	980.461	981.468	128788	4	43	0	7	0		MEC	MM	[Actual + H]+	yes	187	186	1	0	0	0	0
335	26.7611	798.166	799.173	202072	3	37	0	5	0		MEC	MM	[Actual + H]+	yes	159	155	1	0	1	1	1
336	26.85	986.474	1004.51	231217	3	46	0	8	0		MEC	MM	[Actual + NH4]+	yes	197	191	5	0	0	0	1
337	26.9415	662.26	663.267	50101.8	3	31	4	5	0		MEC	MM	[Actual + H]+	yes	53	53	0	0	0	0	0
338	26.9787	630.27	631.277	40597.4	2	34	4	3	0		MEC	MM	[Actual + H]+	yes	40	39	0	0	0	0	1
339	26.9967	460.159	478.193	163923	C20H28O12	20	0	2	0	Phenolic	DB	MS	[Actual + NH4]+	yes	22	17	3	1	0	0	1
340	26.9993	460.159	483.148	37920.1	C20H28O12	20	0	2	0	Phenolic	DB	MS	[Actual + Na]+	yes	23	18	3	1	0	0	1
341	27.0916	646.265	647.273	97067.7	3	31	4	4	0		MEC	MM	[Actual + H]+	yes	44	44	0	0	0	0	0
342	27.123	523.197	524.204	54489.2	2	22	3	3	0		MEC	MM	[Actual + H]+	yes	19	19	0	0	0	0	0
343	27.176	482.237	500.271	1.18989e+06	C21H38O12	10	0	2	0		SEC	MS	[Actual + NH4]+	yes	14	14	0	0	0	0	0
344	27.1763	482.237	483.245	132080	C21H38O12	9	0	2	0		SEC	MS	[Actual + H]+	yes	13	13	0	0	0	0	0
345	27.1769	504.219	505.227	326476	C23H36O12	10	0	2	0	Isoprenoid	DB	MS	[Actual + H]+	yes	19	18	1	0	0	0	0
346	27.1774	510.269	528.302	986527	C23H42O12	10	0	2	0		SEC	MS	[Actual + NH4]+	yes	15	15	0	0	0	0	0
347	27.2943	974.511	975.518	128433	4	45	0	6	0		MEC	MM	[Actual + H]+	yes	164	154	8	0	0	0	2
348	27.3316	592.235	593.243	162558	2	15	0	2	0		MEC	MM	[Actual + H]+	yes	34	33	1	0	0	0	0
349	27.3321	570.253	588.287	944399	2	16	0	2	0		MEC	MM	[Actual + NH4]+	yes	29	28	1	0	0	0	0
350	27.3578	564.149	582.183	100791	2	25	0	4	0		MEC	MM	[Actual + NH4]+	yes	206	40	56	5	49	48	8
351	27.3603	546.138	547.146	283077	C26H26O13	26	0	5	0	Phenolic	DB	MS	[Actual + H]+	yes	51	34	7	0	4	4	2
352	27.4582	556.238	574.272	161979	2	14	0	1	0		MEC	MM	[Actual + NH4]+	yes	30	26	4	0	0	0	0
353	27.5184	482.237	483.245	154236	C21H38O12	10	0	2	0		SEC	MS	[Actual + H]+	yes	13	13	0	0	0	0	0
354	27.576	480.222	498.255	69725.1	C21H36O12	8	0	2	0		SEC	MS	[Actual + NH4]+	yes	14	14	0	0	0	0	0
355	27.615	1206.57	1224.6	75482.3	8	54	0	6	0		MEC	MM	[Actual + NH4]+	yes	392	390	2	0	0	0	0
356	27.6356	798.166	799.173	44820.1	2	35	0	5	0		MEC	MM	[Actual + H]+	yes	158	154	1	0	1	1	1
357	27.6376	560.118	561.125	37215.8	2	25	0	4	0		MEC	MM	[Actual + H]+	yes	44	41	1	0	1	1	0
358	27.6444	482.237	500.271	70937.2	C21H38O12	10	0	2	0		SEC	MS	[Actual + NH4]+	yes	13	13	0	0	0	0	0
359	27.6576	678.291	679.299	38793.6	2	32	4	4	0		MEC	MM	[Actual + H]+	yes	54	53	0	0	0	0	1
360	27.7063	482.237	505.227	39769.4	C21H38O12	10	0	2	0		SEC	MS	[Actual + Na]+	yes	15	15	0	0	0	0	0
361	27.8878	732.343	750.377	64527	3	17	0	3	0		MEC	MM	[Actual + NH4]+	yes	66	66	0	0	0	0	0
362	27.9726	1088.51	1106.54	758941	5	51	0	6	0		MEC	MM	[Actual + NH4]+	yes	275	272	1	0	0	0	2
363	27.9742	956.464	957.471	131830	3	45	0	6	0		MEC	MM	[Actual + H]+	yes	172	164	6	0	0	0	2
364	27.9782	1088.51	1089.51	203797	5	49	0	6	0		MEC	MM	[Actual + H]+	yes	271	268	1	0	0	0	2
365	28.0252	516.128	517.135	48146.7	C25H24O12	25	0	3	0	Phenolic	DB	MS	[Actual + H]+	yes	69	27	15	3	6	6	12
366	28.1086	1074.53	1092.56	99217.2	5	49	0	6	0		MEC	MM	[Actual + NH4]+	yes	250	245	4	0	0	0	1
367	28.1601	490.204	491.211	55044.6	C22H34O12	9	0	3	0	Isoprenoid	DB	MS	[Actual + H]+	yes	17	16	0	0	0	0	1
368	28.1609	496.253	514.287	205126	C22H40O12	10	0	2	0		SEC	MS	[Actual + NH4]+	yes	17	15	2	0	0	0	0
369	28.1657	468.222	469.229	88975	C20H36O12	10	0	3	0	Other	DB	MS	[Actual + H]+	yes	13	12	1	0	0	0	0
370	28.2445	616.347	634.381	145531	C31H52O12	28	0	2	0	Isoprenoid	DB	MS	[Actual + NH4]+	yes	31	26	4	0	0	0	1
371	28.2567	570.305	571.312	481540	C29H46O11	29	0	2	0		SEC	MS	[Actual + H]+	yes	22	22	0	0	0	0	0
372	28.29	956.464	957.471	265168	5	4	0	6	0		MEC	MM	[Actual + H]+	yes	172	164	6	0	0	0	2
373	28.2905	502.33	503.338	277505	C30H46O6	25	0	6	0	Isoprenoid	DB	MS	[Actual + H]+	yes	17	8	4	0	0	0	5
374	28.4201	972.495	973.502	251305	9	45	1	6	0		MEC	MM	[Actual + H]+	yes	174	161	10	0	0	0	3
375	28.5498	984.458	1002.49	153804	4	45	0	7	0		MEC	MM	[Actual + NH4]+	yes	200	198	1	0	0	0	1
376	28.5517	984.458	985.466	126492	4	45	0	8	0		MEC	MM	[Actual + H]+	yes	197	195	1	0	0	0	1
377	28.59	958.516	959.523	111307	4	43	0	5	0		MEC	MM	[Actual + H]+	yes	164	136	17	1	0	0	10
378	28.6621	970.479	971.487	43357.4	3	46	0	7	0		MEC	MM	[Actual + H]+	yes	178	168	7	0	0	0	3
379	28.6624	970.48	988.513	55907.7	4	45	0	7	0		MEC	MM	[Actual + NH4]+	yes	179	169	7	0	0	0	3
380	28.6887	818.344	836.377	200870	3	19	0	3	0		MEC	MM	[Actual + NH4]+	yes	111	111	0	0	0	0	0
381	28.7328	254.058	255.066	140481	C15H10O4	15	0	1	0	Phenolic	DB	MS	[Actual + H]+	yes	80	3	30	12	14	15	6
382	28.7965	354.132	372.166	32676.8	C17H22O8	16	0	1	0	Multiple	DB	MS	[Actual + NH4]+	yes	13	6	4	1	0	0	2
383	28.8711	534.175	552.209	108613	C26H30O12	25	0	4	0	Phenolic	DB	MS	[Actual + NH4]+	yes	47	28	7	1	6	5	0
384	28.9122	660.281	661.288	454417	3	33	4	3	0		MEC	MM	[Actual + H]+	yes	45	45	0	0	0	0	0
385	28.9553	452.227	470.26	1.84541e+06	C20H36O11	10	0	1	0		SEC	MS	[Actual + NH4]+	yes	13	13	0	0	0	0	0
386	28.9563	848.391	866.425	555537	3	19	0	2	0		MEC	MM	[Actual + NH4]+	yes	120	120	0	0	0	0	0
387	28.9568	424.195	442.229	6.33254e+06	C18H32O11	10	0	2	0		SEC	MS	[Actual + NH4]+	yes	10	10	0	0	0	0	0
388	29.0518	826.437	827.444	75951.3	C42H66O16	40	0	7	0	Isoprenoid	DB	MS	[Actual + H]+	yes	91	84	4	0	0	0	3
389	29.1702	1058.5	1059.5	30380.8	5	47	0	5	0		MEC	MM	[Actual + H]+	yes	243	243	0	0	0	0	0
390	29.1738	632.286	633.293	27420	3	33	4	3	0		MEC	MM	[Actual + H]+	yes	39	38	1	0	0	0	0
391	29.2204	468.222	486.255	145423	C20H36O12	10	0	2	0	Other	DB	MS	[Actual + NH4]+	yes	15	14	1	0	0	0	0
392	29.2208	468.222	469.229	117151	C20H36O12	10	0	4	0	Other	DB	MS	[Actual + H]+	yes	15	14	1	0	0	0	0
393	29.2254	496.253	514.287	89159.4	C22H40O12	10	0	2	0		SEC	MS	[Actual + NH4]+	yes	17	15	2	0	0	0	0
394	29.2829	848.391	866.425	40184.2	3	19	0	2	0		MEC	MM	[Actual + NH4]+	yes	120	120	0	0	0	0	0
395	29.2846	424.195	442.229	563158	C18H32O11	10	0	2	0		SEC	MS	[Actual + NH4]+	yes	10	10	0	0	0	0	0
396	29.3333	594.363	595.37	28945.6	C29H54O12	26	0	4	0		SEC	MS	[Actual + H]+	yes	20	20	0	0	0	0	0
397	29.3687	1116.54	1117.54	79504.4	5	50	0	6	0		MEC	MM	[Actual + H]+	yes	280	279	0	0	0	0	1
398	29.4079	928.468	946.502	46861.4	3	44	0	6	0		MEC	MM	[Actual + NH4]+	yes	141	138	3	0	0	0	0
399	29.4086	928.469	929.476	26077.5	3	44	0	4	0		MEC	MM	[Actual + H]+	yes	141	138	3	0	0	0	0
400	29.485	588.316	606.35	22224.7	C29H48O12	27	0	2	0		SEC	MS	[Actual + NH4]+	yes	23	23	0	0	0	0	0
401	29.5381	708.302	709.309	52597.2	3	33	4	3	0		MEC	MM	[Actual + H]+	yes	64	64	0	0	0	0	0
402	29.5625	356.148	374.182	117242	C17H24O8	17	0	1	0	Multiple	DB	MS	[Actual + NH4]+	yes	12	5	5	0	0	0	2
403	29.5634	356.148	357.155	57929.8	C17H24O8	17	0	1	0	Multiple	DB	MS	[Actual + H]+	yes	12	5	5	0	0	0	2
404	29.5644	594.363	595.37	12330.8	C29H54O12	27	0	4	0		SEC	MS	[Actual + H]+	yes	18	18	0	0	0	0	0
405	29.6672	586.315	587.322	23318.9	C33H46O9	29	0	5	0	Multiple	DB	MS	[Actual + H]+	yes	25	22	2	1	0	0	0
406	29.6678	748.368	749.376	23773.1	C39H56O14	38	0	6	0		SEC	MS	[Actual + H]+	yes	66	66	0	0	0	0	0
407	29.6736	586.285	587.292	23294.4	3	9	0	3	0		MEC	MM	[Actual + H]+	yes	26	26	0	0	0	0	0
408	29.6751	586.285	604.319	32614.6	2	10	0	4	0		MEC	MM	[Actual + NH4]+	yes	27	27	0	0	0	0	0
409	29.6796	592.347	593.354	31349.6	C29H52O12	27	0	3	0		SEC	MS	[Actual + H]+	yes	20	20	0	0	0	0	0
410	29.7254	1074.53	1075.53	34103.1	6	46	0	6	0		MEC	MM	[Actual + H]+	yes	246	241	4	0	0	0	1
411	29.8148	662.26	663.267	55923.1	3	31	4	3	0		MEC	MM	[Actual + H]+	yes	52	52	0	0	0	0	0
412	29.8577	482.237	483.245	57813.5	C21H38O12	9	0	2	0		SEC	MS	[Actual + H]+	yes	13	13	0	0	0	0	0
413	29.8613	482.237	500.271	36805.5	C21H38O12	9	0	2	0		SEC	MS	[Actual + NH4]+	yes	13	13	0	0	0	0	0
414	29.8959	647.249	648.256	37120.9	3	32	3	3	0		MEC	MM	[Actual + H]+	yes	38	38	0	0	0	0	0
415	29.918	824.421	825.428	26973.4	C42H64O16	39	0	7	0	Isoprenoid	DB	MS	[Actual + H]+	yes	101	90	7	0	0	0	4
416	29.9518	956.5	957.507	49128.5	3	43	0	5	0		MEC	MM	[Actual + H]+	yes	171	143	16	1	0	0	11
417	29.955	588.316	589.323	38904.9	C29H48O12	27	0	3	0		SEC	MS	[Actual + H]+	yes	21	21	0	0	0	0	0
418	29.9826	466.206	484.24	42926	C20H34O12	9	0	2	0		SEC	MS	[Actual + NH4]+	yes	14	13	1	0	0	0	0
419	30.0741	592.347	593.354	37831.4	C29H52O12	28	0	3	0		SEC	MS	[Actual + H]+	yes	20	20	0	0	0	0	0
420	30.1001	970.479	971.487	38605.6	4	44	0	6	0		MEC	MM	[Actual + H]+	yes	177	167	7	0	0	0	3
421	30.2053	482.237	483.245	25378.9	C21H38O12	9	0	3	0		SEC	MS	[Actual + H]+	yes	13	13	0	0	0	0	0
422	30.2082	482.237	500.271	28795.2	C21H38O12	9	0	2	0		SEC	MS	[Actual + NH4]+	yes	13	13	0	0	0	0	0
423	30.3079	551.191	552.199	163337	2	27	3	3	0		MEC	MM	[Actual + H]+	yes	24	24	0	0	0	0	0
424	30.3153	1098.53	1099.53	272409	5	53	0	5	0		MEC	MM	[Actual + H]+	yes	272	271	0	0	0	0	1
425	30.3731	958.516	959.523	565362	3	46	0	6	0		MEC	MM	[Actual + H]+	yes	163	135	17	1	0	0	10
426	30.4061	677.26	678.267	87608.8	3	32	3	3	0		MEC	MM	[Actual + H]+	yes	50	50	0	0	0	0	0
427	30.4422	402.19	420.224	110962	C19H30O9	19	0	1	0	Multiple	DB	MS	[Actual + NH4]+	yes	12	7	3	0	0	0	2
428	30.466	378.19	396.224	144531	C17H30O9	9	0	1	0		SEC	MS	[Actual + NH4]+	yes	5	5	0	0	0	0	0
429	30.4673	378.19	401.179	49523.7	C17H30O9	9	0	1	0		SEC	MS	[Actual + Na]+	yes	5	5	0	0	0	0	0
430	30.5353	438.211	456.245	60996.6	C19H34O11	9	0	1	0	Other	DB	MS	[Actual + NH4]+	yes	12	11	1	0	0	0	0
431	30.561	647.249	648.256	48909.9	3	32	3	3	0		MEC	MM	[Actual + H]+	yes	38	38	0	0	0	0	0
432	30.5778	656.29	674.324	17430.3	3	16	0	2	0		MEC	MM	[Actual + NH4]+	yes	44	44	0	0	0	0	0
433	30.6944	574.244	575.251	29916.5	C31H34N4O7	28	4	4	0		SEC	MS	[Actual + H]+	yes	30	30	0	0	0	0	0
434	30.7081	192.152	193.159	30344.9	C13H20O1	13	0	1	0	Multiple	DB	SS	[Actual + H]+	yes	32	1	3	3	0	1	24
435	30.7107	190.136	191.143	40837.1	C13H18O1	13	0	1	0	Multiple	DB	SS	[Actual + H]+	yes	10	1	2	0	0	0	7
436	30.7136	208.147	209.154	37635.4	C13H20O2	13	0	2	0	Multiple	DB	SS	[Actual + H]+	yes	25	1	10	1	0	0	13
437	30.7382	416.169	434.203	55941.6	C19H28O10	18	0	1	0	Phenolic	DB	MS	[Actual + NH4]+	yes	16	10	5	0	0	0	1
438	30.8308	402.19	420.224	131497	C19H30O9	19	0	1	0	Multiple	DB	MS	[Actual + NH4]+	yes	11	6	3	0	0	0	2
439	31.0239	677.26	678.267	70840.4	3	33	3	3	0		MEC	MM	[Actual + H]+	yes	51	51	0	0	0	0	0
440	31.1899	952.469	953.476	166706	2	46	0	7	0		MEC	MM	[Actual + H]+	yes	160	156	3	0	0	0	1
441	31.1971	692.308	693.315	25487.2	3	31	4	3	0		MEC	MM	[Actual + H]+	yes	53	53	0	0	0	0	0
442	31.2176	560.118	561.125	52319.4	2	24	0	4	0		MEC	MM	[Actual + H]+	yes	44	41	1	0	1	1	0
443	31.3387	675.275	676.282	23434.1	9	20	1	2	0		MEC	MM	[Actual + H]+	yes	46	46	0	0	0	0	0
444	31.3927	812.457	813.465	54191.4	2	40	0	5	0		MEC	MM	[Actual + H]+	yes	74	67	4	1	0	1	1
445	31.3937	452.227	475.216	122819	C20H36O11	10	0	1	0		SEC	MS	[Actual + Na]+	yes	13	13	0	0	0	0	0
446	31.3965	452.227	470.26	750056	C20H36O11	10	0	2	0		SEC	MS	[Actual + NH4]+	yes	12	12	0	0	0	0	0
447	31.4548	510.269	528.302	60593.3	C23H42O12	11	0	1	0		SEC	MS	[Actual + NH4]+	yes	15	15	0	0	0	0	0
448	31.6195	956.5	957.507	64166.6	4	45	0	5	0		MEC	MM	[Actual + H]+	yes	172	144	16	1	0	0	11
449	31.711	452.227	475.216	345798	C20H36O11	10	0	1	0		SEC	MS	[Actual + Na]+	yes	13	13	0	0	0	0	0
450	31.7137	452.226	470.26	2.02543e+06	C20H36O11	10	0	2	0		SEC	MS	[Actual + NH4]+	yes	12	12	0	0	0	0	0
451	31.9681	486.209	487.216	50839.5	C23H34O11	10	0	1	0	Multiple	DB	MS	[Actual + H]+	yes	17	15	1	0	0	0	1
452	31.9687	464.227	482.261	203510	C21H36O11	10	0	2	0	Isoprenoid	DB	MS	[Actual + NH4]+	yes	15	11	1	0	0	0	3
453	31.9689	446.216	447.223	46857.6	C21H34O10	10	0	1	0	Isoprenoid	DB	MS	[Actual + H]+	yes	15	10	5	0	0	0	0
454	31.9709	464.227	465.234	75118.9	C21H36O11	10	0	2	0	Isoprenoid	DB	MS	[Actual + H]+	yes	16	12	1	0	0	0	3
455	32.0684	484.289	507.279	24537.5	C22H44O11	15	0	2	0		SEC	MS	[Actual + Na]+	yes	9	9	0	0	0	0	0
456	32.1427	1086.56	1087.57	83837.6	4	53	0	4	0		MEC	MM	[Actual + H]+	yes	227	226	0	0	0	0	1
457	32.1597	808.426	826.46	32315.4	C42H64O15	38	0	7	0	Isoprenoid	DB	MS	[Actual + NH4]+	yes	83	80	2	0	0	0	1
458	32.2558	1082.53	1083.54	147099	4	50	0	4	0		MEC	MM	[Actual + H]+	yes	248	246	0	0	0	0	2
459	32.2631	1028.52	1029.53	50038.8	4	47	0	5	0		MEC	MM	[Actual + H]+	yes	198	195	2	0	0	0	1
460	32.3156	572.321	590.355	59686.7	C29H48O11	29	0	2	0	Isoprenoid	DB	MS	[Actual + NH4]+	yes	21	19	2	0	0	0	0
461	32.378	446.216	447.223	31001.4	C21H34O10	10	0	2	0	Isoprenoid	DB	MS	[Actual + H]+	yes	16	11	5	0	0	0	0
462	32.3787	464.227	465.234	53815.5	C21H36O11	9	0	2	0	Isoprenoid	DB	MS	[Actual + H]+	yes	15	11	1	0	0	0	3
463	32.4145	270.053	271.061	70514.3	C15H10O5	4	0	1	0	Phenolic	DB	MS	[Actual + H]+	yes	107	4	33	18	18	21	13
464	32.5372	466.242	489.232	631490	C21H38O11	10	0	2	0	Isoprenoid	DB	MS	[Actual + Na]+	yes	13	12	1	0	0	0	0
465	32.5392	494.274	512.308	683593	C23H42O11	10	0	1	0	Other	DB	MS	[Actual + NH4]+	yes	13	12	1	0	0	0	0
466	32.5395	466.242	484.276	4.21948e+06	C21H38O11	10	0	2	0	Isoprenoid	DB	MS	[Actual + NH4]+	yes	14	13	1	0	0	0	0
467	32.6481	268.038	269.045	104338	C15H8O5	15	0	3	0	Phenolic	DB	MS	[Actual + H]+	yes	11	4	3	1	1	1	1
468	32.7529	572.321	590.355	28549.8	C29H48O11	27	0	2	0	Isoprenoid	DB	MS	[Actual + NH4]+	yes	21	19	2	0	0	0	0
469	32.7967	464.227	482.261	54662.5	C21H36O11	9	0	1	0	Isoprenoid	DB	MS	[Actual + NH4]+	yes	15	11	1	0	0	0	3
470	33.1035	794.447	795.454	68232.7	C42H66O14	40	0	5	0	Isoprenoid	DB	MS	[Actual + H]+	yes	80	62	13	2	0	0	3
471	33.1065	794.447	812.481	59486.9	C42H66O14	39	0	5	0	Isoprenoid	DB	MS	[Actual + NH4]+	yes	81	63	13	2	0	0	3
472	33.1419	570.29	571.297	114576	2	10	0	4	0		MEC	MM	[Actual + H]+	yes	22	21	0	0	0	1	0
473	33.1421	592.272	593.279	166850	2	10	0	3	0	Isoprenoid	MEC	MM	[Actual + H]+	yes	29	28	1	0	0	0	0
474	33.1435	570.29	588.324	763797	2	11	0	3	0		MEC	MM	[Actual + NH4]+	yes	24	23	0	0	0	1	0
475	33.1442	598.321	616.355	274639	2	10	0	3	0		MEC	MM	[Actual + NH4]+	yes	27	27	0	0	0	0	0
476	33.2997	474.19	492.224	23768.2	2	10	0	2	0		MEC	MM	[Actual + NH4]+	yes	24	16	7	1	0	0	0
477	33.4071	466.242	484.276	384495	C21H38O11	10	0	2	0	Isoprenoid	DB	MS	[Actual + NH4]+	yes	14	13	1	0	0	0	0
478	33.4094	466.242	489.232	71773.7	C21H38O11	10	0	2	0	Isoprenoid	DB	MS	[Actual + Na]+	yes	12	11	1	0	0	0	0
479	33.5512	1044.55	1045.56	1.40395e+06	4	51	0	6	0		MEC	MM	[Actual + H]+	yes	204	193	7	1	0	0	3
480	33.5876	315.278	316.285	136739	C18H37N1O3	18	1	1	0	Other	DB	SS	[Actual + H]+	yes	5	1	0	0	0	3	1
481	33.7578	570.29	588.324	47280.2	2	10	0	3	0		MEC	MM	[Actual + NH4]+	yes	24	23	0	0	0	1	0
482	33.8383	964.502	965.51	182554	4	46	0	5	0		MEC	MM	[Actual + H]+	yes	143	143	0	0	0	0	0
483	33.8383	942.52	943.528	1.86221e+06	4	48	0	4	0		MEC	MM	[Actual + H]+	yes	149	120	18	5	0	0	6
484	34.3447	1044.55	1045.56	177958	5	49	0	5	0		MEC	MM	[Actual + H]+	yes	206	195	7	1	0	0	3
485	34.6753	1130.55	1131.56	107799	6	52	0	5	0		MEC	MM	[Actual + H]+	yes	295	287	7	1	0	0	0
486	34.9687	898.494	899.502	35521.8	3	43	0	4	0		MEC	MM	[Actual + H]+	yes	107	100	4	0	0	0	3
487	35.0047	312.064	313.071	41539.6	C17H12O6	17	0	4	0	Phenolic	DB	MS	[Actual + H]+	yes	78	5	30	4	15	16	8
488	35.114	1028.52	1029.53	156547	4	50	0	5	0		MEC	MM	[Actual + H]+	yes	200	197	2	0	0	0	1
489	35.276	940.505	941.512	85789.8	3	47	0	5	0		MEC	MM	[Actual + H]+	yes	155	129	7	3	0	0	16
490	35.4318	1066.54	1084.57	27432.6	4	50	0	3	0		MEC	MM	[Actual + NH4]+	yes	232	231	0	0	0	0	1
491	35.4794	298.085	299.092	91207.7	C17H14O5	17	0	2	0	Phenolic	DB	MS	[Actual + H]+	yes	118	5	49	5	28	28	3
492	36.1358	1090.53	1091.54	309582	4	52	0	5	0		MEC	MM	[Actual + H]+	yes	265	262	2	0	0	0	1
493	36.1525	1068.55	1069.56	3.65114e+06	4	54	0	4	0		MEC	MM	[Actual + H]+	yes	216	214	1	0	0	0	1
494	37.5149	1154.55	1155.56	471583	5	56	0	3	0		MEC	MM	[Actual + H]+	yes	318	318	0	0	0	0	0
495	38.0357	922.494	923.502	242625	2	47	0	5	0		MEC	MM	[Actual + H]+	yes	118	118	0	0	0	0	0
496	38.049	598.403	599.411	75752.1	C40H54O4	39	0	4	0	Isoprenoid	DB	MS	[Actual + H]+	yes	29	11	8	1	0	5	4
497	38.3493	326.08	327.087	211617	C18H14O6	17	0	4	0	Phenolic	DB	MS	[Actual + H]+	yes	72	6	27	3	16	16	4
498	39.8244	314.08	315.087	160797	C17H14O6	17	0	3	0	Phenolic	DB	MS	[Actual + H]+	yes	259	5	95	9	70	67	13
499	40.5536	598.403	599.411	110712	C40H54O4	39	0	4	0	Isoprenoid	DB	MS	[Actual + H]+	yes	29	11	8	1	0	5	4
500	40.7628	477.287	478.294	240445	2	23	1	2	0		MEC	MM	[Actual + H]+	yes	13	7	3	0	0	1	2
501	41.1971	514.315	532.349	57774.1	C27H46O9	27	0	1	0		SEC	MS	[Actual + NH4]+	yes	12	11	1	0	0	0	0
502	41.1979	496.305	497.312	66338.7	C27H44O8	27	0	1	0	Isoprenoid	DB	MS	[Actual + H]+	yes	30	9	12	2	0	4	3
503	41.5446	477.287	478.294	125771	2	23	1	1	0		MEC	MM	[Actual + H]+	yes	13	7	3	0	0	1	2
504	41.6041	517.318	518.325	201593	3	26	1	1	0		MEC	MM	[Actual + H]+	yes	13	9	0	0	0	2	2
505	42.2304	212.142	213.149	110878	C12H20O3	11	0	1	0	Multiple	DB	SS	[Actual + H]+	yes	41	1	20	4	0	11	5
506	42.4347	582.409	583.416	264172	C40H54O3	39	0	3	0	Isoprenoid	DB	MS	[Actual + H]+	yes	42	10	16	3	0	12	1
507	44.1459	453.286	454.294	281225	2	21	1	1	0		MEC	MM	[Actual + H]+	yes	7	3	0	0	0	2	2
508	44.6545	519.334	520.341	296874	3	26	1	1	0		MEC	MM	[Actual + H]+	yes	11	8	0	0	0	2	1
509	49.4755	408.267	409.275	70004.2	C27H36O3	27	0	2	0	Multiple	DB	MS	[Actual + H]+	yes	7	3	3	0	0	0	1
510	49.7004	824.47	825.478	75204.2	C47H68O12	44	0	2	0		SEC	MS	[Actual + H]+	yes	68	68	0	0	0	0	0

## Sheet: DB_search
Peak# or DB name	Elemental composition	Unsaturation degree (for only EX-HR2 results)	Theoretical mass	Theoretical ionized mass	Pref.Ioniz.Mode	dPPM	Theoretical13C%	ID of each DB	Compound name	Valid
Peak#_0
KEGG	C19H23N3	0	293.189	294.196	[Actual + H]+	-0.845387	0.212684	C10995	Amitraz;Mitac	FALSE
EX-HR2	C19H23N3	10	293.189	294.196	[Actual + H]+	-0.845387	0.212684			FALSE
EX-HR2	C11H27N5O2S1	3	293.189	294.196	[Actual + H]+	1.36951	0.123133			TRUE
Peak#_1
EX-HR2	C9H10N10O1S1	12	306.076	307.083	[Actual + H]+	1.15625	0.100745			FALSE
EX-HR2	C14H15N2O4P1	10	306.077	307.084	[Actual + H]+	-1.99914	0.156715			FALSE
EX-HR2	C9H18N6S3	10	306.076	307.083	[Actual + H]+	2.68155	0.100745			FALSE
Peak#_2
KNApSAcK	C19H15N1O4	0	321.1	322.107	[Actual + H]+	-0.858132	0.212684	C00025788	Cepharadione B	FALSE
KNApSAcK	C19H15N1O4	0	321.1	322.107	[Actual + H]+	-0.858132	0.212684	C00025940	Menisporphine	FALSE
KNApSAcK	C19H15N1O4	0	321.1	322.107	[Actual + H]+	-0.858132	0.212684	C00025890	Homomoschatoline;Liridine;O-Methylisomoschatoline;O-Methylmoschatoline	FALSE
KNApSAcK	C19H15N1O4	0	321.1	322.107	[Actual + H]+	-0.858132	0.212684	C00028143	Dehydroneolitsine	FALSE
KNApSAcK	C19H15N1O4	0	321.1	322.107	[Actual + H]+	-0.858132	0.212684	C00027486	Teliglazine	FALSE
KNApSAcK	C19H15N1O4	0	321.1	322.107	[Actual + H]+	-0.858132	0.212684	C00027211	Griffinin;Griffithdione	FALSE
KNApSAcK	C19H15N1O4	0	321.1	322.107	[Actual + H]+	-0.858132	0.212684	C00027298	Artabonatine C	FALSE
KNApSAcK	C19H15N1O4	0	321.1	322.107	[Actual + H]+	-0.858132	0.212684	C00026035	Splendidine	FALSE
EX-HR2	C19H15N1O4	13	321.1	322.107	[Actual + H]+	-0.858132	0.212684			FALSE
HMDB	C19H15N1O4	0	321.1	322.107	[Actual + H]+	-0.858132	0.212684	HMDB30391	Cepharadione B	FALSE
KEGG	C11H19N3O6S1	0	321.099	322.107	[Actual + H]+	1.16484	0.123133	C04544	gamma-L-Glutamyl-L-cysteinyl-beta-alanine	TRUE
KEGG	C11H19N3O6S1	0	321.099	322.107	[Actual + H]+	1.16484	0.123133	C11347	S-Methyl GSH;S-Methylglutathione	TRUE
KNApSAcK	C11H19N3O6S1	0	321.099	322.107	[Actual + H]+	1.16484	0.123133	C00051719	S-Methylglutathione	TRUE
EX-HR2	C11H19N3O6S1	6	321.099	322.107	[Actual + H]+	1.16484	0.123133			TRUE
HMDB	C11H19N3O6S1	0	321.099	322.107	[Actual + H]+	1.16484	0.123133	HMDB29395	L-L-Homoglutathione	TRUE
EX-HR2	C12H23N3O1S3	9	321.1	322.108	[Actual + H]+	-1.53307	0.134327			TRUE
EX-HR2	C12H15N7O2S1	11	321.101	322.108	[Actual + H]+	-2.98724	0.134327			TRUE
Peak#_3
Peak#_4
KEGG	C11H12N2O3	0	220.085	221.092	[Actual + H]+	1.16756	0.123133	C00643	5-Hydroxy-L-tryptophan;Oxitriptan	TRUE
KEGG	C11H12N2O3	0	220.085	221.092	[Actual + H]+	1.16756	0.123133	C01017	5-Hydroxytryptophan;5-HTP	TRUE
KEGG	C11H12N2O3	0	220.085	221.092	[Actual + H]+	1.16756	0.123133	C09985	Jasminine	TRUE
KEGG	C11H12N2O3	0	220.085	221.092	[Actual + H]+	1.16756	0.123133	C19716	N-Hydroxy-L-tryptophan	TRUE
KNApSAcK	C11H12N2O3	0	220.085	221.092	[Actual + H]+	1.16756	0.123133	C00001371	5-Hydroxy-L-tryptophan	TRUE
KNApSAcK	C11H12N2O3	0	220.085	221.092	[Actual + H]+	1.16756	0.123133	C00001980	Jasminine	TRUE
EX-HR2	C11H12N2O3	7	220.085	221.092	[Actual + H]+	1.16756	0.123133			TRUE
HMDB	C11H12N2O3	0	220.085	221.092	[Actual + H]+	1.16756	0.123133	HMDB00472	5-Hydroxy-L-tryptophan	TRUE
HMDB	C11H12N2O3	0	220.085	221.092	[Actual + H]+	1.16756	0.123133	HMDB15571	Oxitriptan	TRUE
EX-HR2	C4H12N8O1S1	5	220.085	221.093	[Actual + H]+	-1.93431	0.0447757			FALSE
Peak#_5
EX-HR2	C6H15N8O4P1	5	294.095	312.129	[Actual + NH4]+	0.298784	0.0671635			FALSE
KEGG	C11H18O9	0	294.095	312.129	[Actual + NH4]+	1.28188	0.123133	C08570	Tuliposide B	TRUE
KNApSAcK	C11H18O9	0	294.095	312.129	[Actual + NH4]+	1.28188	0.123133	C00001328	Tuliposide B	TRUE
KNApSAcK	C11H18O9	0	294.095	312.129	[Actual + NH4]+	1.28188	0.123133	C00042849	Phaseoloidin	TRUE
LipidMAPS	C11H18O9	0	294.095	312.129	[Actual + NH4]+	1.28188	0.123133	LMFA13010038	1-O-(3R,4-dihydroxy-2-methylene-butanoyl)-beta-D-glucopyranose	TRUE
LipidMAPS	C11H18O9	0	294.095	312.129	[Actual + NH4]+	1.28188	0.123133	LMSL05000003	6-O-(3R,4-dihydroxy-2-methylene-butanoyl)-beta-D-glucopyranose	TRUE
EX-HR2	C11H18O9	3	294.095	312.129	[Actual + NH4]+	1.28188	0.123133			TRUE
EX-HR2	C12H22O4S2	6	294.096	312.13	[Actual + NH4]+	-1.50228	0.134327			FALSE
Peak#_6
EX-HR2	C10H24N2O1S4	8	316.077	317.084	[Actual + H]+	0.664658	0.111939			FALSE
EX-HR2	C10H16N6O2S2	10	316.078	317.085	[Actual + H]+	-0.81254	0.111939			FALSE
KNApSAcK	C17H16O4S1	0	316.077	317.084	[Actual + H]+	1.35029	0.190297	C00041278	5-(1,2-Diacetoxyethyl)-2-(E)-hept-5-ene-1,3-diynylthiophene	FALSE
EX-HR2	C17H16O4S1	12	316.077	317.084	[Actual + H]+	1.35029	0.190297			FALSE
EX-HR2	C9H12N6O7	7	316.077	317.084	[Actual + H]+	1.9281	0.100745			FALSE
KEGG	C20H13N2Cl1	0	316.077	317.084	[Actual + H]+	1.99198	0.223878	C14893	2-(4-Chlorophenyl)-3-phenyl-3-(2-pyridinyl)acrylonitrile	FALSE
EX-HR2	C10H8N10O3	12	316.078	317.085	[Actual + H]+	-2.28974	0.111939			FALSE
EX-HR2	C18H12N4S1	17	316.078	317.086	[Actual + H]+	-2.86755	0.20149			FALSE
Peak#_7
EX-HR2	C22H38N6O7S4	15	626.168	627.176	[Actual + H]+	0.115986	0.246266			TRUE
EX-HR2	C30H42O4S5	20	626.169	627.176	[Actual + H]+	-0.176143	0.335817			FALSE
EX-HR2	C21H44N2O9P2S3	10	626.168	627.176	[Actual + H]+	0.214194	0.235072			FALSE
EX-HR2	C18H35N4O18P1	5	626.168	627.176	[Actual + H]+	0.248749	0.20149			FALSE
EX-HR2	C19H47O12P1S4	6	626.169	627.176	[Actual + H]+	-0.390019	0.212684			FALSE
EX-HR2	C29H30N4O10S1	19	626.168	627.176	[Actual + H]+	0.462625	0.324624			FALSE
EX-HR2	C23H50N2O1S8	16	626.169	627.176	[Actual + H]+	-0.522781	0.25746			FALSE
EX-HR2	C21H36N6O10P2S1	12	626.169	627.176	[Actual + H]+	-0.53264	0.235072			FALSE
EX-HR2	C28H36O12P2	14	626.168	627.175	[Actual + H]+	0.560832	0.31343			FALSE
EX-HR2	C37H26N2O8	26	626.169	627.176	[Actual + H]+	-0.576339	0.414175			FALSE
EX-HR2	C22H30N10O8S2	17	626.169	627.176	[Actual + H]+	-0.630848	0.246266			TRUE
EX-HR2	C24H35N8O4P1S3	19	626.168	627.175	[Actual + H]+	0.720199	0.268654			TRUE
EX-HR2	C21H26N10O13	14	626.168	627.175	[Actual + H]+	0.754754	0.235072			FALSE
EX-HR2	C39H31O4P1S1	28	626.168	627.175	[Actual + H]+	0.774709	0.436563			FALSE
EX-HR2	C29H40O7P2S2	17	626.169	627.176	[Actual + H]+	-0.82477	0.324624			FALSE
EX-HR2	C22H46N2O6S6	13	626.168	627.175	[Actual + H]+	0.862821	0.246266			FALSE
EX-HR2	C30H34N4O5S3	22	626.169	627.176	[Actual + H]+	-0.922977	0.335817			FALSE
EX-HR2	C18H43O17P1S2	3	626.168	627.175	[Actual + H]+	0.995583	0.20149			FALSE
EX-HR2	C18H45O15P3S1	3	626.169	627.176	[Actual + H]+	-1.03865	0.20149			FALSE
EX-HR2	C31H27N6O7P1	23	626.168	627.175	[Actual + H]+	1.06684	0.347011			FALSE
EX-HR2	C19H39N4O13P1S2	8	626.169	627.177	[Actual + H]+	-1.13685	0.212684			FALSE
EX-HR2	C14H42N8O9S5	8	626.168	627.175	[Actual + H]+	1.15495	0.156715			FALSE
EX-HR2	C29H38O9S3	17	626.168	627.175	[Actual + H]+	1.20946	0.324624			FALSE
EX-HR2	C23H42N6O2S6	18	626.169	627.177	[Actual + H]+	-1.26962	0.25746			FALSE
EX-HR2	C24H34O19	8	626.169	627.177	[Actual + H]+	-1.39443	0.268654			FALSE
EX-HR2	C21H34N6O12S2	12	626.168	627.175	[Actual + H]+	1.50159	0.235072			TRUE
EX-HR2	C29H32N4O8P2	19	626.17	627.177	[Actual + H]+	-1.5716	0.324624			FALSE
EX-HR2	C20H40N2O14P2S1	7	626.168	627.175	[Actual + H]+	1.5998	0.223878			FALSE
EX-HR2	C30H26N8O6S1	24	626.17	627.177	[Actual + H]+	-1.66981	0.335817			FALSE
EX-HR2	C17H42N2O16S3	4	626.17	627.177	[Actual + H]+	-1.74107	0.190297			FALSE
EX-HR2	C16H39N10O6P1S4	12	626.167	627.175	[Actual + H]+	1.75916	0.179103			FALSE
EX-HR2	C20H51O7P1S6	9	626.17	627.177	[Actual + H]+	-1.77562	0.223878			FALSE
EX-HR2	C31H35N2O6P1S2	21	626.167	627.175	[Actual + H]+	1.81367	0.347011			FALSE
EX-HR2	C19H31N8O14P1	10	626.17	627.177	[Actual + H]+	-1.88369	0.212684			FALSE
EX-HR2	C38H30N2O3S2	29	626.17	627.177	[Actual + H]+	-1.96194	0.425369			FALSE
EX-HR2	C23H34N10O3S4	20	626.17	627.177	[Actual + H]+	-2.01645	0.25746			FALSE
EX-HR2	C23H31N8O9P1S1	16	626.167	627.175	[Actual + H]+	2.1058	0.25746			FALSE
EX-HR2	C27H35N2O11P1S1	15	626.17	627.177	[Actual + H]+	-2.17582	0.302236			FALSE
EX-HR2	C22H37N4O11P3	11	626.167	627.174	[Actual + H]+	2.20401	0.246266			FALSE
EX-HR2	C21H42N2O11S4	10	626.167	627.174	[Actual + H]+	2.24842	0.235072			FALSE
EX-HR2	C31H38N4S5	25	626.17	627.177	[Actual + H]+	-2.30858	0.347011			FALSE
EX-HR2	C34H26N8O1S2	30	626.167	627.174	[Actual + H]+	2.31968	0.380593			FALSE
EX-HR2	C49H22O1	39	626.167	627.174	[Actual + H]+	2.37419	0.548502			FALSE
EX-HR2	C16H40N2O19P2	1	626.17	627.177	[Actual + H]+	-2.38969	0.179103			FALSE
EX-HR2	C19H49O10P3S3	6	626.17	627.177	[Actual + H]+	-2.42425	0.212684			FALSE
EX-HR2	C17H34N6O17S1	6	626.17	627.177	[Actual + H]+	-2.4879	0.190297			FALSE
EX-HR2	C16H47N6O5P1S6	10	626.167	627.174	[Actual + H]+	2.506	0.179103			FALSE
EX-HR2	C20H43N4O8P1S4	11	626.17	627.177	[Actual + H]+	-2.52246	0.223878			FALSE
EX-HR2	C13H38N8O14S3	5	626.167	627.174	[Actual + H]+	2.54055	0.145521			FALSE
EX-HR2	C28H34O14S1	14	626.167	627.174	[Actual + H]+	2.59506	0.31343			FALSE
EX-HR2	C38H22N6O4	31	626.17	627.178	[Actual + H]+	-2.70878	0.425369			FALSE
EX-HR2	C25H38O14S2	11	626.17	627.178	[Actual + H]+	-2.78003	0.279848			FALSE
EX-HR2	C23H39N4O8P1S3	14	626.167	627.174	[Actual + H]+	2.85264	0.25746			FALSE
EX-HR2	C20H30N6O17	9	626.167	627.174	[Actual + H]+	2.88719	0.223878			FALSE
EX-HR2	C22H45O10P3S2	9	626.167	627.174	[Actual + H]+	2.95084	0.246266			FALSE
Peak#_8
Peak#_9
EX-HR2	C11H23N1O3S3	7	313.084	314.091	[Actual + H]+	0.471497	0.123133			FALSE
EX-HR2	C11H15N5O4S1	9	313.084	314.092	[Actual + H]+	-1.01978	0.123133			TRUE
HMDB	C11H15N5O4S1	0	313.084	314.092	[Actual + H]+	-1.01978	0.123133	HMDB33662	(S)-5'-Deoxy-5'-(methylsulfinyl)adenosine	TRUE
Peak#_10
KEGG	C8H10N2O5	0	214.059	215.066	[Actual + H]+	1.30389	0.0895513	C13673	(S)-ACPA;(S)-2-Amino-3-(3-carboxy-5-methyl-4-isoxazolyl)porionic acid	TRUE
EX-HR2	C8H10N2O5	5	214.059	215.066	[Actual + H]+	1.30389	0.0895513			TRUE
EX-HR2	C9H14N2S2	8	214.06	215.067	[Actual + H]+	-2.73679	0.100745			FALSE
Peak#_11
EX-HR2	C8H19N8O5P1	5	338.122	356.155	[Actual + NH4]+	0.395855	0.0895513			FALSE
EX-HR2	C14H26O5S2	6	338.122	356.156	[Actual + NH4]+	-1.18257	0.156715			FALSE
EX-HR2	C13H22O10	3	338.121	356.155	[Actual + NH4]+	1.25742	0.145521			TRUE
EX-HR2	C14H18N4O6	8	338.123	356.156	[Actual + NH4]+	-2.49771	0.156715			FALSE
Peak#_12
EX-HR2	C6H13N8O4P1	6	292.08	293.087	[Actual + H]+	0.150021	0.0671635			FALSE
EX-HR2	C11H16O9	4	292.079	293.087	[Actual + H]+	1.19699	0.123133			TRUE
EX-HR2	C12H20O4S2	7	292.08	293.088	[Actual + H]+	-1.76806	0.134327			FALSE
Peak#_13
EX-HR2	C10H20O7	1	252.121	253.128	[Actual + H]+	1.17814	0.111939			TRUE
HMDB	C10H20O7	0	252.121	253.128	[Actual + H]+	1.17814	0.111939	HMDB40822	2,3-Butanediol glucoside	TRUE
EX-HR2	C11H24O2S2	4	252.122	253.129	[Actual + H]+	-2.25496	0.123133			FALSE
Peak#_14
EX-HR2	C10H20O7	1	252.121	275.11	[Actual + Na]+	1.11751	0.111939			TRUE
HMDB	C10H20O7	0	252.121	275.11	[Actual + Na]+	1.11751	0.111939	HMDB40822	2,3-Butanediol glucoside	TRUE
EX-HR2	C11H24O2S2	4	252.122	275.111	[Actual + Na]+	-2.04128	0.123133			FALSE
Peak#_15
KNApSAcK	C12H24O7	0	280.152	298.186	[Actual + NH4]+	1.264	0.134327	C00037270	Hexane-1,5-diol 1-O-beta-D-glucopyranoside;(-)-Hexane-1,5-diol 1-O-beta-D-glucopyranoside	TRUE
EX-HR2	C12H24O7	1	280.152	298.186	[Actual + NH4]+	1.264	0.134327			TRUE
EX-HR2	C13H28O2S2	4	280.153	298.187	[Actual + NH4]+	-1.65034	0.145521			FALSE
Peak#_16
KEGG	C12H14N2O5	0	266.09	267.098	[Actual + H]+	1.19705	0.134327	C19038	Dinex	TRUE
EX-HR2	C12H14N2O5	7	266.09	267.098	[Actual + H]+	1.19705	0.134327			TRUE
EX-HR2	C5H14N8O3S1	5	266.091	267.098	[Actual + H]+	-1.37055	0.0559696			FALSE
EX-HR2	C13H18N2S2	10	266.091	267.098	[Actual + H]+	-2.0565	0.145521			FALSE
Peak#_17
EX-HR2	C10H18O8	2	266.1	284.134	[Actual + NH4]+	1.29712	0.111939			TRUE
EX-HR2	C11H22O3S2	5	266.101	284.135	[Actual + NH4]+	-1.76135	0.123133			FALSE
Peak#_18
KEGG	C6H9N5O1	0	167.081	168.088	[Actual + H]+	1.3601	0.0671635	C14148	N-Cyclopropylammeline;2-Hydroxy-4-amino-6-(cyclopropylamino)-1,3,5-triazine	TRUE
EX-HR2	C6H9N5O1	5	167.081	168.088	[Actual + H]+	1.3601	0.0671635			TRUE
Peak#_19
KEGG	C11H12N2O4	0	236.08	237.087	[Actual + H]+	1.23693	0.123133	C02700	L-Formylkynurenine;N-Formyl-L-kynurenine;N-Formylkynurenine	TRUE
KEGG	C11H12N2O4	0	236.08	237.087	[Actual + H]+	1.23693	0.123133	C15605	N-Formyl-D-kynurenine	TRUE
KEGG	C11H12N2O4	0	236.08	237.087	[Actual + H]+	1.23693	0.123133	C19717	N,N-Dihydroxy-L-tryptophan	TRUE
KNApSAcK	C11H12N2O4	0	236.08	237.087	[Actual + H]+	1.23693	0.123133	C00007605	L-Formylkynurenine	TRUE
EX-HR2	C11H12N2O4	7	236.08	237.087	[Actual + H]+	1.23693	0.123133			TRUE
HMDB	C11H12N2O4	0	236.08	237.087	[Actual + H]+	1.23693	0.123133	HMDB01200	N'-Formylkynurenine	TRUE
EX-HR2	C4H12N8O2S1	5	236.08	237.088	[Actual + H]+	-1.65567	0.0447757			FALSE
Peak#_20
EX-HR2	C10H20O7	1	252.121	270.155	[Actual + NH4]+	1.27462	0.111939			TRUE
HMDB	C10H20O7	0	252.121	270.155	[Actual + NH4]+	1.27462	0.111939	HMDB40822	2,3-Butanediol glucoside	TRUE
EX-HR2	C11H24O2S2	4	252.122	270.156	[Actual + NH4]+	-1.94211	0.123133			FALSE
Peak#_21
KEGG	C11H12N2O3	0	220.085	221.092	[Actual + H]+	1.28712	0.123133	C00643	5-Hydroxy-L-tryptophan;Oxitriptan	TRUE
KEGG	C11H12N2O3	0	220.085	221.092	[Actual + H]+	1.28712	0.123133	C01017	5-Hydroxytryptophan;5-HTP	TRUE
KEGG	C11H12N2O3	0	220.085	221.092	[Actual + H]+	1.28712	0.123133	C09985	Jasminine	TRUE
KEGG	C11H12N2O3	0	220.085	221.092	[Actual + H]+	1.28712	0.123133	C19716	N-Hydroxy-L-tryptophan	TRUE
KNApSAcK	C11H12N2O3	0	220.085	221.092	[Actual + H]+	1.28712	0.123133	C00001371	5-Hydroxy-L-tryptophan	TRUE
KNApSAcK	C11H12N2O3	0	220.085	221.092	[Actual + H]+	1.28712	0.123133	C00001980	Jasminine	TRUE
EX-HR2	C11H12N2O3	7	220.085	221.092	[Actual + H]+	1.28712	0.123133			TRUE
HMDB	C11H12N2O3	0	220.085	221.092	[Actual + H]+	1.28712	0.123133	HMDB00472	5-Hydroxy-L-tryptophan	TRUE
HMDB	C11H12N2O3	0	220.085	221.092	[Actual + H]+	1.28712	0.123133	HMDB15571	Oxitriptan	TRUE
EX-HR2	C4H12N8O1S1	5	220.085	221.093	[Actual + H]+	-1.81475	0.0447757			FALSE
Peak#_22
EX-HR2	C9H15N8O4P1	8	330.095	348.129	[Actual + NH4]+	0.328594	0.100745			FALSE
EX-HR2	C7H18N6O7S1	4	330.096	348.13	[Actual + NH4]+	-0.759932	0.0783574			FALSE
KEGG	C14H18O9	0	330.095	348.129	[Actual + NH4]+	1.21002	0.156715	C20470	1-O-Vanilloyl-beta-D-glucose	TRUE
KNApSAcK	C14H18O9	0	330.095	348.129	[Actual + NH4]+	1.21002	0.156715	C00051450	Maltol-(6-O-acetyl)-beta-D-glucopyranoside	TRUE
KNApSAcK	C14H18O9	0	330.095	348.129	[Actual + NH4]+	1.21002	0.156715	C00035153	Pseudolaroside B;(-)-Pseudolaroside B	TRUE
EX-HR2	C14H18O9	6	330.095	348.129	[Actual + NH4]+	1.21002	0.156715			TRUE
HMDB	C14H18O9	0	330.095	348.129	[Actual + NH4]+	1.21002	0.156715	HMDB40621	3'-Glucosyl-2',4',6'-trihydroxyacetophenone	TRUE
EX-HR2	C15H22O4S2	9	330.096	348.13	[Actual + NH4]+	-1.28622	0.167909			FALSE
EX-HR2	C15H14N4O5	11	330.096	348.13	[Actual + NH4]+	-2.63169	0.167909			FALSE
Peak#_23
EX-HR2	C12H27N9O6S2	8	457.153	458.16	[Actual + H]+	0.133275	0.134327			FALSE
EX-HR2	C27H23N1O6	17	457.153	458.16	[Actual + H]+	0.207893	0.302236			FALSE
EX-HR2	C20H31N3O3S3	13	457.153	458.16	[Actual + H]+	-0.266621	0.223878			TRUE
EX-HR2	C11H33N5O8P2S1	3	457.153	458.16	[Actual + H]+	0.267712	0.123133			FALSE
EX-HR2	C13H39N5S6	9	457.153	458.16	[Actual + H]+	-0.741134	0.145521			FALSE
EX-HR2	C12H35N5O5S4	6	457.152	458.159	[Actual + H]+	1.15562	0.134327			FALSE
EX-HR2	C20H23N7O4S1	15	457.153	458.16	[Actual + H]+	-1.28896	0.223878			TRUE
EX-HR2	C19H27N3O8S1	10	457.152	458.159	[Actual + H]+	1.63013	0.212684			TRUE
EX-HR2	C28H27N1O1S2	20	457.153	458.161	[Actual + H]+	-1.68886	0.31343			FALSE
EX-HR2	C13H31N9O1S4	11	457.153	458.161	[Actual + H]+	-1.76348	0.145521			FALSE
EX-HR2	C17H32N1O9P1S1	6	457.154	458.161	[Actual + H]+	-1.98164	0.190297			FALSE
EX-HR2	C11H23N9O11	5	457.152	458.159	[Actual + H]+	2.03003	0.123133			FALSE
EX-HR2	C21H24N5O5P1	14	457.152	458.159	[Actual + H]+	2.45724	0.235072			FALSE
EX-HR2	C28H19N5O2	22	457.154	458.161	[Actual + H]+	-2.7112	0.31343			FALSE
Peak#_24
KEGG	C10H12N4O5	0	268.081	269.088	[Actual + H]+	1.15895	0.111939	C00294	Inosine	TRUE
KNApSAcK	C10H12N4O5	0	268.081	269.088	[Actual + H]+	1.15895	0.111939	C00019692	Inosine	TRUE
KNApSAcK	C10H12N4O5	0	268.081	269.088	[Actual + H]+	1.15895	0.111939	C00050742	6-Isoinosine	TRUE
KNApSAcK	C10H12N4O5	0	268.081	269.088	[Actual + H]+	1.15895	0.111939	C00018725	Formycin B;Laurusin;NSC 106486;Ohyamycin	TRUE
EX-HR2	C10H12N4O5	7	268.081	269.088	[Actual + H]+	1.15895	0.111939			TRUE
HMDB	C10H12N4O5	0	268.081	269.088	[Actual + H]+	1.15895	0.111939	HMDB00195	Inosine	TRUE
HMDB	C10H12N4O5	0	268.081	269.088	[Actual + H]+	1.15895	0.111939	HMDB00481	Allopurinol riboside	TRUE
HMDB	C10H12N4O5	0	268.081	269.088	[Actual + H]+	1.15895	0.111939	HMDB03040	Arabinosylhypoxanthine	TRUE
EX-HR2	C11H16N4S2	10	268.082	269.089	[Actual + H]+	-2.07054	0.123133			FALSE
EX-HR2	C10H20O4S2	5	268.08	269.088	[Actual + H]+	2.89963	0.111939			FALSE
Peak#_25
KEGG	C10H16N2O4S1	0	260.083	261.09	[Actual + H]+	1.19602	0.111939	C20386	Biotin sulfoxide	TRUE
EX-HR2	C10H16N2O4S1	6	260.083	261.09	[Actual + H]+	1.19602	0.111939			TRUE
EX-HR2	C18H12O2	13	260.084	261.091	[Actual + H]+	-1.29972	0.20149			FALSE
Peak#_26
EX-HR2	C12H27N9O6S2	8	457.153	458.16	[Actual + H]+	0.0413524	0.134327			FALSE
EX-HR2	C27H23N1O6	17	457.153	458.16	[Actual + H]+	0.11597	0.302236			FALSE
EX-HR2	C11H33N5O8P2S1	3	457.153	458.16	[Actual + H]+	0.175789	0.123133			FALSE
EX-HR2	C20H31N3O3S3	13	457.153	458.16	[Actual + H]+	-0.358544	0.223878			TRUE
EX-HR2	C13H39N5S6	9	457.153	458.16	[Actual + H]+	-0.833057	0.145521			FALSE
EX-HR2	C12H35N5O5S4	6	457.152	458.159	[Actual + H]+	1.0637	0.134327			FALSE
EX-HR2	C20H23N7O4S1	15	457.153	458.16	[Actual + H]+	-1.38089	0.223878			TRUE
EX-HR2	C19H27N3O8S1	10	457.152	458.159	[Actual + H]+	1.53821	0.212684			TRUE
EX-HR2	C28H27N1O1S2	20	457.153	458.161	[Actual + H]+	-1.78078	0.31343			FALSE
EX-HR2	C13H31N9O1S4	11	457.153	458.161	[Actual + H]+	-1.8554	0.145521			FALSE
EX-HR2	C11H23N9O11	5	457.152	458.159	[Actual + H]+	1.93811	0.123133			FALSE
EX-HR2	C17H32N1O9P1S1	6	457.154	458.161	[Actual + H]+	-2.07356	0.190297			FALSE
EX-HR2	C21H24N5O5P1	14	457.152	458.159	[Actual + H]+	2.36532	0.235072			FALSE
EX-HR2	C28H19N5O2	22	457.154	458.161	[Actual + H]+	-2.80313	0.31343			FALSE
EX-HR2	C11H31N5O10S2	3	457.151	458.159	[Actual + H]+	2.96045	0.123133			FALSE
Peak#_27
EX-HR2	C11H26N6O10S1	4	434.143	452.177	[Actual + NH4]+	-0.0577675	0.123133			FALSE
EX-HR2	C21H27N2O4P1S1	13	434.143	452.177	[Actual + NH4]+	0.375097	0.235072			FALSE
EX-HR2	C19H30O7S2	9	434.143	452.177	[Actual + NH4]+	-0.462955	0.212684			FALSE
EX-HR2	C13H23N8O7P1	8	434.143	452.177	[Actual + NH4]+	0.780285	0.145521			FALSE
KNApSAcK	C18H26O12	0	434.142	452.176	[Actual + NH4]+	1.4589	0.20149	C00037481	Markhamioside F;(-)-Markhamioside F	TRUE
KNApSAcK	C18H26O12	0	434.142	452.176	[Actual + NH4]+	1.4589	0.20149	C00036878	Canthoside D;(-)-Canthoside D	TRUE
KNApSAcK	C18H26O12	0	434.142	452.176	[Actual + NH4]+	1.4589	0.20149	C00036877	Canthoside C;(-)-Canthoside C	TRUE
KNApSAcK	C18H26O12	0	434.142	452.176	[Actual + NH4]+	1.4589	0.20149	C00029571	6alpha-Hydroxyforsythide dimethyl ester	TRUE
KNApSAcK	C18H26O12	0	434.142	452.176	[Actual + NH4]+	1.4589	0.20149	C00031166	Rhyncoside A	TRUE
EX-HR2	C18H26O12	6	434.142	452.176	[Actual + NH4]+	1.4589	0.20149			TRUE
HMDB	C18H26O12	0	434.142	452.176	[Actual + NH4]+	1.4589	0.20149	HMDB59972	4-Hydroxy-5-(3',4'-dihydroxyphenyl)-valeric acid-O-methyl-O-glucuronide	TRUE
HMDB	C18H26O12	0	434.142	452.176	[Actual + NH4]+	1.4589	0.20149	HMDB59974	4-Hydroxy-5-(3',5'-dihydroxyphenyl)-valeric acid-O-methyl-O-glucuronide	TRUE
EX-HR2	C19H22N4O8	11	434.144	452.178	[Actual + NH4]+	-1.49883	0.212684			FALSE
EX-HR2	C13H31N4O6P1S2	6	434.142	452.176	[Actual + NH4]+	1.81616	0.145521			FALSE
EX-HR2	C12H30N6O5S3	7	434.144	452.178	[Actual + NH4]+	-1.97962	0.134327			FALSE
EX-HR2	C20H34O2S4	12	434.144	452.178	[Actual + NH4]+	-2.3848	0.223878			FALSE
EX-HR2	C16H22N10O1S2	15	434.142	452.176	[Actual + NH4]+	2.51799	0.179103			FALSE
EX-HR2	C31H18N2O1	24	434.142	452.176	[Actual + NH4]+	2.5936	0.347011			FALSE
EX-HR2	C13H39O5P1S4	4	434.142	452.176	[Actual + NH4]+	2.85203	0.145521			FALSE
EX-HR2	C11H28N6O8P2	4	434.144	452.178	[Actual + NH4]+	-2.87927	0.123133			FALSE
Peak#_28
EX-HR2	C7H20N4O3S3	6	304.07	305.077	[Actual + H]+	0.615654	0.0783574			FALSE
EX-HR2	C7H12N8O4S1	8	304.07	305.077	[Actual + H]+	-0.919684	0.0783574			FALSE
EX-HR2	C14H12N2O6	10	304.07	305.077	[Actual + H]+	1.32827	0.156715			TRUE
EX-HR2	C15H16N2O1S2	13	304.07	305.078	[Actual + H]+	-1.52024	0.167909			FALSE
Peak#_29
EX-HR2	C25H33N9O4S2	18	587.21	588.217	[Actual + H]+	0.0292704	0.279848			FALSE
EX-HR2	C40H29N1O4	27	587.21	588.217	[Actual + H]+	0.0873898	0.447757			FALSE
EX-HR2	C14H38N9O12P1S1	4	587.21	588.217	[Actual + H]+	-0.198771	0.156715			FALSE
EX-HR2	C33H37N3O1S3	23	587.21	588.217	[Actual + H]+	-0.282207	0.369399			FALSE
EX-HR2	C19H41N1O17S1	2	587.21	588.217	[Actual + H]+	0.322894	0.212684			FALSE
EX-HR2	C18H49N7S7	12	587.209	588.217	[Actual + H]+	0.455973	0.20149			FALSE
EX-HR2	C22H42N3O9P1S2	9	587.21	588.217	[Actual + H]+	-0.510249	0.246266			FALSE
EX-HR2	C25H41N5O3S4	16	587.209	588.217	[Actual + H]+	0.82557	0.279848			FALSE
EX-HR2	C21H38N3O14P1	6	587.209	588.216	[Actual + H]+	0.967125	0.235072			FALSE
EX-HR2	C33H29N7O2S1	25	587.21	588.218	[Actual + H]+	-1.07851	0.369399			FALSE
EX-HR2	C20H45N1O12S3	5	587.21	588.218	[Actual + H]+	-1.15448	0.223878			FALSE
EX-HR2	C32H33N3O6S1	20	587.209	588.216	[Actual + H]+	1.19517	0.358205			FALSE
EX-HR2	C16H43N7O8P2S2	6	587.209	588.216	[Actual + H]+	1.24176	0.179103			FALSE
EX-HR2	C22H34N7O10P1	11	587.21	588.218	[Actual + H]+	-1.30655	0.246266			FALSE
EX-HR2	C24H29N9O9	15	587.209	588.216	[Actual + H]+	1.50664	0.268654			TRUE
EX-HR2	C30H38N1O7P1S1	16	587.211	588.218	[Actual + H]+	-1.61803	0.335817			FALSE
EX-HR2	C25H49N1O2S6	14	587.209	588.216	[Actual + H]+	1.62187	0.279848			FALSE
EX-HR2	C15H42N9O7P1S3	7	587.211	588.218	[Actual + H]+	-1.67614	0.167909			FALSE
EX-HR2	C19H43N1O15P2	2	587.211	588.218	[Actual + H]+	-1.84607	0.212684			FALSE
EX-HR2	C17H45N7O5S5	9	587.209	588.216	[Actual + H]+	1.93335	0.190297			FALSE
EX-HR2	C20H37N5O13S1	7	587.211	588.218	[Actual + H]+	-1.95078	0.223878			FALSE
EX-HR2	C23H46N3O4P1S4	12	587.211	588.218	[Actual + H]+	-1.98762	0.25746			FALSE
EX-HR2	C41H25N5	32	587.211	588.218	[Actual + H]+	-2.18628	0.458951			FALSE
EX-HR2	C24H37N5O8S2	13	587.208	588.216	[Actual + H]+	2.30294	0.268654			FALSE
EX-HR2	C14H40N9O10P3	4	587.211	588.218	[Actual + H]+	-2.36773	0.156715			FALSE
EX-HR2	C23H43N1O10P2S1	8	587.208	588.216	[Actual + H]+	2.40766	0.25746			FALSE
EX-HR2	C21H49N1O7S5	8	587.211	588.219	[Actual + H]+	-2.63185	0.235072			FALSE
EX-HR2	C15H39N7O13P2	3	587.208	588.215	[Actual + H]+	2.71913	0.167909			FALSE
EX-HR2	C23H38N7O5P1S2	14	587.211	588.219	[Actual + H]+	-2.78392	0.25746			FALSE
EX-HR2	C26H34N7O5P1S1	17	587.208	588.215	[Actual + H]+	2.94717	0.291042			FALSE
Peak#_30
EX-HR2	C17H34O6S2	5	398.18	416.214	[Actual + NH4]+	-0.505853	0.190297			FALSE
EX-HR2	C11H27N8O6P1	4	398.179	416.213	[Actual + NH4]+	0.84481	0.123133			FALSE
EX-HR2	C16H30O11	2	398.179	416.213	[Actual + NH4]+	1.58206	0.179103			TRUE
EX-HR2	C17H26N4O7	7	398.18	416.214	[Actual + NH4]+	-1.63123	0.190297			FALSE
EX-HR2	C18H38O1S4	8	398.181	416.214	[Actual + NH4]+	-2.59376	0.20149			FALSE
EX-HR2	C14H26N10S2	11	398.178	416.212	[Actual + NH4]+	2.73267	0.156715			FALSE
EX-HR2	C29H22N2	20	398.178	416.212	[Actual + NH4]+	2.8148	0.324624			FALSE
Peak#_31
EX-HR2	C24H29N3O4S2	16	487.16	488.167	[Actual + H]+	0.0244263	0.268654			FALSE
EX-HR2	C13H34N3O12P1S1	2	487.16	488.167	[Actual + H]+	-0.250352	0.145521			FALSE
EX-HR2	C16H25N9O7S1	11	487.16	488.167	[Actual + H]+	0.399741	0.179103			FALSE
EX-HR2	C17H37N5O1S5	12	487.16	488.167	[Actual + H]+	-0.420919	0.190297			FALSE
EX-HR2	C15H31N5O9P2	6	487.16	488.167	[Actual + H]+	0.525914	0.167909			TRUE
EX-HR2	C17H45N1S7	10	487.16	488.167	[Actual + H]+	0.538581	0.190297			FALSE
EX-HR2	C24H21N7O5	18	487.16	488.168	[Actual + H]+	-0.935074	0.268654			TRUE
EX-HR2	C32H25N1O2S1	23	487.161	488.168	[Actual + H]+	-1.31039	0.358205			FALSE
EX-HR2	C16H33N5O6S3	9	487.159	488.167	[Actual + H]+	1.35924	0.179103			FALSE
EX-HR2	C17H29N9O2S3	14	487.161	488.168	[Actual + H]+	-1.38042	0.190297			FALSE
EX-HR2	C15H39N1O8P2S2	4	487.159	488.167	[Actual + H]+	1.48541	0.167909			FALSE
EX-HR2	C21H30N1O10P1	9	487.161	488.168	[Actual + H]+	-1.58517	0.235072			FALSE
EX-HR2	C23H25N3O9	13	487.159	488.166	[Actual + H]+	1.80459	0.25746			TRUE
EX-HR2	C14H38N3O7P1S3	5	487.161	488.168	[Actual + H]+	-2.03051	0.156715			FALSE
EX-HR2	C16H41N1O5S5	7	487.159	488.166	[Actual + H]+	2.31874	0.179103			FALSE
EX-HR2	C25H25N7S2	21	487.161	488.169	[Actual + H]+	-2.71523	0.279848			FALSE
EX-HR2	C13H36N3O10P3	2	487.161	488.169	[Actual + H]+	-2.86384	0.145521			TRUE
EX-HR2	C14H30N7O8P1S1	7	487.161	488.169	[Actual + H]+	-2.99001	0.156715			FALSE
Peak#_32
EX-HR2	C7H14N8O5S1	7	322.081	323.088	[Actual + H]+	-0.758906	0.0783574			FALSE
EX-HR2	C15H18N2O2S2	12	322.081	323.088	[Actual + H]+	-1.32598	0.167909			FALSE
EX-HR2	C14H14N2O7	9	322.08	323.087	[Actual + H]+	1.36374	0.156715			TRUE
EX-HR2	C15H10N6O3	14	322.081	323.089	[Actual + H]+	-2.77574	0.167909			TRUE
Peak#_33
EX-HR2	C6H15N8O4P1	5	294.095	317.085	[Actual + Na]+	0.416432	0.0671635			FALSE
EX-HR2	C12H22O4S2	6	294.096	317.085	[Actual + Na]+	-1.35648	0.134327			FALSE
KEGG	C11H18O9	0	294.095	317.084	[Actual + Na]+	1.38416	0.123133	C08570	Tuliposide B	TRUE
KNApSAcK	C11H18O9	0	294.095	317.084	[Actual + Na]+	1.38416	0.123133	C00001328	Tuliposide B	TRUE
KNApSAcK	C11H18O9	0	294.095	317.084	[Actual + Na]+	1.38416	0.123133	C00042849	Phaseoloidin	TRUE
LipidMAPS	C11H18O9	0	294.095	317.084	[Actual + Na]+	1.38416	0.123133	LMFA13010038	1-O-(3R,4-dihydroxy-2-methylene-butanoyl)-beta-D-glucopyranose	TRUE
LipidMAPS	C11H18O9	0	294.095	317.084	[Actual + Na]+	1.38416	0.123133	LMSL05000003	6-O-(3R,4-dihydroxy-2-methylene-butanoyl)-beta-D-glucopyranose	TRUE
EX-HR2	C11H18O9	3	294.095	317.084	[Actual + Na]+	1.38416	0.123133			TRUE
EX-HR2	C12H14N4O5	8	294.096	317.086	[Actual + Na]+	-2.83368	0.134327			FALSE
Peak#_34
EX-HR2	C9H22N8O5S1	5	354.143	355.151	[Actual + H]+	-0.536095	0.100745			FALSE
EX-HR2	C17H26N2O2S2	10	354.144	355.151	[Actual + H]+	-1.05198	0.190297			FALSE
KEGG	C16H22N2O7	0	354.143	355.15	[Actual + H]+	1.39492	0.179103	C18922	Dinocton 6	TRUE
EX-HR2	C16H22N2O7	7	354.143	355.15	[Actual + H]+	1.39492	0.179103			TRUE
EX-HR2	C17H18N6O3	12	354.144	355.151	[Actual + H]+	-2.37085	0.190297			TRUE
EX-HR2	C25H22S1	17	354.144	355.151	[Actual + H]+	-2.88673	0.279848			FALSE
EX-HR2	C10H26N8S3	8	354.144	355.152	[Actual + H]+	-2.98299	0.111939			FALSE
Peak#_35
EX-HR2	C11H19N1O4	3	229.131	230.139	[Actual + H]+	1.32007	0.123133			TRUE
HMDB	C11H19N1O4	0	229.131	230.139	[Actual + H]+	1.32007	0.123133	HMDB13126	Butenylcarnitine	TRUE
Peak#_36
KNApSAcK	C9H13N1O4	0	199.084	200.092	[Actual + H]+	1.28916	0.100745	C00018799	Anticapsin;NSC 177854	TRUE
EX-HR2	C9H13N1O4	4	199.084	200.092	[Actual + H]+	1.28916	0.100745			TRUE
HMDB	C9H13N1O4	0	199.084	200.092	[Actual + H]+	1.28916	0.100745	HMDB35177	2-Acetyl-1,5,6,7-tetrahydro-6-hydroxy-7-(hydroxymethyl)-4H-azepine-4-one	TRUE
Peak#_37
KEGG	C9H18N2O4	0	218.127	219.134	[Actual + H]+	1.3177	0.100745	C04020	D-Lysopine;N2-(D-1-Carboxyethyl)-L-lysine;Lysopine	TRUE
KNApSAcK	C9H18N2O4	0	218.127	219.134	[Actual + H]+	1.3177	0.100745	C00001544	Lysopine	TRUE
EX-HR2	C9H18N2O4	2	218.127	219.134	[Actual + H]+	1.3177	0.100745			TRUE
HMDB	C9H18N2O4	0	218.127	219.134	[Actual + H]+	1.3177	0.100745	HMDB14515	Meprobamate	TRUE
HMDB	C9H18N2O4	0	218.127	219.134	[Actual + H]+	1.3177	0.100745	HMDB28916	Isoleucyl-Serine	TRUE
HMDB	C9H18N2O4	0	218.127	219.134	[Actual + H]+	1.3177	0.100745	HMDB28938	Leucyl-Serine	TRUE
HMDB	C9H18N2O4	0	218.127	219.134	[Actual + H]+	1.3177	0.100745	HMDB29042	Serinyl-Isoleucine	TRUE
HMDB	C9H18N2O4	0	218.127	219.134	[Actual + H]+	1.3177	0.100745	HMDB29043	Serinyl-Leucine	TRUE
HMDB	C9H18N2O4	0	218.127	219.134	[Actual + H]+	1.3177	0.100745	HMDB29074	Threoninyl-Valine	TRUE
HMDB	C9H18N2O4	0	218.127	219.134	[Actual + H]+	1.3177	0.100745	HMDB29137	Valyl-Threonine	TRUE
HMDB	C9H18N2O4	0	218.127	219.134	[Actual + H]+	1.3177	0.100745	HMDB33675	L-Lysopine	TRUE
HMDB	C9H18N2O4	0	218.127	219.134	[Actual + H]+	1.3177	0.100745	HMDB41313	Pantothenamide	TRUE
Peak#_38
EX-HR2	C22H30N6O4S2	15	506.177	507.184	[Actual + H]+	-0.0805535	0.246266			FALSE
EX-HR2	C13H32N8O9P2	5	506.177	507.184	[Actual + H]+	0.402131	0.145521			FALSE
EX-HR2	C30H34O1S3	20	506.177	507.184	[Actual + H]+	-0.441796	0.335817			FALSE
EX-HR2	C15H38N8O1S5	11	506.177	507.184	[Actual + H]+	-0.509201	0.167909			FALSE
EX-HR2	C19H39O9P1S2	6	506.177	507.185	[Actual + H]+	-0.706271	0.212684			FALSE
EX-HR2	C22H38N2O3S4	13	506.177	507.184	[Actual + H]+	0.84297	0.246266			FALSE
EX-HR2	C22H22N10O5	17	506.177	507.185	[Actual + H]+	-1.00408	0.246266			TRUE
EX-HR2	C18H35O14P1	3	506.176	507.184	[Actual + H]+	1.00714	0.20149			FALSE
EX-HR2	C14H34N8O6S3	8	506.176	507.184	[Actual + H]+	1.20421	0.156715			FALSE
EX-HR2	C29H30O6S1	17	506.176	507.184	[Actual + H]+	1.27162	0.324624			FALSE
EX-HR2	C30H26N4O2S1	22	506.178	507.185	[Actual + H]+	-1.36532	0.335817			FALSE
EX-HR2	C19H31N4O10P1	8	506.178	507.185	[Actual + H]+	-1.6298	0.212684			FALSE
EX-HR2	C21H26N6O9	12	506.176	507.183	[Actual + H]+	1.63286	0.235072			TRUE
EX-HR2	C14H42N4O5S5	6	506.176	507.183	[Actual + H]+	2.12774	0.156715			FALSE
EX-HR2	C17H34N2O13S1	4	506.178	507.185	[Actual + H]+	-2.37696	0.190297			FALSE
EX-HR2	C20H43O4P1S4	9	506.178	507.185	[Actual + H]+	-2.41968	0.223878			FALSE
EX-HR2	C21H34N2O8S2	10	506.176	507.183	[Actual + H]+	2.55638	0.235072			FALSE
EX-HR2	C38H22N2	29	506.178	507.186	[Actual + H]+	-2.65009	0.425369			FALSE
EX-HR2	C23H26N10S2	20	506.178	507.186	[Actual + H]+	-2.71749	0.25746			FALSE
EX-HR2	C13H30N8O11S1	5	506.175	507.183	[Actual + H]+	2.91763	0.145521			FALSE
EX-HR2	C12H31N10O8P1S1	6	506.178	507.186	[Actual + H]+	-2.98197	0.134327			FALSE
Peak#_39
KEGG	C11H12N2O4	0	236.08	237.087	[Actual + H]+	1.17466	0.123133	C02700	L-Formylkynurenine;N-Formyl-L-kynurenine;N-Formylkynurenine	TRUE
KEGG	C11H12N2O4	0	236.08	237.087	[Actual + H]+	1.17466	0.123133	C15605	N-Formyl-D-kynurenine	TRUE
KEGG	C11H12N2O4	0	236.08	237.087	[Actual + H]+	1.17466	0.123133	C19717	N,N-Dihydroxy-L-tryptophan	TRUE
KNApSAcK	C11H12N2O4	0	236.08	237.087	[Actual + H]+	1.17466	0.123133	C00007605	L-Formylkynurenine	TRUE
EX-HR2	C11H12N2O4	7	236.08	237.087	[Actual + H]+	1.17466	0.123133			TRUE
HMDB	C11H12N2O4	0	236.08	237.087	[Actual + H]+	1.17466	0.123133	HMDB01200	N'-Formylkynurenine	TRUE
EX-HR2	C4H12N8O2S1	5	236.08	237.088	[Actual + H]+	-1.71794	0.0447757			FALSE
Peak#_40
EX-HR2	C9H22N8O5S1	5	354.143	355.151	[Actual + H]+	-0.689405	0.100745			FALSE
EX-HR2	C17H26N2O2S2	10	354.144	355.151	[Actual + H]+	-1.20529	0.190297			FALSE
KEGG	C16H22N2O7	0	354.143	355.15	[Actual + H]+	1.24161	0.179103	C18922	Dinocton 6	TRUE
EX-HR2	C16H22N2O7	7	354.143	355.15	[Actual + H]+	1.24161	0.179103			TRUE
EX-HR2	C17H18N6O3	12	354.144	355.151	[Actual + H]+	-2.52416	0.190297			TRUE
Peak#_41
EX-HR2	C14H23N1O3S2	8	317.112	335.146	[Actual + NH4]+	-1.25842	0.156715			FALSE
EX-HR2	C13H19N1O8	5	317.111	335.145	[Actual + NH4]+	1.33454	0.145521			TRUE
EX-HR2	C14H15N5O4	10	317.112	335.146	[Actual + NH4]+	-2.65601	0.156715			TRUE
Peak#_42
EX-HR2	C14H23N1O3S2	8	317.112	340.101	[Actual + Na]+	-1.1852	0.156715			FALSE
EX-HR2	C13H19N1O8	5	317.111	340.1	[Actual + Na]+	1.36997	0.145521			TRUE
EX-HR2	C14H15N5O4	10	317.112	340.102	[Actual + Na]+	-2.56243	0.156715			TRUE
Peak#_43
EX-HR2	C7H14N8O4S1	7	306.086	307.093	[Actual + H]+	-0.90493	0.0783574			FALSE
EX-HR2	C14H14N2O6	9	306.085	307.092	[Actual + H]+	1.32827	0.156715			TRUE
EX-HR2	C15H18N2O1S2	12	306.086	307.093	[Actual + H]+	-1.50155	0.167909			FALSE
Peak#_44
KEGG	C11H12N2O3	0	220.085	221.092	[Actual + H]+	1.29594	0.123133	C00643	5-Hydroxy-L-tryptophan;Oxitriptan	TRUE
KEGG	C11H12N2O3	0	220.085	221.092	[Actual + H]+	1.29594	0.123133	C01017	5-Hydroxytryptophan;5-HTP	TRUE
KEGG	C11H12N2O3	0	220.085	221.092	[Actual + H]+	1.29594	0.123133	C09985	Jasminine	TRUE
KEGG	C11H12N2O3	0	220.085	221.092	[Actual + H]+	1.29594	0.123133	C19716	N-Hydroxy-L-tryptophan	TRUE
KNApSAcK	C11H12N2O3	0	220.085	221.092	[Actual + H]+	1.29594	0.123133	C00001371	5-Hydroxy-L-tryptophan	TRUE
KNApSAcK	C11H12N2O3	0	220.085	221.092	[Actual + H]+	1.29594	0.123133	C00001980	Jasminine	TRUE
EX-HR2	C11H12N2O3	7	220.085	221.092	[Actual + H]+	1.29594	0.123133			TRUE
HMDB	C11H12N2O3	0	220.085	221.092	[Actual + H]+	1.29594	0.123133	HMDB00472	5-Hydroxy-L-tryptophan	TRUE
HMDB	C11H12N2O3	0	220.085	221.092	[Actual + H]+	1.29594	0.123133	HMDB15571	Oxitriptan	TRUE
EX-HR2	C4H12N8O1S1	5	220.085	221.093	[Actual + H]+	-1.80593	0.0447757			FALSE
Peak#_45
EX-HR2	C7H20N8O2S1	4	280.143	281.15	[Actual + H]+	-1.18768	0.0783574			FALSE
KNApSAcK	C14H20N2O4	0	280.142	281.15	[Actual + H]+	1.25159	0.156715	C00042169	7alpha-Hydroxycatuabine H;(-)-7alpha-Hydroxycatuabine H;(-)-	TRUE
KNApSAcK	C14H20N2O4	0	280.142	281.15	[Actual + H]+	1.25159	0.156715	C00042173	7beta-Hydroxycatuabine I	TRUE
KNApSAcK	C14H20N2O4	0	280.142	281.15	[Actual + H]+	1.25159	0.156715	C00042172	7beta-Hydroxycatuabine H;(-)-7beta-Hydroxycatuabine H	TRUE
EX-HR2	C14H20N2O4	6	280.142	281.15	[Actual + H]+	1.25159	0.156715			TRUE
HMDB	C14H20N2O4	0	280.142	281.15	[Actual + H]+	1.25159	0.156715	HMDB29118	Tyrosyl-Valine	TRUE
HMDB	C14H20N2O4	0	280.142	281.15	[Actual + H]+	1.25159	0.156715	HMDB29139	Valyl-Tyrosine	TRUE
HMDB	C14H20N2O4	0	280.142	281.15	[Actual + H]+	1.25159	0.156715	HMDB33465	Feruloyl-2-hydroxyputrescine	TRUE
Peak#_46
EX-HR2	C11H24N6O11S1	5	448.122	449.13	[Actual + H]+	0.0760732	0.123133			FALSE
EX-HR2	C19H28O8S2	10	448.123	449.13	[Actual + H]+	-0.331863	0.212684			FALSE
EX-HR2	C21H25N2O5P1S1	14	448.122	449.129	[Actual + H]+	0.511875	0.235072			FALSE
EX-HR2	C12H36N2O5S5	6	448.123	449.13	[Actual + H]+	-0.815917	0.134327			FALSE
EX-HR2	C13H21N8O8P1	9	448.122	449.129	[Actual + H]+	0.919811	0.145521			FALSE
EX-HR2	C11H32N2O10S3	3	448.122	449.129	[Actual + H]+	1.11897	0.123133			FALSE
EX-HR2	C24H16N8S1	23	448.122	449.129	[Actual + H]+	1.21847	0.268654			FALSE
EX-HR2	C19H20N4O9	12	448.123	449.13	[Actual + H]+	-1.37476	0.212684			FALSE
KNApSAcK	C18H24O13	0	448.122	449.129	[Actual + H]+	1.60303	0.20149	C00010482	Aralidioside	TRUE
EX-HR2	C18H24O13	7	448.122	449.129	[Actual + H]+	1.60303	0.20149			TRUE
HMDB	C18H24O13	0	448.122	449.129	[Actual + H]+	1.60303	0.20149	HMDB59970	4-Hydroxy-5-(3',4',5'-trihydroxyphenyl)-valeric acid-O-methyl-O-glucuronide	TRUE
EX-HR2	C12H28N6O6S3	8	448.123	449.131	[Actual + H]+	-1.85882	0.134327			FALSE
EX-HR2	C13H29N4O7P1S2	7	448.122	449.129	[Actual + H]+	1.96271	0.145521			FALSE
EX-HR2	C20H32O3S4	13	448.123	449.131	[Actual + H]+	-2.26675	0.223878			FALSE
EX-HR2	C16H20N10O2S2	16	448.121	449.128	[Actual + H]+	2.66931	0.179103			FALSE
EX-HR2	C31H16N2O2	25	448.121	449.128	[Actual + H]+	2.74543	0.347011			FALSE
EX-HR2	C11H26N6O9P2	5	448.124	449.131	[Actual + H]+	-2.76457	0.123133			FALSE
EX-HR2	C12H20N10O7S1	10	448.124	449.131	[Actual + H]+	-2.90171	0.134327			FALSE
Peak#_47
EX-HR2	C29H36N4O18	14	728.202	746.236	[Actual + NH4]+	-0.0346652	0.324624			FALSE
EX-HR2	C32H45N2O9P1S3	19	728.202	746.236	[Actual + NH4]+	-0.0637064	0.358205			FALSE
EX-HR2	C28H44N10O1S6	24	728.202	746.236	[Actual + NH4]+	0.0702339	0.31343			FALSE
EX-HR2	C17H49N10O9P1S5	10	728.203	746.236	[Actual + NH4]+	-0.109519	0.190297			FALSE
EX-HR2	C43H40N2O1S4	33	728.202	746.236	[Actual + NH4]+	0.116046	0.481338			FALSE
EX-HR2	C24H41N8O12P1S2	14	728.202	746.236	[Actual + NH4]+	0.181814	0.268654			FALSE
EX-HR2	C34H34N8O7P2	25	728.203	746.236	[Actual + NH4]+	-0.183573	0.380593			FALSE
EX-HR2	C39H37O12P1	23	728.202	746.236	[Actual + NH4]+	0.227626	0.436563			TRUE
EX-HR2	C21H50N2O17P2S2	5	728.203	746.236	[Actual + NH4]+	-0.243459	0.235072			FALSE
EX-HR2	C23H47N4O14P3S1	9	728.202	746.236	[Actual + NH4]+	0.264353	0.25746			FALSE
EX-HR2	C25H61O5P1S8	13	728.202	746.236	[Actual + NH4]+	0.27264	0.279848			FALSE
EX-HR2	C22H52N2O14S5	8	728.202	746.236	[Actual + NH4]+	0.301681	0.246266			FALSE
EX-HR2	C22H44N6O15S3	10	728.203	746.237	[Actual + NH4]+	-0.325998	0.246266			FALSE
EX-HR2	C25H53N4O6P1S6	15	728.203	746.237	[Actual + NH4]+	-0.355039	0.279848			FALSE
EX-HR2	C35H36N8O4S3	28	728.202	746.236	[Actual + NH4]+	0.361567	0.391787			FALSE
EX-HR2	C50H32O4S1	37	728.202	746.236	[Actual + NH4]+	0.407379	0.559696			FALSE
EX-HR2	C15H43N10O17P3	4	728.202	746.236	[Actual + NH4]+	0.509874	0.167909			FALSE
EX-HR2	C43H32N6O2S2	35	728.203	746.237	[Actual + NH4]+	-0.511633	0.481338			FALSE
EX-HR2	C30H48O12S4	15	728.203	746.237	[Actual + NH4]+	-0.571519	0.335817			FALSE
EX-HR2	C29H44O17S2	12	728.202	746.236	[Actual + NH4]+	0.593014	0.324624			FALSE
EX-HR2	C31H43N2O12P3	16	728.203	746.237	[Actual + NH4]+	-0.608846	0.347011			FALSE
EX-HR2	C42H28N6O7	32	728.202	746.236	[Actual + NH4]+	0.652899	0.470144			FALSE
EX-HR2	C16H47N10O12P3S2	7	728.203	746.237	[Actual + NH4]+	-0.654659	0.179103			FALSE
EX-HR2	C26H38N10O9P2S1	18	728.202	746.236	[Actual + NH4]+	0.689626	0.291042			FALSE
EX-HR2	C32H37N6O10P1S1	21	728.203	746.237	[Actual + NH4]+	-0.691385	0.358205			FALSE
EX-HR2	C28H52N6S8	22	728.202	746.236	[Actual + NH4]+	0.697913	0.31343			FALSE
EX-HR2	C19H53O20P1S3	1	728.203	746.237	[Actual + NH4]+	-0.751271	0.212684			FALSE
EX-HR2	C24H49N4O11P1S4	12	728.202	746.236	[Actual + NH4]+	0.809493	0.268654			FALSE
EX-HR2	C21H40N6O20S1	7	728.202	746.236	[Actual + NH4]+	0.838534	0.235072			FALSE
EX-HR2	C23H56N2O9S7	11	728.203	746.237	[Actual + NH4]+	-0.862851	0.25746			FALSE
EX-HR2	C21H42N6O18P2	7	728.203	746.237	[Actual + NH4]+	-0.871138	0.235072			FALSE
EX-HR2	C23H55O13P3S3	7	728.202	746.236	[Actual + NH4]+	0.892032	0.25746			FALSE
EX-HR2	C20H46N2O22P2	2	728.202	746.236	[Actual + NH4]+	0.921073	0.223878			FALSE
EX-HR2	C40H41O7P1S2	26	728.203	746.237	[Actual + NH4]+	-0.936906	0.447757			FALSE
EX-HR2	C22H36N10O16S1	12	728.203	746.237	[Actual + NH4]+	-0.953677	0.246266			FALSE
EX-HR2	C25H45N8O7P1S4	17	728.203	746.237	[Actual + NH4]+	-0.982718	0.279848			FALSE
EX-HR2	C35H44N4O3S5	26	728.202	746.236	[Actual + NH4]+	0.989245	0.391787			FALSE
EX-HR2	C16H45N10O14P1S3	7	728.202	746.235	[Actual + NH4]+	1.05501	0.179103			FALSE
EX-HR2	C31H41N2O14P1S1	16	728.202	746.235	[Actual + NH4]+	1.10083	0.347011			FALSE
EX-HR2	C29H46O15P2S1	12	728.203	746.237	[Actual + NH4]+	-1.11666	0.324624			FALSE
EX-HR2	C43H24N10O3	37	728.203	746.237	[Actual + NH4]+	-1.13931	0.481338			FALSE
EX-HR2	C30H40N4O13S2	17	728.203	746.237	[Actual + NH4]+	-1.1992	0.335817			FALSE
EX-HR2	C33H49N2O4P1S5	22	728.203	746.237	[Actual + NH4]+	-1.22824	0.369399			FALSE
EX-HR2	C27H40N10O6S4	21	728.202	746.235	[Actual + NH4]+	1.23477	0.302236			FALSE
EX-HR2	C18H53N10O4P1S7	13	728.203	746.237	[Actual + NH4]+	-1.27405	0.20149			FALSE
EX-HR2	C42H36N2O6S2	30	728.201	746.235	[Actual + NH4]+	1.28058	0.470144			FALSE
EX-HR2	C26H46N6O8P2S3	16	728.201	746.235	[Actual + NH4]+	1.31731	0.291042			FALSE
EX-HR2	C23H37N8O17P1	11	728.201	746.235	[Actual + NH4]+	1.34635	0.25746			FALSE
EX-HR2	C19H45N4O21P1S1	3	728.203	746.237	[Actual + NH4]+	-1.37895	0.212684			FALSE
EX-HR2	C51H28N4S1	42	728.203	746.237	[Actual + NH4]+	-1.38483	0.57089			FALSE
EX-HR2	C22H54N2O12P2S4	8	728.203	746.237	[Actual + NH4]+	-1.40799	0.246266			FALSE
EX-HR2	C24H57O10P1S6	10	728.201	746.235	[Actual + NH4]+	1.43717	0.268654			FALSE
EX-HR2	C21H48N2O19S3	5	728.201	746.235	[Actual + NH4]+	1.46621	0.235072			FALSE
EX-HR2	C23H48N6O10S5	13	728.204	746.237	[Actual + NH4]+	-1.49053	0.25746			FALSE
EX-HR2	C34H32N8O9S1	25	728.201	746.235	[Actual + NH4]+	1.5261	0.380593			FALSE
EX-HR2	C24H43N8O10P3S1	14	728.204	746.237	[Actual + NH4]+	-1.52786	0.268654			FALSE
EX-HR2	C40H33N4O8P1	28	728.204	746.237	[Actual + NH4]+	-1.56458	0.447757			FALSE
EX-HR2	C20H56N8O2S9	15	728.201	746.235	[Actual + NH4]+	1.57111	0.223878			FALSE
EX-HR2	C33H38N4O11P2	20	728.201	746.235	[Actual + NH4]+	1.60864	0.369399			FALSE
EX-HR2	C35H52O2S7	24	728.201	746.235	[Actual + NH4]+	1.61692	0.391787			FALSE
EX-HR2	C31H52O7S6	18	728.204	746.238	[Actual + NH4]+	-1.73605	0.347011			FALSE
EX-HR2	C28H40O22	9	728.201	746.235	[Actual + NH4]+	1.75755	0.31343			TRUE
EX-HR2	C30H32N8O14	19	728.204	746.238	[Actual + NH4]+	-1.82688	0.335817			FALSE
EX-HR2	C33H41N6O5P1S3	24	728.204	746.238	[Actual + NH4]+	-1.85592	0.369399			FALSE
EX-HR2	C27H48N6O5S6	19	728.201	746.235	[Actual + NH4]+	1.86244	0.302236			FALSE
EX-HR2	C20H57O15P1S5	4	728.204	746.238	[Actual + NH4]+	-1.9158	0.223878			FALSE
EX-HR2	C26H54N2O7P2S5	14	728.201	746.235	[Actual + NH4]+	1.94498	0.291042			FALSE
EX-HR2	C21H52N2O15P4S1	5	728.204	746.238	[Actual + NH4]+	-1.95313	0.235072			FALSE
EX-HR2	C23H45N4O16P1S2	9	728.201	746.235	[Actual + NH4]+	1.97403	0.25746			FALSE
EX-HR2	C24H60N2O4S9	14	728.204	746.238	[Actual + NH4]+	-2.02738	0.268654			FALSE
EX-HR2	C36H29N10O6P1	29	728.201	746.235	[Actual + NH4]+	2.03391	0.402981			FALSE
EX-HR2	C22H46N6O13P2S2	10	728.204	746.238	[Actual + NH4]+	-2.03567	0.246266			FALSE
EX-HR2	C22H51O18P3S1	4	728.201	746.235	[Actual + NH4]+	2.05656	0.246266			FALSE
EX-HR2	C38H36N2O11S1	24	728.204	746.238	[Actual + NH4]+	-2.0724	0.425369			FALSE
EX-HR2	C23H40N10O11S3	15	728.204	746.238	[Actual + NH4]+	-2.11821	0.25746			FALSE
EX-HR2	C34H40N4O8S3	23	728.201	746.235	[Actual + NH4]+	2.15378	0.380593			FALSE
EX-HR2	C18H50N8O10P2S4	9	728.201	746.235	[Actual + NH4]+	2.1905	0.20149			FALSE
EX-HR2	C33H46O10P2S2	18	728.201	746.235	[Actual + NH4]+	2.23632	0.369399			FALSE
EX-HR2	C27H41N2O19P1	10	728.204	746.238	[Actual + NH4]+	-2.25215	0.302236			FALSE
EX-HR2	C30H50O10P2S3	15	728.204	746.238	[Actual + NH4]+	-2.28119	0.335817			FALSE
EX-HR2	C31H44N4O8S4	20	728.204	746.238	[Actual + NH4]+	-2.36373	0.347011			FALSE
EX-HR2	C26H36N10O11S2	18	728.201	746.234	[Actual + NH4]+	2.3993	0.291042			FALSE
EX-HR2	C41H32N2O11	27	728.201	746.234	[Actual + NH4]+	2.44511	0.458951			FALSE
EX-HR2	C19H55O18P3S2	1	728.204	746.238	[Actual + NH4]+	-2.46094	0.212684			FALSE
EX-HR2	C25H42N6O13P2S1	13	728.201	746.234	[Actual + NH4]+	2.48184	0.279848			FALSE
EX-HR2	C33H33N10O6P1S1	26	728.204	746.238	[Actual + NH4]+	-2.4836	0.369399			FALSE
EX-HR2	C27H56N2O4S8	17	728.201	746.234	[Actual + NH4]+	2.49012	0.302236			FALSE
EX-HR2	C20H49N4O16P1S3	6	728.204	746.238	[Actual + NH4]+	-2.54348	0.223878			FALSE
EX-HR2	C24H48N2O15P4	8	728.201	746.234	[Actual + NH4]+	2.56438	0.268654			FALSE
EX-HR2	C23H58N2O7P2S6	11	728.204	746.238	[Actual + NH4]+	-2.57252	0.25746			FALSE
EX-HR2	C23H53O15P1S4	7	728.2	746.234	[Actual + NH4]+	2.6017	0.25746			FALSE
EX-HR2	C24H52N6O5S7	16	728.204	746.238	[Actual + NH4]+	-2.65506	0.268654			FALSE
EX-HR2	C36H37N6O5P1S2	27	728.2	746.234	[Actual + NH4]+	2.66159	0.402981			FALSE
EX-HR2	C22H38N10O14P2	12	728.204	746.238	[Actual + NH4]+	-2.66335	0.246266			FALSE
EX-HR2	C19H52N8O7S7	12	728.2	746.234	[Actual + NH4]+	2.73564	0.212684			FALSE
EX-HR2	C25H44O22S1	6	728.204	746.238	[Actual + NH4]+	-2.75996	0.279848			FALSE
EX-HR2	C34H48O7S5	21	728.2	746.234	[Actual + NH4]+	2.78146	0.380593			FALSE
EX-HR2	C32H56O2S8	21	728.205	746.238	[Actual + NH4]+	-2.90058	0.358205			FALSE
EX-HR2	C30H42N4O11P2S1	17	728.205	746.238	[Actual + NH4]+	-2.90887	0.335817			FALSE
EX-HR2	C46H32O9	31	728.205	746.238	[Actual + NH4]+	-2.9456	0.51492			TRUE
EX-HR2	C27H39N8O10P3	17	728.2	746.234	[Actual + NH4]+	2.98965	0.302236			FALSE
EX-HR2	C31H36N8O9S2	22	728.205	746.238	[Actual + NH4]+	-2.99141	0.347011			FALSE
Peak#_48
EX-HR2	C12H18N6O7S1	9	390.096	408.13	[Actual + NH4]+	0.0470494	0.134327			FALSE
EX-HR2	C11H24N2O9P2	4	390.096	408.13	[Actual + NH4]+	0.197966	0.123133			FALSE
EX-HR2	C20H22O4S2	14	390.096	408.13	[Actual + NH4]+	-0.401868	0.223878			FALSE
EX-HR2	C13H30N2O1S5	10	390.096	408.13	[Actual + NH4]+	-0.934549	0.145521			FALSE
EX-HR2	C14H15N8O4P1	13	390.095	408.129	[Actual + NH4]+	0.975548	0.156715			FALSE
EX-HR2	C12H26N2O6S3	7	390.095	408.129	[Actual + NH4]+	1.19472	0.134327			FALSE
EX-HR2	C20H14N4O5	16	390.096	408.13	[Actual + NH4]+	-1.54953	0.223878			FALSE
KNApSAcK	C19H18O9	0	390.095	408.129	[Actual + NH4]+	1.7274	0.212684	C00009581	Clitoriacetal	TRUE
KNApSAcK	C19H18O9	0	390.095	408.129	[Actual + NH4]+	1.7274	0.212684	C00004831	3,5,3'-Trihydroxy-6,7,4',5'-tetramethoxyflavone	TRUE
KNApSAcK	C19H18O9	0	390.095	408.129	[Actual + NH4]+	1.7274	0.212684	C00004830	Apuleitrin	TRUE
KNApSAcK	C19H18O9	0	390.095	408.129	[Actual + NH4]+	1.7274	0.212684	C00004829	5,7,3'-Trihydroxy-3,6,4',5'-tetramethoxyflavone	TRUE
KNApSAcK	C19H18O9	0	390.095	408.129	[Actual + NH4]+	1.7274	0.212684	C00004828	5,7,4'-Trihydroxy-3,6,3',5'-tetramethoxyflavone	TRUE
KNApSAcK	C19H18O9	0	390.095	408.129	[Actual + NH4]+	1.7274	0.212684	C00004827	5,3',5'-Trihydroxy-3,6,7,4'-tetramethoxyflavone	TRUE
KNApSAcK	C19H18O9	0	390.095	408.129	[Actual + NH4]+	1.7274	0.212684	C00004845	Hibiscetin 3,8,3',4'-tetramethyl ether	TRUE
KNApSAcK	C19H18O9	0	390.095	408.129	[Actual + NH4]+	1.7274	0.212684	C00004840	5,2',4'-Trihydroxy-3,7,8,5'-tetramethoxyflavone	TRUE
KNApSAcK	C19H18O9	0	390.095	408.129	[Actual + NH4]+	1.7274	0.212684	C00004844	Hibiscetin 3,7,8,4'-tetramethyl ether	TRUE
KNApSAcK	C19H18O9	0	390.095	408.129	[Actual + NH4]+	1.7274	0.212684	C00004810	5-O-Demethylapulein	TRUE
KNApSAcK	C19H18O9	0	390.095	408.129	[Actual + NH4]+	1.7274	0.212684	C00004811	5,7,5'-Trihydroxy-3,6,2',4'-tetramethoxyflavone;5,7-Dihydroxy-2-(5-hydroxy-2,4-dimethoxyphenyl)-3,6-dimethoxy-4H-1-benzopyran-4-one	TRUE
KNApSAcK	C19H18O9	0	390.095	408.129	[Actual + NH4]+	1.7274	0.212684	C00004812	5,7,2'-Trihydroxy-3,6,4',5'-tetramethoxyflavone	TRUE
KNApSAcK	C19H18O9	0	390.095	408.129	[Actual + NH4]+	1.7274	0.212684	C00004813	5,6,5'-Trihydroxy-3,7,2',4'-tetramethoxyflavone	TRUE
KNApSAcK	C19H18O9	0	390.095	408.129	[Actual + NH4]+	1.7274	0.212684	C00004781	5,2',4'-Trihydroxy-3,6,7,8-tetramethoxyflavone	TRUE
KNApSAcK	C19H18O9	0	390.095	408.129	[Actual + NH4]+	1.7274	0.212684	C00004796	5,6,3'-Trihydroxy-3,7,8,4'-tetramethoxyflavone	TRUE
KNApSAcK	C19H18O9	0	390.095	408.129	[Actual + NH4]+	1.7274	0.212684	C00004795	5,7,3'-Trihydroxy-3,6,8,4'-tetramethoxyflavone	TRUE
KNApSAcK	C19H18O9	0	390.095	408.129	[Actual + NH4]+	1.7274	0.212684	C00004794	5,7,4'-Trihydroxy-3,6,8,3'-tetramethoxyflavone;5,7-Dihydroxy-2-(4-hydroxy-3-methoxyphenyl)-3,6,8-trimethoxy-4H-1-benzopyran-4-one	TRUE
KNApSAcK	C19H18O9	0	390.095	408.129	[Actual + NH4]+	1.7274	0.212684	C00004793	5,3',4'-Trihydroxy-3,6,7,8-tetramethoxyflavone;5,4',5'-Trihydroxy-3,6,7,8-tetramethoxyflavone;2-(3,4-Dihydroxyphenyl)-5-hydroxy-3,6,7,8-tetramethoxy-4H-1-benzopyran-4-one	TRUE
KNApSAcK	C19H18O9	0	390.095	408.129	[Actual + NH4]+	1.7274	0.212684	C00004798	3,5,3'-Trihydroxy-6,7,8,4'-tetramethoxyflavone	TRUE
KNApSAcK	C19H18O9	0	390.095	408.129	[Actual + NH4]+	1.7274	0.212684	C00004797	3,5,4'-Trihydroxy-6,7,8,3'-tetramethoxyflavone;3,5-Dihydroxy-2-(3-hydroxy-4-methoxyphenyl)-6,7,8-trimethoxy-4H-1-benzopyran-4-one	TRUE
KNApSAcK	C19H18O9	0	390.095	408.129	[Actual + NH4]+	1.7274	0.212684	C00040667	Wubangziside B	TRUE
KNApSAcK	C19H18O9	0	390.095	408.129	[Actual + NH4]+	1.7274	0.212684	C00013376	3,5,8-Trihydroxy-6,7,3',4'-tetramethoxyflavone;2-(3,4-Dimethoxyphenyl)-3,5,8-trihydroxy-6,7-dimethoxy-4H-1-benzopyran-4-one	TRUE
KNApSAcK	C19H18O9	0	390.095	408.129	[Actual + NH4]+	1.7274	0.212684	C00003971	Scaposin	TRUE
KNApSAcK	C19H18O9	0	390.095	408.129	[Actual + NH4]+	1.7274	0.212684	C00003970	Gardenin E;3',5,5'-Trihydroxy-4',6,7,8-tetramethoxyflavone;2-(3,5-Dihydroxy-4-methoxyphenyl)-5-hydroxy-6,7,8-trimethoxy-4H-1-benzopyran-4-one	TRUE
KNApSAcK	C19H18O9	0	390.095	408.129	[Actual + NH4]+	1.7274	0.212684	C00003966	Agecorynin D;2-(2,4-Dihydroxy-5-methoxyphenyl)-5-hydroxy-6,7,8-trimethoxy-4H-1-benzopyran-4-one	TRUE
LipidMAPS	C19H18O9	0	390.095	408.129	[Actual + NH4]+	1.7274	0.212684	LMPK12060052	Clitoriacetal	TRUE
LipidMAPS	C19H18O9	0	390.095	408.129	[Actual + NH4]+	1.7274	0.212684	LMPK12110615	5,3',5'-Trihydroxy-3,6,7,4'-tetramethoxyflavone	TRUE
LipidMAPS	C19H18O9	0	390.095	408.129	[Actual + NH4]+	1.7274	0.212684	LMPK12110616	5,7,4'-Trihydroxy-3,6,3',5'-tetramethoxyflavone	TRUE
LipidMAPS	C19H18O9	0	390.095	408.129	[Actual + NH4]+	1.7274	0.212684	LMPK12110617	5,7,3'-Trihydroxy-3,6,4',5'-tetramethoxyflavone	TRUE
LipidMAPS	C19H18O9	0	390.095	408.129	[Actual + NH4]+	1.7274	0.212684	LMPK12110618	Apuleitrin	TRUE
LipidMAPS	C19H18O9	0	390.095	408.129	[Actual + NH4]+	1.7274	0.212684	LMPK12110619	3,5,3'-Trihydroxy-6,7,4',5'-tetramethoxyflavone	TRUE
LipidMAPS	C19H18O9	0	390.095	408.129	[Actual + NH4]+	1.7274	0.212684	LMPK12111487	Gardenin E	TRUE
LipidMAPS	C19H18O9	0	390.095	408.129	[Actual + NH4]+	1.7274	0.212684	LMPK12111488	Scaposin	TRUE
LipidMAPS	C19H18O9	0	390.095	408.129	[Actual + NH4]+	1.7274	0.212684	LMPK12111500	Agecorynin D	TRUE
LipidMAPS	C19H18O9	0	390.095	408.129	[Actual + NH4]+	1.7274	0.212684	LMPK12113054	5-O-Demethylapulein	TRUE
LipidMAPS	C19H18O9	0	390.095	408.129	[Actual + NH4]+	1.7274	0.212684	LMPK12113055	5,7,5'-Trihydroxy-3,6,2',4'-tetramethoxyflavone	TRUE
LipidMAPS	C19H18O9	0	390.095	408.129	[Actual + NH4]+	1.7274	0.212684	LMPK12113056	5,7,2'-Trihydroxy-3,6,4',5'-tetramethoxyflavone	TRUE
LipidMAPS	C19H18O9	0	390.095	408.129	[Actual + NH4]+	1.7274	0.212684	LMPK12113057	5,6,5'-Trihydroxy-3,7,2',4'-tetramethoxyflavone	TRUE
LipidMAPS	C19H18O9	0	390.095	408.129	[Actual + NH4]+	1.7274	0.212684	LMPK12113275	Hibiscetin 3,7,8,4'-tetramethyl ether	TRUE
LipidMAPS	C19H18O9	0	390.095	408.129	[Actual + NH4]+	1.7274	0.212684	LMPK12113276	Hibiscetin 3,8,3',4'-tetramethyl ether	TRUE
LipidMAPS	C19H18O9	0	390.095	408.129	[Actual + NH4]+	1.7274	0.212684	LMPK12113288	5,2',4'-Trihydroxy-3,7,8,5'-tetramethoxyflavone	TRUE
LipidMAPS	C19H18O9	0	390.095	408.129	[Actual + NH4]+	1.7274	0.212684	LMPK12113334	5,3',4'-Trihydroxy-3,6,7,8-tetramethoxyflavone; 5,4',5'-Trihydroxy-3,6,7,8-tetramethoxyflavone	TRUE
LipidMAPS	C19H18O9	0	390.095	408.129	[Actual + NH4]+	1.7274	0.212684	LMPK12113335	5,7,4'-Trihydroxy-3,6,8,3'-tetramethoxyflavone	TRUE
LipidMAPS	C19H18O9	0	390.095	408.129	[Actual + NH4]+	1.7274	0.212684	LMPK12113336	5,7,3'-Trihydroxy-3,6,8,4'-tetramethoxyflavone	TRUE
LipidMAPS	C19H18O9	0	390.095	408.129	[Actual + NH4]+	1.7274	0.212684	LMPK12113337	5,6,3'-Trihydroxy-3,7,8,4'-tetramethoxyflavone	TRUE
LipidMAPS	C19H18O9	0	390.095	408.129	[Actual + NH4]+	1.7274	0.212684	LMPK12113338	3,5,4'-Trihydroxy-6,7,8,3'-tetramethoxyflavone	TRUE
LipidMAPS	C19H18O9	0	390.095	408.129	[Actual + NH4]+	1.7274	0.212684	LMPK12113339	3,5,3'-Trihydroxy-6,7,8,4'-tetramethoxyflavone	TRUE
LipidMAPS	C19H18O9	0	390.095	408.129	[Actual + NH4]+	1.7274	0.212684	LMPK12113352	3,5,8-Trihydroxy-6,7,3',4'-tetramethoxyflavone	TRUE
LipidMAPS	C19H18O9	0	390.095	408.129	[Actual + NH4]+	1.7274	0.212684	LMPK12113374	5,2',4'-Trihydroxy-3,6,7,8-tetramethoxyflavone	TRUE
FlavView	C19H18O9	0	390.095	408.129	[Actual + NH4]+	1.7274	0.212684	FL3FGGNS0001	Gardenin E;3',5,5'-Trihydroxy-4',6,7,8-tetramethoxyflavone;2-(3,5-Dihydroxy-4-methoxyphenyl)-5-hydroxy-6,7,8-trimethoxy-4H-1-benzopyran-4-one	TRUE
FlavView	C19H18O9	0	390.095	408.129	[Actual + NH4]+	1.7274	0.212684	FL3FGGNS0002	Scaposin	TRUE
FlavView	C19H18O9	0	390.095	408.129	[Actual + NH4]+	1.7274	0.212684	FL3FGLNS0002	Agecorynin D;2-(2,4-Dihydroxy-5-methoxyphenyl)-5-hydroxy-6,7,8-trimethoxy-4H-1-benzopyran-4-one	TRUE
FlavView	C19H18O9	0	390.095	408.129	[Actual + NH4]+	1.7274	0.212684	FL5FEGNS0007	5,3',5'-Trihydroxy-3,6,7,4'-tetramethoxyflavone	TRUE
FlavView	C19H18O9	0	390.095	408.129	[Actual + NH4]+	1.7274	0.212684	FL5FEGNS0008	5,7,4'-Trihydroxy-3,6,3',5'-tetramethoxyflavone	TRUE
FlavView	C19H18O9	0	390.095	408.129	[Actual + NH4]+	1.7274	0.212684	FL5FEGNS0009	5,7,3'-Trihydroxy-3,6,4',5'-tetramethoxyflavone	TRUE
FlavView	C19H18O9	0	390.095	408.129	[Actual + NH4]+	1.7274	0.212684	FL5FEGNS0010	Apuleitrin	TRUE
FlavView	C19H18O9	0	390.095	408.129	[Actual + NH4]+	1.7274	0.212684	FL5FEGNS0011	3,5,3'-Trihydroxy-6,7,4',5'-tetramethoxyflavone	TRUE
FlavView	C19H18O9	0	390.095	408.129	[Actual + NH4]+	1.7274	0.212684	FL5FELNS0007	5-O-Demethylapulein	TRUE
FlavView	C19H18O9	0	390.095	408.129	[Actual + NH4]+	1.7274	0.212684	FL5FELNS0008	5,7,5'-Trihydroxy-3,6,2',4'-tetramethoxyflavone;5,7-Dihydroxy-2-(5-hydroxy-2,4-dimethoxyphenyl)-3,6-dimethoxy-4H-1-benzopyran-4-one	TRUE
FlavView	C19H18O9	0	390.095	408.129	[Actual + NH4]+	1.7274	0.212684	FL5FELNS0009	5,7,2'-Trihydroxy-3,6,4',5'-tetramethoxyflavone	TRUE
FlavView	C19H18O9	0	390.095	408.129	[Actual + NH4]+	1.7274	0.212684	FL5FELNS0010	5,6,5'-Trihydroxy-3,7,2',4'-tetramethoxyflavone	TRUE
FlavView	C19H18O9	0	390.095	408.129	[Actual + NH4]+	1.7274	0.212684	FL5FFGNS0004	Hibiscetin 3,7,8,4'-tetramethyl ether	TRUE
FlavView	C19H18O9	0	390.095	408.129	[Actual + NH4]+	1.7274	0.212684	FL5FFGNS0005	Hibiscetin 3,8,3',4'-tetramethyl ether	TRUE
FlavView	C19H18O9	0	390.095	408.129	[Actual + NH4]+	1.7274	0.212684	FL5FFLNS0006	5,2',4'-Trihydroxy-3,7,8,5'-tetramethoxyflavone	TRUE
FlavView	C19H18O9	0	390.095	408.129	[Actual + NH4]+	1.7274	0.212684	FL5FGCNS0008	5,3',4'-Trihydroxy-3,6,7,8-tetramethoxyflavone;5,4',5'-Trihydroxy-3,6,7,8-tetramethoxyflavone;2-(3,4-Dihydroxyphenyl)-5-hydroxy-3,6,7,8-tetramethoxy-4H-1-benzopyran-4-one	TRUE
FlavView	C19H18O9	0	390.095	408.129	[Actual + NH4]+	1.7274	0.212684	FL5FGCNS0009	5,7,4'-Trihydroxy-3,6,8,3'-tetramethoxyflavone;5,7-Dihydroxy-2-(4-hydroxy-3-methoxyphenyl)-3,6,8-trimethoxy-4H-1-benzopyran-4-one	TRUE
FlavView	C19H18O9	0	390.095	408.129	[Actual + NH4]+	1.7274	0.212684	FL5FGCNS0010	5,7,3'-Trihydroxy-3,6,8,4'-tetramethoxyflavone	TRUE
FlavView	C19H18O9	0	390.095	408.129	[Actual + NH4]+	1.7274	0.212684	FL5FGCNS0011	5,6,3'-Trihydroxy-3,7,8,4'-tetramethoxyflavone	TRUE
FlavView	C19H18O9	0	390.095	408.129	[Actual + NH4]+	1.7274	0.212684	FL5FGCNS0012	3,5,4'-Trihydroxy-6,7,8,3'-tetramethoxyflavone;3,5-Dihydroxy-2-(3-hydroxy-4-methoxyphenyl)-6,7,8-trimethoxy-4H-1-benzopyran-4-one	TRUE
FlavView	C19H18O9	0	390.095	408.129	[Actual + NH4]+	1.7274	0.212684	FL5FGCNS0013	3,5,3'-Trihydroxy-6,7,8,4'-tetramethoxyflavone	TRUE
FlavView	C19H18O9	0	390.095	408.129	[Actual + NH4]+	1.7274	0.212684	FL5FGCNS0026	3,5,8-Trihydroxy-6,7,3',4'-tetramethoxyflavone;2-(3,4-Dimethoxyphenyl)-3,5,8-trihydroxy-6,7-dimethoxy-4H-1-benzopyran-4-one	TRUE
FlavView	C19H18O9	0	390.095	408.129	[Actual + NH4]+	1.7274	0.212684	FL5FGLNS0001	5,2',4'-Trihydroxy-3,6,7,8-tetramethoxyflavone	TRUE
FlavView	C19H18O9	0	390.095	408.129	[Actual + NH4]+	1.7274	0.212684	FLIFHXNS0002	Clitoriacetal	TRUE
EX-HR2	C19H18O9	11	390.095	408.129	[Actual + NH4]+	1.7274	0.212684			TRUE
EX-HR2	C13H22N6O2S3	12	390.097	408.13	[Actual + NH4]+	-2.08222	0.145521			FALSE
Peak#_49
EX-HR2	C8H19N8O5P1	5	338.122	356.155	[Actual + NH4]+	0.586341	0.0895513			FALSE
EX-HR2	C14H26O5S2	6	338.122	356.156	[Actual + NH4]+	-0.992081	0.156715			FALSE
EX-HR2	C13H22O10	3	338.121	356.155	[Actual + NH4]+	1.44791	0.145521			TRUE
EX-HR2	C14H18N4O6	8	338.123	356.156	[Actual + NH4]+	-2.30723	0.156715			FALSE
Peak#_50
EX-HR2	C8H19N8O5P1	5	338.122	339.129	[Actual + H]+	0.73081	0.0895513			FALSE
EX-HR2	C14H26O5S2	6	338.122	339.129	[Actual + H]+	-0.92686	0.156715			FALSE
EX-HR2	C13H22O10	3	338.121	339.129	[Actual + H]+	1.63563	0.145521			TRUE
EX-HR2	C14H18N4O6	8	338.123	339.13	[Actual + H]+	-2.30804	0.156715			FALSE
Peak#_51
EX-HR2	C11H17N1O4	4	227.116	228.123	[Actual + H]+	1.43202	0.123133			TRUE
Peak#_52
EX-HR2	C7H21N7O6S1	3	331.127	332.135	[Actual + H]+	-0.763438	0.0783574			FALSE
KEGG	C14H21N1O8	0	331.127	332.134	[Actual + H]+	1.30139	0.156715	C03996	5'-O-beta-D-Glucosylpyridoxine	TRUE
KNApSAcK	C14H21N1O8	0	331.127	332.134	[Actual + H]+	1.30139	0.156715	C00032550	Zinolol	TRUE
EX-HR2	C14H21N1O8	5	331.127	332.134	[Actual + H]+	1.30139	0.156715			TRUE
EX-HR2	C15H25N1O3S2	8	331.128	332.135	[Actual + H]+	-1.31507	0.167909			FALSE
EX-HR2	C15H17N5O4	10	331.128	332.135	[Actual + H]+	-2.72533	0.167909			TRUE
Peak#_53
EX-HR2	C12H27N9O5S2	8	441.158	442.165	[Actual + H]+	-0.0068951	0.134327			FALSE
EX-HR2	C27H23N1O5	17	441.158	442.165	[Actual + H]+	0.0704217	0.302236			FALSE
EX-HR2	C11H33N5O7P2S1	3	441.158	442.165	[Actual + H]+	0.132405	0.123133			FALSE
EX-HR2	C20H31N3O2S3	13	441.158	442.165	[Actual + H]+	-0.421257	0.223878			TRUE
EX-HR2	C12H35N5O4S4	6	441.157	442.164	[Actual + H]+	1.05243	0.134327			FALSE
EX-HR2	C20H23N7O3S1	15	441.158	442.166	[Actual + H]+	-1.48058	0.223878			TRUE
EX-HR2	C19H27N3O7S1	10	441.157	442.164	[Actual + H]+	1.54411	0.212684			TRUE
EX-HR2	C28H27N1S2	20	441.158	442.166	[Actual + H]+	-1.89494	0.31343			FALSE
EX-HR2	C11H23N9O10	5	441.157	442.164	[Actual + H]+	1.95847	0.123133			FALSE
EX-HR2	C13H31N9S4	11	441.159	442.166	[Actual + H]+	-1.97226	0.145521			FALSE
EX-HR2	C17H32N1O8P1S1	6	441.159	442.166	[Actual + H]+	-2.19831	0.190297			FALSE
EX-HR2	C21H24N5O4P1	14	441.157	442.164	[Actual + H]+	2.40114	0.235072			FALSE
EX-HR2	C28H19N5O1	22	441.159	442.166	[Actual + H]+	-2.95427	0.31343			FALSE
Peak#_54
EX-HR2	C12H25N9O6S2	9	455.137	456.144	[Actual + H]+	0.0331895	0.134327			FALSE
EX-HR2	C27H21N1O6	18	455.137	456.144	[Actual + H]+	0.108137	0.302236			FALSE
EX-HR2	C11H31N5O8P2S1	4	455.137	456.144	[Actual + H]+	0.168221	0.123133			FALSE
EX-HR2	C20H29N3O3S3	14	455.137	456.144	[Actual + H]+	-0.368474	0.223878			TRUE
EX-HR2	C13H37N5S6	10	455.137	456.145	[Actual + H]+	-0.845084	0.145521			FALSE
EX-HR2	C12H33N5O5S4	7	455.136	456.144	[Actual + H]+	1.06005	0.134327			FALSE
EX-HR2	C20H21N7O4S1	16	455.138	456.145	[Actual + H]+	-1.39533	0.223878			TRUE
EX-HR2	C19H25N3O8S1	11	455.136	456.144	[Actual + H]+	1.53666	0.212684			TRUE
EX-HR2	C28H25N1O1S2	21	455.138	456.145	[Actual + H]+	-1.797	0.31343			FALSE
EX-HR2	C13H29N9O1S4	12	455.138	456.145	[Actual + H]+	-1.87195	0.145521			FALSE
EX-HR2	C11H21N9O11	6	455.136	456.143	[Actual + H]+	1.93832	0.123133			FALSE
EX-HR2	C17H30N1O9P1S1	7	455.138	456.145	[Actual + H]+	-2.09107	0.190297			FALSE
EX-HR2	C21H22N5O5P1	15	455.136	456.143	[Actual + H]+	2.36742	0.235072			FALSE
EX-HR2	C28H17N5O2	23	455.138	456.146	[Actual + H]+	-2.82386	0.31343			FALSE
EX-HR2	C11H29N5O10S2	4	455.136	456.143	[Actual + H]+	2.96519	0.123133			FALSE
Peak#_55
EX-HR2	C8H19N8O5P1	5	338.122	356.155	[Actual + NH4]+	0.464658	0.0895513			FALSE
EX-HR2	C14H26O5S2	6	338.122	356.156	[Actual + NH4]+	-1.11377	0.156715			FALSE
EX-HR2	C13H22O10	3	338.121	356.155	[Actual + NH4]+	1.32622	0.145521			TRUE
EX-HR2	C14H18N4O6	8	338.123	356.156	[Actual + NH4]+	-2.42891	0.156715			FALSE
Peak#_56
EX-HR2	C7H17N8O4P1	5	308.111	331.1	[Actual + Na]+	0.357476	0.0783574			FALSE
EX-HR2	C12H20O9	3	308.111	331.1	[Actual + Na]+	1.28424	0.134327			TRUE
EX-HR2	C13H24O4S2	6	308.112	331.101	[Actual + Na]+	-1.34039	0.145521			FALSE
EX-HR2	C13H16N4O5	8	308.112	331.101	[Actual + Na]+	-2.75506	0.145521			FALSE
Peak#_57
EX-HR2	C8H18N8O6S1	6	354.107	355.114	[Actual + H]+	-0.530188	0.0895513			FALSE
KNApSAcK	C16H22N2O3S2	0	354.107	355.114	[Actual + H]+	-1.04612	0.179103	C00024789	Gliovictin;Gliovictine	FALSE
EX-HR2	C16H22N2O3S2	11	354.107	355.114	[Actual + H]+	-1.04612	0.179103			FALSE
EX-HR2	C15H18N2O8	8	354.106	355.114	[Actual + H]+	1.40102	0.167909			TRUE
EX-HR2	C16H14N6O4	13	354.108	355.115	[Actual + H]+	-2.36513	0.179103			TRUE
EX-HR2	C24H18O1S1	18	354.108	355.115	[Actual + H]+	-2.88106	0.268654			FALSE
EX-HR2	C9H22N8O1S3	9	354.108	355.115	[Actual + H]+	-2.97733	0.100745			FALSE
Peak#_58
EX-HR2	C9H18N8O4S1	7	334.117	335.124	[Actual + H]+	-0.619768	0.100745			FALSE
EX-HR2	C9H26N4O3S3	5	334.117	335.124	[Actual + H]+	0.777913	0.100745			FALSE
EX-HR2	C17H22N2O1S2	12	334.117	335.125	[Actual + H]+	-1.16648	0.190297			FALSE
KNApSAcK	C16H18N2O6	0	334.116	335.124	[Actual + H]+	1.42664	0.179103	C00026883	Cappariloside A;(-)-Cappariloside A	TRUE
EX-HR2	C16H18N2O6	9	334.116	335.124	[Actual + H]+	1.42664	0.179103			TRUE
HMDB	C16H18N2O6	0	334.116	335.124	[Actual + H]+	1.42664	0.179103	HMDB34937	Cappariloside A	TRUE
EX-HR2	C17H14N6O2	14	334.118	335.125	[Actual + H]+	-2.56416	0.190297			FALSE
Peak#_59
EX-HR2	C9H20N8O5S1	6	352.128	353.135	[Actual + H]+	-0.56922	0.100745			FALSE
EX-HR2	C17H24N2O2S2	11	352.128	353.135	[Actual + H]+	-1.08805	0.190297			FALSE
EX-HR2	C16H20N2O7	8	352.127	353.134	[Actual + H]+	1.37281	0.179103			TRUE
HMDB	C16H20N2O7	0	352.127	353.134	[Actual + H]+	1.37281	0.179103	HMDB01013	Cotinineglucuronide	TRUE
EX-HR2	C17H16N6O3	13	352.128	353.136	[Actual + H]+	-2.41444	0.190297			FALSE
EX-HR2	C25H20S1	18	352.129	353.136	[Actual + H]+	-2.93327	0.279848			FALSE
Peak#_60
EX-HR2	C9H21N7O8S1	5	387.117	388.125	[Actual + H]+	-0.214464	0.100745			FALSE
EX-HR2	C17H25N1O5S2	10	387.117	388.125	[Actual + H]+	-0.68652	0.190297			FALSE
EX-HR2	C11H18N9O5P1	9	387.117	388.124	[Actual + H]+	0.761892	0.123133			FALSE
EX-HR2	C16H21N1O10	7	387.117	388.124	[Actual + H]+	1.55249	0.179103			TRUE
HMDB	C16H21N1O10	0	387.117	388.124	[Actual + H]+	1.55249	0.179103	HMDB37262	(R)-2-Hydroxy-7,8-dimethoxy-2H-1,4-benzoxazin-3(4H)-one 2-glucoside	TRUE
HMDB	C16H21N1O10	0	387.117	388.124	[Actual + H]+	1.55249	0.179103	HMDB37265	HDMBOA-Glc	TRUE
EX-HR2	C17H17N5O6	12	387.118	388.125	[Actual + H]+	-1.89334	0.190297			TRUE
EX-HR2	C11H26N5O4P1S2	7	387.116	388.124	[Actual + H]+	1.96871	0.123133			FALSE
EX-HR2	C10H25N7O3S3	8	387.118	388.125	[Actual + H]+	-2.45348	0.111939			FALSE
EX-HR2	C18H29N1S4	13	387.118	388.126	[Actual + H]+	-2.92553	0.20149			FALSE
Peak#_61
EX-HR2	C7H17N8O4P1	5	308.111	326.145	[Actual + NH4]+	0.342432	0.0783574			FALSE
EX-HR2	C12H20O9	3	308.111	326.145	[Actual + NH4]+	1.28328	0.134327			TRUE
EX-HR2	C13H24O4S2	6	308.112	326.145	[Actual + NH4]+	-1.38123	0.145521			FALSE
EX-HR2	C13H16N4O5	8	308.112	326.146	[Actual + NH4]+	-2.81739	0.145521			FALSE
Peak#_62
EX-HR2	C35H37O8P1	19	616.223	634.256	[Actual + NH4]+	0.0060894	0.391787			TRUE
EX-HR2	C20H41N8O8P1S2	10	616.223	634.256	[Actual + NH4]+	-0.0478112	0.223878			FALSE
EX-HR2	C19H47N4O10P3S1	5	616.223	634.256	[Actual + NH4]+	0.0493003	0.212684			FALSE
EX-HR2	C18H52N2O10S5	4	616.223	634.256	[Actual + NH4]+	0.0932184	0.20149			FALSE
EX-HR2	C31H36N8S3	24	616.223	634.256	[Actual + NH4]+	0.163677	0.347011			FALSE
EX-HR2	C46H32S1	33	616.222	634.256	[Actual + NH4]+	0.217578	0.51492			FALSE
EX-HR2	C25H36N4O14	10	616.223	634.257	[Actual + NH4]+	-0.302511	0.279848			FALSE
EX-HR2	C28H45N2O5P1S3	15	616.223	634.257	[Actual + NH4]+	-0.336679	0.31343			FALSE
EX-HR2	C25H44O13S2	8	616.222	634.256	[Actual + NH4]+	0.435987	0.279848			FALSE
EX-HR2	C38H28N6O3	28	616.222	634.256	[Actual + NH4]+	0.506446	0.425369			FALSE
EX-HR2	C17H50N2O13P2S2	1	616.223	634.257	[Actual + NH4]+	-0.548167	0.190297			FALSE
EX-HR2	C18H44N6O11S3	6	616.223	634.257	[Actual + NH4]+	-0.645279	0.20149			FALSE
EX-HR2	C20H49N4O7P1S4	8	616.222	634.256	[Actual + NH4]+	0.690686	0.223878			FALSE
EX-HR2	C17H40N6O16S1	3	616.222	634.256	[Actual + NH4]+	0.724855	0.190297			FALSE
EX-HR2	C26H48O8S4	11	616.223	634.257	[Actual + NH4]+	-0.934147	0.291042			FALSE
EX-HR2	C27H41N2O10P1S1	12	616.222	634.256	[Actual + NH4]+	1.03345	0.302236			FALSE
EX-HR2	C28H37N6O6P1S1	17	616.223	634.257	[Actual + NH4]+	-1.07518	0.31343			FALSE
EX-HR2	C23H40N10O2S4	17	616.222	634.256	[Actual + NH4]+	1.19104	0.25746			FALSE
EX-HR2	C38H36N2O2S2	26	616.222	634.256	[Actual + NH4]+	1.24494	0.425369			FALSE
EX-HR2	C19H56N2O5S7	7	616.223	634.257	[Actual + NH4]+	-1.27692	0.212684			FALSE
EX-HR2	C17H42N6O14P2	3	616.223	634.257	[Actual + NH4]+	-1.28666	0.190297			FALSE
EX-HR2	C19H37N8O13P1	7	616.222	634.256	[Actual + NH4]+	1.32232	0.212684			FALSE
EX-HR2	C18H36N10O12S1	8	616.223	634.257	[Actual + NH4]+	-1.38378	0.20149			FALSE
EX-HR2	C20H57O6P1S6	6	616.222	634.256	[Actual + NH4]+	1.42918	0.223878			FALSE
EX-HR2	C17H48N2O15S3	1	616.222	634.256	[Actual + NH4]+	1.46335	0.190297			FALSE
EX-HR2	C30H32N8O5S1	21	616.222	634.255	[Actual + NH4]+	1.53381	0.335817			FALSE
EX-HR2	C25H46O11P2S1	8	616.224	634.257	[Actual + NH4]+	-1.57553	0.279848			FALSE
EX-HR2	C29H38N4O7P2	16	616.222	634.255	[Actual + NH4]+	1.63092	0.324624			FALSE
EX-HR2	C26H40N4O9S2	13	616.224	634.257	[Actual + NH4]+	-1.67264	0.291042			FALSE
EX-HR2	C24H40O18	5	616.221	634.255	[Actual + NH4]+	1.80612	0.268654			TRUE
EX-HR2	C18H54N2O8P2S4	4	616.224	634.258	[Actual + NH4]+	-1.9183	0.20149			FALSE
EX-HR2	C23H48N6O1S6	15	616.221	634.255	[Actual + NH4]+	1.92954	0.25746			FALSE
EX-HR2	C19H48N6O6S5	9	616.224	634.258	[Actual + NH4]+	-2.01541	0.212684			FALSE
EX-HR2	C19H45N4O12P1S2	5	616.221	634.255	[Actual + NH4]+	2.06082	0.212684			FALSE
EX-HR2	C36H33N4O4P1	24	616.224	634.258	[Actual + NH4]+	-2.10254	0.402981			FALSE
EX-HR2	C18H51O14P3S1	0	616.221	634.255	[Actual + NH4]+	2.15793	0.20149			FALSE
EX-HR2	C30H40N4O4S3	19	616.221	634.255	[Actual + NH4]+	2.27231	0.335817			FALSE
EX-HR2	C27H52O3S6	14	616.224	634.258	[Actual + NH4]+	-2.30428	0.302236			FALSE
EX-HR2	C26H32N8O10	15	616.224	634.258	[Actual + NH4]+	-2.41114	0.291042			FALSE
EX-HR2	C22H36N10O7S2	14	616.221	634.255	[Actual + NH4]+	2.56118	0.246266			FALSE
EX-HR2	C37H32N2O7	23	616.221	634.255	[Actual + NH4]+	2.61508	0.414175			FALSE
EX-HR2	C20H60N2S9	10	616.224	634.258	[Actual + NH4]+	-2.64705	0.223878			FALSE
EX-HR2	C18H46N6O9P2S2	6	616.224	634.258	[Actual + NH4]+	-2.6568	0.20149			FALSE
EX-HR2	C21H42N6O9P2S1	9	616.221	634.255	[Actual + NH4]+	2.65829	0.235072			FALSE
EX-HR2	C23H56N2S8	13	616.221	634.255	[Actual + NH4]+	2.66804	0.25746			FALSE
EX-HR2	C34H36N2O7S1	20	616.224	634.258	[Actual + NH4]+	-2.70001	0.380593			FALSE
EX-HR2	C19H40N10O7S3	11	616.224	634.258	[Actual + NH4]+	-2.75391	0.212684			FALSE
EX-HR2	C19H53O11P1S4	3	616.221	634.255	[Actual + NH4]+	2.79932	0.212684			FALSE
EX-HR2	C23H41N2O15P1	6	616.224	634.258	[Actual + NH4]+	-2.9115	0.25746			FALSE
Peak#_63
EX-HR2	C12H34N6O7S1	1	406.221	424.255	[Actual + NH4]+	0.0110966	0.134327			FALSE
EX-HR2	C20H38O4S2	6	406.221	424.255	[Actual + NH4]+	-0.420758	0.223878			FALSE
EX-HR2	C14H31N8O4P1	5	406.221	424.254	[Actual + NH4]+	0.904305	0.156715			FALSE
EX-HR2	C20H30N4O5	8	406.222	424.255	[Actual + NH4]+	-1.5248	0.223878			FALSE
KNApSAcK	C19H34O9	0	406.22	424.254	[Actual + NH4]+	1.62758	0.212684	C00049179	Ilicifolinoside C;(-)-Ilicifolinoside C	TRUE
KNApSAcK	C19H34O9	0	406.22	424.254	[Actual + NH4]+	1.62758	0.212684	C00033842	Euodionoside D;(-)-Euodionoside D	TRUE
KNApSAcK	C19H34O9	0	406.22	424.254	[Actual + NH4]+	1.62758	0.212684	C00036684	Actinidioionoside	TRUE
KNApSAcK	C19H34O9	0	406.22	424.254	[Actual + NH4]+	1.62758	0.212684	C00031393	Staphylionoside J;(-)-Staphylionoside J	TRUE
KNApSAcK	C19H34O9	0	406.22	424.254	[Actual + NH4]+	1.62758	0.212684	C00031386	Staphylionoside B;(-)-Staphylionoside B	TRUE
KNApSAcK	C19H34O9	0	406.22	424.254	[Actual + NH4]+	1.62758	0.212684	C00031636	Breyniaionoside B;(-)-Breyniaionoside B	TRUE
KNApSAcK	C19H34O9	0	406.22	424.254	[Actual + NH4]+	1.62758	0.212684	C00031637	Breyniaionoside C;(-)-Breyniaionoside C	TRUE
KNApSAcK	C19H34O9	0	406.22	424.254	[Actual + NH4]+	1.62758	0.212684	C00029857	Bridelionoside B	TRUE
EX-HR2	C19H34O9	3	406.22	424.254	[Actual + NH4]+	1.62758	0.212684			TRUE
HMDB	C19H34O9	0	406.22	424.254	[Actual + NH4]+	1.62758	0.212684	HMDB38691	Kiwiionoside	TRUE
EX-HR2	C13H38N6O2S3	4	406.222	424.256	[Actual + NH4]+	-2.03724	0.145521			FALSE
Peak#_64
EX-HR2	C22H38O7P2S1	9	508.181	509.189	[Actual + H]+	0.0483014	0.246266			FALSE
EX-HR2	C23H32N4O5S2	14	508.181	509.189	[Actual + H]+	-0.0726628	0.25746			FALSE
EX-HR2	C15H28N10O8S1	9	508.181	509.189	[Actual + H]+	0.287157	0.167909			FALSE
EX-HR2	C14H34N6O10P2	4	508.181	509.188	[Actual + H]+	0.408121	0.156715			FALSE
EX-HR2	C16H48N2O1S7	8	508.181	509.188	[Actual + H]+	0.420266	0.179103			FALSE
EX-HR2	C16H40N6O2S5	10	508.182	509.189	[Actual + H]+	-0.499623	0.179103			FALSE
EX-HR2	C23H40O4S4	12	508.181	509.188	[Actual + H]+	0.847226	0.25746			FALSE
EX-HR2	C23H24N8O6	16	508.182	509.189	[Actual + H]+	-0.992551	0.25746			TRUE
EX-HR2	C15H36N6O7S3	7	508.181	509.188	[Actual + H]+	1.20705	0.167909			FALSE
EX-HR2	C14H42N2O9P2S2	2	508.181	509.188	[Actual + H]+	1.32801	0.156715			FALSE
EX-HR2	C31H28N2O3S1	21	508.182	509.189	[Actual + H]+	-1.35237	0.347011			FALSE
EX-HR2	C16H32N10O3S3	12	508.182	509.189	[Actual + H]+	-1.41951	0.179103			FALSE
EX-HR2	C20H33N2O11P1	7	508.182	509.189	[Actual + H]+	-1.61581	0.223878			FALSE
EX-HR2	C22H28N4O10	11	508.181	509.188	[Actual + H]+	1.63401	0.246266			TRUE
EX-HR2	C24H36N4S4	17	508.182	509.19	[Actual + H]+	-1.77933	0.268654			FALSE
EX-HR2	C17H33N8O4P1S2	11	508.18	509.188	[Actual + H]+	1.95126	0.190297			FALSE
EX-HR2	C32H29O4P1	20	508.18	509.188	[Actual + H]+	2.0184	0.358205			FALSE
EX-HR2	C15H44N2O6S5	5	508.18	509.188	[Actual + H]+	2.12693	0.167909			FALSE
EX-HR2	C18H36O14S1	3	508.183	509.19	[Actual + H]+	-2.36002	0.20149			FALSE
EX-HR2	C22H36O9S2	9	508.18	509.187	[Actual + H]+	2.55389	0.246266			FALSE
EX-HR2	C39H24O1	28	508.183	509.19	[Actual + H]+	-2.63208	0.436563			FALSE
EX-HR2	C24H28N8O1S2	19	508.183	509.19	[Actual + H]+	-2.69922	0.268654			FALSE
EX-HR2	C14H32N6O12S1	4	508.18	509.187	[Actual + H]+	2.91371	0.156715			FALSE
EX-HR2	C13H33N8O9P1S1	5	508.183	509.19	[Actual + H]+	-2.96265	0.145521			FALSE
Peak#_65
EX-HR2	C8H22N9O5P1	4	355.148	356.155	[Actual + H]+	0.591106	0.0895513			FALSE
EX-HR2	C14H29N1O5S2	5	355.149	356.156	[Actual + H]+	-0.987317	0.156715			FALSE
EX-HR2	C13H25N1O10	2	355.148	356.155	[Actual + H]+	1.45267	0.145521			TRUE
EX-HR2	C14H21N5O6	7	355.149	356.156	[Actual + H]+	-2.30246	0.156715			TRUE
Peak#_66
EX-HR2	C12H27N9O4S2	8	425.163	426.17	[Actual + H]+	-0.0296755	0.134327			FALSE
EX-HR2	C27H23N1O4	17	425.163	426.17	[Actual + H]+	0.0505432	0.302236			FALSE
EX-HR2	C20H31N3O1S3	13	425.163	426.17	[Actual + H]+	-0.459589	0.223878			FALSE
EX-HR2	C12H35N5O3S4	6	425.162	426.17	[Actual + H]+	1.06941	0.134327			FALSE
EX-HR2	C20H23N7O2S1	15	425.163	426.171	[Actual + H]+	-1.55867	0.223878			TRUE
EX-HR2	C19H27N3O6S1	10	425.162	426.169	[Actual + H]+	1.57954	0.212684			TRUE
EX-HR2	C11H23N9O9	5	425.162	426.169	[Actual + H]+	2.00945	0.123133			FALSE
HMDB	C22H24N5O2Cl1	0	425.162	426.169	[Actual + H]+	2.05698	0.246266	HMDB15315	Domperidone	FALSE
EX-HR2	C17H32N1O7P1S1	6	425.164	426.171	[Actual + H]+	-2.30334	0.190297			FALSE
Peak#_67
EX-HR2	C10H16N4O1	5	208.132	209.14	[Actual + H]+	1.15514	0.111939			TRUE
Peak#_68
EX-HR2	C12H25O9P1	2	344.124	345.131	[Actual + H]+	0.494023	0.134327			FALSE
EX-HR2	C8H24N8O1S3	7	344.124	345.131	[Actual + H]+	0.783627	0.0895513			FALSE
EX-HR2	C23H20O1S1	16	344.123	345.131	[Actual + H]+	0.882681	0.25746			FALSE
EX-HR2	C15H16N6O4	11	344.123	345.131	[Actual + H]+	1.41354	0.167909			TRUE
EX-HR2	C13H29O4P1S2	5	344.124	345.132	[Actual + H]+	-2.02391	0.145521			FALSE
EX-HR2	C16H12N10	16	344.125	345.132	[Actual + H]+	-2.46155	0.179103			FALSE
EX-HR2	C15H24N2O3S2	9	344.123	345.13	[Actual + H]+	2.7707	0.167909			FALSE
Peak#_69
KEGG	C11H12N2O2	0	204.09	205.097	[Actual + H]+	1.46947	0.123133	C00078	L-Tryptophan;Tryptophan;(S)-alpha-Amino-beta-(3-indolyl)-propionic acid	TRUE
KEGG	C11H12N2O2	0	204.09	205.097	[Actual + H]+	1.46947	0.123133	C00525	D-Tryptophan	TRUE
KEGG	C11H12N2O2	0	204.09	205.097	[Actual + H]+	1.46947	0.123133	C00806	Tryptophan;alpha-Amino-beta-(3-indolyl)-propionic acid	TRUE
KEGG	C11H12N2O2	0	204.09	205.097	[Actual + H]+	1.46947	0.123133	C07839	Ethotoin	TRUE
KEGG	C11H12N2O2	0	204.09	205.097	[Actual + H]+	1.46947	0.123133	C10743	Vasicinol;Pyrrolo(2,1-b)quinazoline-3,7-diol, 1,2,3,9-tetrahydro-, (R)-	TRUE
KEGG	C11H12N2O2	0	204.09	205.097	[Actual + H]+	1.46947	0.123133	C10968	Idazoxan	TRUE
KEGG	C11H12N2O2	0	204.09	205.097	[Actual + H]+	1.46947	0.123133	C14916	Nirvanol	TRUE
KNApSAcK	C11H12N2O2	0	204.09	205.097	[Actual + H]+	1.46947	0.123133	C00001396	L-Tryptophan	TRUE
KNApSAcK	C11H12N2O2	0	204.09	205.097	[Actual + H]+	1.46947	0.123133	C00002201	Vasicinol	TRUE
KNApSAcK	C11H12N2O2	0	204.09	205.097	[Actual + H]+	1.46947	0.123133	C00007733	11-Oxocytisine	TRUE
KNApSAcK	C11H12N2O2	0	204.09	205.097	[Actual + H]+	1.46947	0.123133	C00026847	1,6-Dihydroxy-1,2,3,4-tetrahydro-beta-carboline	TRUE
KNApSAcK	C11H12N2O2	0	204.09	205.097	[Actual + H]+	1.46947	0.123133	C00026248	Pegamine	TRUE
EX-HR2	C11H12N2O2	7	204.09	205.097	[Actual + H]+	1.46947	0.123133			TRUE
HMDB	C11H12N2O2	0	204.09	205.097	[Actual + H]+	1.46947	0.123133	HMDB00929	L-Tryptophan	TRUE
HMDB	C11H12N2O2	0	204.09	205.097	[Actual + H]+	1.46947	0.123133	HMDB13609	D-Tryptophan	TRUE
HMDB	C11H12N2O2	0	204.09	205.097	[Actual + H]+	1.46947	0.123133	HMDB13840	3-Hydroxymethylantipyrine	TRUE
HMDB	C11H12N2O2	0	204.09	205.097	[Actual + H]+	1.46947	0.123133	HMDB14892	Ethotoin	TRUE
HMDB	C11H12N2O2	0	204.09	205.097	[Actual + H]+	1.46947	0.123133	HMDB30396	(ﾂｱ)-Tryptophan	TRUE
EX-HR2	C4H12N8S1	5	204.091	205.098	[Actual + H]+	-1.8743	0.0447757			FALSE
Peak#_70
EX-HR2	C21H52N4O3S5	8	568.264	569.272	[Actual + H]+	-0.15231	0.235072			FALSE
EX-HR2	C28H44N2O6S2	12	568.264	569.271	[Actual + H]+	0.229587	0.31343			FALSE
EX-HR2	C20H40N8O9S1	7	568.264	569.271	[Actual + H]+	0.551431	0.223878			FALSE
EX-HR2	C28H36N6O7	14	568.265	569.272	[Actual + H]+	-0.593213	0.31343			TRUE
EX-HR2	C19H46N4O11P2	2	568.264	569.271	[Actual + H]+	0.659628	0.212684			FALSE
EX-HR2	C21H60O2S7	6	568.264	569.271	[Actual + H]+	0.67049	0.235072			FALSE
EX-HR2	C36H40O4S1	19	568.265	569.272	[Actual + H]+	-0.915056	0.402981			FALSE
EX-HR2	C21H44N8O4S3	10	568.265	569.272	[Actual + H]+	-0.97511	0.235072			FALSE
EX-HR2	C25H45O12P1	5	568.265	569.272	[Actual + H]+	-1.15069	0.279848			FALSE
EX-HR2	C22H37N10O6P1	11	568.264	569.271	[Actual + H]+	1.2171	0.246266			FALSE
EX-HR2	C29H48N2O1S4	15	568.265	569.272	[Actual + H]+	-1.29695	0.324624			FALSE
EX-HR2	C20H48N4O8S3	5	568.263	569.271	[Actual + H]+	1.37423	0.223878			FALSE
EX-HR2	C19H54O10P2S2	0	568.263	569.271	[Actual + H]+	1.48243	0.212684			FALSE
EX-HR2	C18H53N2O9P1S3	1	568.265	569.272	[Actual + H]+	-1.53258	0.20149			FALSE
EX-HR2	C20H42N8O7P2	7	568.265	569.272	[Actual + H]+	-1.68971	0.223878			FALSE
EX-HR2	C27H40N2O11	9	568.263	569.27	[Actual + H]+	1.75613	0.302236			TRUE
EX-HR2	C22H45N6O5P1S2	9	568.263	569.27	[Actual + H]+	2.0399	0.246266			FALSE
EX-HR2	C29H40N6O2S2	17	568.265	569.273	[Actual + H]+	-2.11975	0.324624			FALSE
EX-HR2	C20H56O7S5	3	568.263	569.27	[Actual + H]+	2.19703	0.223878			FALSE
EX-HR2	C18H45N6O10P1S1	3	568.266	569.273	[Actual + H]+	-2.35538	0.20149			FALSE
EX-HR2	C40H32N4	27	568.263	569.27	[Actual + H]+	2.65743	0.447757			FALSE
EX-HR2	C26H49O7P1S2	8	568.266	569.273	[Actual + H]+	-2.67723	0.291042			FALSE
EX-HR2	C22H53N2O4P1S4	7	568.263	569.27	[Actual + H]+	2.8627	0.246266			FALSE
EX-HR2	C19H44N4O13S1	2	568.263	569.27	[Actual + H]+	2.90077	0.212684			FALSE
EX-HR2	C29H32N10O3	19	568.266	569.273	[Actual + H]+	-2.94255	0.324624			TRUE
Peak#_71
EX-HR2	C17H32O4S2	6	364.174	382.208	[Actual + NH4]+	-0.709112	0.190297			FALSE
EX-HR2	C11H25N8O4P1	5	364.174	382.207	[Actual + NH4]+	0.761722	0.123133			FALSE
EX-HR2	C16H28O9	3	364.173	382.207	[Actual + NH4]+	1.56456	0.179103			TRUE
EX-HR2	C17H24N4O5	8	364.175	382.208	[Actual + NH4]+	-1.93461	0.190297			FALSE
Peak#_72
EX-HR2	C9H20N6O9S1	5	388.101	406.135	[Actual + NH4]+	0.216233	0.100745			FALSE
EX-HR2	C17H24O6S2	10	388.101	406.135	[Actual + NH4]+	-0.234888	0.190297			FALSE
EX-HR2	C11H17N8O6P1	9	388.101	406.135	[Actual + NH4]+	1.14929	0.123133			FALSE
EX-HR2	C17H16N4O7	12	388.102	406.136	[Actual + NH4]+	-1.38819	0.190297			FALSE
KNApSAcK	C16H20O11	0	388.101	406.134	[Actual + NH4]+	1.90483	0.179103	C00010582	Ixoside	TRUE
KNApSAcK	C16H20O11	0	388.101	406.134	[Actual + NH4]+	1.90483	0.179103	C00035305	Erinoside	TRUE
EX-HR2	C16H20O11	7	388.101	406.134	[Actual + NH4]+	1.90483	0.179103			TRUE
EX-HR2	C10H24N6O4S3	8	388.102	406.136	[Actual + NH4]+	-1.92349	0.111939			FALSE
EX-HR2	C11H25N4O5P1S2	7	388.1	406.134	[Actual + NH4]+	2.30259	0.123133			FALSE
EX-HR2	C18H28O1S4	13	388.102	406.136	[Actual + NH4]+	-2.37461	0.20149			FALSE
EX-HR2	C9H22N6O7P2	5	388.103	406.136	[Actual + NH4]+	-2.92513	0.100745			FALSE
Peak#_73
EX-HR2	C9H20N8O5S1	6	352.128	353.135	[Actual + H]+	-0.421173	0.100745			FALSE
EX-HR2	C17H24N2O2S2	11	352.128	353.135	[Actual + H]+	-0.940001	0.190297			FALSE
EX-HR2	C16H20N2O7	8	352.127	353.134	[Actual + H]+	1.52086	0.179103			TRUE
HMDB	C16H20N2O7	0	352.127	353.134	[Actual + H]+	1.52086	0.179103	HMDB01013	Cotinineglucuronide	TRUE
EX-HR2	C17H16N6O3	13	352.128	353.136	[Actual + H]+	-2.2664	0.190297			FALSE
EX-HR2	C25H20S1	18	352.129	353.136	[Actual + H]+	-2.78523	0.279848			FALSE
EX-HR2	C10H24N8S3	9	352.129	353.136	[Actual + H]+	-2.88203	0.111939			FALSE
Peak#_74
EX-HR2	C7H20N10S1	5	276.159	277.167	[Actual + H]+	-1.14341	0.0783574			FALSE
KEGG	C14H20N4O2	0	276.159	277.166	[Actual + H]+	1.33091	0.156715	C04498	p-Coumaroylagmatine;N-(4-Guanidinobutyl)-4-hydroxycinnamide;N-(4-Guanidinobutyl)-4-hydroxycinnamamide	TRUE
KNApSAcK	C14H20N4O2	0	276.159	277.166	[Actual + H]+	1.33091	0.156715	C00028060	cis-p-Coumaroylagmatine	TRUE
EX-HR2	C14H20N4O2	7	276.159	277.166	[Actual + H]+	1.33091	0.156715			TRUE
HMDB	C14H20N4O2	0	276.159	277.166	[Actual + H]+	1.33091	0.156715	HMDB33460	4-Hydroxycinnamoylagmatine	TRUE
Peak#_75
EX-HR2	C10H24N8O5S1	5	368.159	369.166	[Actual + H]+	-0.331405	0.111939			FALSE
EX-HR2	C18H28N2O2S2	10	368.159	369.166	[Actual + H]+	-0.827703	0.20149			FALSE
EX-HR2	C17H24N2O7	7	368.158	369.166	[Actual + H]+	1.52629	0.190297			TRUE
EX-HR2	C18H20N6O3	12	368.16	369.167	[Actual + H]+	-2.0965	0.20149			TRUE
EX-HR2	C26H24S1	17	368.16	369.167	[Actual + H]+	-2.5928	0.291042			FALSE
EX-HR2	C11H28N8S3	8	368.16	369.167	[Actual + H]+	-2.6854	0.123133			FALSE
LipidMAPS	C15H29O8P1	0	368.16	369.167	[Actual + H]+	-2.95615	0.167909	LMGP10010020	PA(6:0/6:0)	FALSE
EX-HR2	C15H29O8P1	3	368.16	369.167	[Actual + H]+	-2.95615	0.167909			FALSE
Peak#_76
EX-HR2	C12H34N6O7S1	1	406.221	424.255	[Actual + NH4]+	0.0499932	0.134327			FALSE
EX-HR2	C20H38O4S2	6	406.221	424.255	[Actual + NH4]+	-0.381861	0.223878			FALSE
EX-HR2	C14H31N8O4P1	5	406.221	424.254	[Actual + NH4]+	0.943201	0.156715			FALSE
EX-HR2	C20H30N4O5	8	406.222	424.255	[Actual + NH4]+	-1.48591	0.223878			FALSE
KNApSAcK	C19H34O9	0	406.22	424.254	[Actual + NH4]+	1.66647	0.212684	C00049179	Ilicifolinoside C;(-)-Ilicifolinoside C	TRUE
KNApSAcK	C19H34O9	0	406.22	424.254	[Actual + NH4]+	1.66647	0.212684	C00033842	Euodionoside D;(-)-Euodionoside D	TRUE
KNApSAcK	C19H34O9	0	406.22	424.254	[Actual + NH4]+	1.66647	0.212684	C00036684	Actinidioionoside	TRUE
KNApSAcK	C19H34O9	0	406.22	424.254	[Actual + NH4]+	1.66647	0.212684	C00031393	Staphylionoside J;(-)-Staphylionoside J	TRUE
KNApSAcK	C19H34O9	0	406.22	424.254	[Actual + NH4]+	1.66647	0.212684	C00031386	Staphylionoside B;(-)-Staphylionoside B	TRUE
KNApSAcK	C19H34O9	0	406.22	424.254	[Actual + NH4]+	1.66647	0.212684	C00031636	Breyniaionoside B;(-)-Breyniaionoside B	TRUE
KNApSAcK	C19H34O9	0	406.22	424.254	[Actual + NH4]+	1.66647	0.212684	C00031637	Breyniaionoside C;(-)-Breyniaionoside C	TRUE
KNApSAcK	C19H34O9	0	406.22	424.254	[Actual + NH4]+	1.66647	0.212684	C00029857	Bridelionoside B	TRUE
EX-HR2	C19H34O9	3	406.22	424.254	[Actual + NH4]+	1.66647	0.212684			TRUE
HMDB	C19H34O9	0	406.22	424.254	[Actual + NH4]+	1.66647	0.212684	HMDB38691	Kiwiionoside	TRUE
EX-HR2	C13H38N6O2S3	4	406.222	424.256	[Actual + NH4]+	-1.99834	0.145521			FALSE
Peak#_77
EX-HR2	C9H21N7O9S1	5	403.112	421.146	[Actual + NH4]+	-0.0830545	0.100745			FALSE
EX-HR2	C17H25N1O6S2	10	403.112	421.146	[Actual + NH4]+	-0.518097	0.190297			FALSE
EX-HR2	C11H18N9O6P1	9	403.112	421.146	[Actual + NH4]+	0.816747	0.123133			FALSE
EX-HR2	C16H21N1O11	7	403.111	421.145	[Actual + NH4]+	1.54536	0.179103			TRUE
HMDB	C16H21N1O11	0	403.111	421.145	[Actual + NH4]+	1.54536	0.179103	HMDB37550	2,4-Dihydroxy-7,8-dimethoxy-2H-1,4-benzoxazin-3(4H)-one 2-glucoside	TRUE
EX-HR2	C17H17N5O7	12	403.113	421.147	[Actual + NH4]+	-1.63029	0.190297			TRUE
EX-HR2	C11H26N5O5P1S2	7	403.111	421.145	[Actual + NH4]+	1.92894	0.123133			FALSE
EX-HR2	C10H25N7O4S3	8	403.113	421.147	[Actual + NH4]+	-2.14651	0.111939			FALSE
EX-HR2	C18H29N1O1S4	13	403.113	421.147	[Actual + NH4]+	-2.58155	0.20149			FALSE
EX-HR2	C29H13N3	25	403.111	421.145	[Actual + NH4]+	2.76367	0.324624			FALSE
Peak#_78
KEGG	C9H9N1O4	0	195.053	196.06	[Actual + H]+	1.43328	0.100745	C00822	Dopaquinone	TRUE
KEGG	C9H9N1O4	0	195.053	196.06	[Actual + H]+	1.43328	0.100745	C04274	1,2-Epoxy-3-(p-Nitrophenoxy)propane;EPNP	TRUE
KEGG	C9H9N1O4	0	195.053	196.06	[Actual + H]+	1.43328	0.100745	C05604	2-Carboxy-2,3-dihydro-5,6-dihydroxyindole;Leucodopachrome;cyclo-Dopa	TRUE
KEGG	C9H9N1O4	0	195.053	196.06	[Actual + H]+	1.43328	0.100745	C07588	Salicyluric acid;Salicylurate;N-(2-Hydroxybenzoyl)-glycine	TRUE
KEGG	C9H9N1O4	0	195.053	196.06	[Actual + H]+	1.43328	0.100745	C19631	6-Hydroxy-3-succinoylpyridine;4-(6-Hydroxypyridin-3-yl)-4-oxobutanoate	TRUE
KNApSAcK	C9H9N1O4	0	195.053	196.06	[Actual + H]+	1.43328	0.100745	C00018170	Forphenicine	TRUE
EX-HR2	C9H9N1O4	6	195.053	196.06	[Actual + H]+	1.43328	0.100745			TRUE
HMDB	C9H9N1O4	0	195.053	196.06	[Actual + H]+	1.43328	0.100745	HMDB00840	Salicyluric acid	TRUE
HMDB	C9H9N1O4	0	195.053	196.06	[Actual + H]+	1.43328	0.100745	HMDB01229	Dopaquinone	TRUE
HMDB	C9H9N1O4	0	195.053	196.06	[Actual + H]+	1.43328	0.100745	HMDB02016	4-Carboxyphenylglycine	TRUE
HMDB	C9H9N1O4	0	195.053	196.06	[Actual + H]+	1.43328	0.100745	HMDB02404	Alpha-Hydroxyhippuric acid	TRUE
HMDB	C9H9N1O4	0	195.053	196.06	[Actual + H]+	1.43328	0.100745	HMDB04067	Leucodopachrome	TRUE
HMDB	C9H9N1O4	0	195.053	196.06	[Actual + H]+	1.43328	0.100745	HMDB06116	3-Hydroxyhippuric acid	TRUE
HMDB	C9H9N1O4	0	195.053	196.06	[Actual + H]+	1.43328	0.100745	HMDB13678	4-Hydroxyhippuric acid	TRUE
HMDB	C9H9N1O4	0	195.053	196.06	[Actual + H]+	1.43328	0.100745	HMDB30726	2-Hydroxy-6,7-dimethoxybenzoxazole	TRUE
HMDB	C9H9N1O4	0	195.053	196.06	[Actual + H]+	1.43328	0.100745	HMDB38055	2-Hydroxy-7-methoxy-2H-1,4-benzoxazin-3(4H)-one	TRUE
HMDB	C9H9N1O4	0	195.053	196.06	[Actual + H]+	1.43328	0.100745	HMDB39119	L-Dopaquinone	TRUE
Peak#_79
EX-HR2	C23H32N4O5S2	14	508.181	509.189	[Actual + H]+	0.00558401	0.25746			FALSE
EX-HR2	C22H38O7P2S1	9	508.181	509.189	[Actual + H]+	0.126548	0.246266			FALSE
EX-HR2	C15H28N10O8S1	9	508.181	509.189	[Actual + H]+	0.365404	0.167909			FALSE
EX-HR2	C16H40N6O2S5	10	508.182	509.189	[Actual + H]+	-0.421376	0.179103			FALSE
EX-HR2	C14H34N6O10P2	4	508.181	509.188	[Actual + H]+	0.486368	0.156715			FALSE
EX-HR2	C16H48N2O1S7	8	508.181	509.188	[Actual + H]+	0.498512	0.179103			FALSE
EX-HR2	C23H24N8O6	16	508.182	509.189	[Actual + H]+	-0.914304	0.25746			TRUE
EX-HR2	C23H40O4S4	12	508.181	509.188	[Actual + H]+	0.925472	0.25746			FALSE
EX-HR2	C31H28N2O3S1	21	508.182	509.189	[Actual + H]+	-1.27412	0.347011			FALSE
EX-HR2	C15H36N6O7S3	7	508.181	509.188	[Actual + H]+	1.28529	0.167909			FALSE
EX-HR2	C16H32N10O3S3	12	508.182	509.189	[Actual + H]+	-1.34126	0.179103			FALSE
EX-HR2	C14H42N2O9P2S2	2	508.181	509.188	[Actual + H]+	1.40626	0.156715			FALSE
EX-HR2	C20H33N2O11P1	7	508.182	509.189	[Actual + H]+	-1.53756	0.223878			FALSE
EX-HR2	C24H36N4S4	17	508.182	509.19	[Actual + H]+	-1.70108	0.268654			FALSE
EX-HR2	C22H28N4O10	11	508.181	509.188	[Actual + H]+	1.71225	0.246266			TRUE
EX-HR2	C17H33N8O4P1S2	11	508.18	509.188	[Actual + H]+	2.02951	0.190297			FALSE
EX-HR2	C32H29O4P1	20	508.18	509.188	[Actual + H]+	2.09665	0.358205			FALSE
EX-HR2	C15H44N2O6S5	5	508.18	509.188	[Actual + H]+	2.20518	0.167909			FALSE
EX-HR2	C18H36O14S1	3	508.183	509.19	[Actual + H]+	-2.28178	0.20149			FALSE
EX-HR2	C39H24O1	28	508.183	509.19	[Actual + H]+	-2.55383	0.436563			FALSE
EX-HR2	C24H28N8O1S2	19	508.183	509.19	[Actual + H]+	-2.62097	0.268654			FALSE
EX-HR2	C22H36O9S2	9	508.18	509.187	[Actual + H]+	2.63214	0.246266			FALSE
EX-HR2	C13H33N8O9P1S1	5	508.183	509.19	[Actual + H]+	-2.88441	0.145521			FALSE
EX-HR2	C14H32N6O12S1	4	508.18	509.187	[Actual + H]+	2.99196	0.156715			FALSE
Peak#_80
EX-HR2	C7H17N8O4P1	5	308.111	331.1	[Actual + Na]+	0.404536	0.0783574			FALSE
EX-HR2	C13H24O4S2	6	308.112	331.101	[Actual + Na]+	-1.29333	0.145521			FALSE
EX-HR2	C12H20O9	3	308.111	331.1	[Actual + Na]+	1.3313	0.134327			TRUE
EX-HR2	C13H16N4O5	8	308.112	331.101	[Actual + Na]+	-2.708	0.145521			FALSE
Peak#_81
EX-HR2	C7H17N8O4P1	5	308.111	326.145	[Actual + NH4]+	0.555299	0.0783574			FALSE
EX-HR2	C13H24O4S2	6	308.112	326.145	[Actual + NH4]+	-1.16836	0.145521			FALSE
EX-HR2	C12H20O9	3	308.111	326.145	[Actual + NH4]+	1.49614	0.134327			TRUE
EX-HR2	C13H16N4O5	8	308.112	326.146	[Actual + NH4]+	-2.60452	0.145521			FALSE
Peak#_82
EX-HR2	C11H26N8O6S1	5	398.17	399.177	[Actual + H]+	-0.132799	0.123133			FALSE
EX-HR2	C19H30N2O3S2	10	398.17	399.177	[Actual + H]+	-0.591784	0.212684			FALSE
EX-HR2	C18H26N2O8	7	398.169	399.176	[Actual + H]+	1.58524	0.20149			TRUE
KEGG	C19H22N6O4	0	398.17	399.178	[Actual + H]+	-1.76519	0.212684	C04303	N-Benzoyl-D-arginine-4-nitroanilide;Bz-Arg-p-nitroanilide	TRUE
EX-HR2	C19H22N6O4	12	398.17	399.178	[Actual + H]+	-1.76519	0.212684			TRUE
EX-HR2	C27H26O1S1	17	398.17	399.178	[Actual + H]+	-2.22418	0.302236			FALSE
EX-HR2	C12H30N8O1S3	8	398.17	399.178	[Actual + H]+	-2.30982	0.134327			FALSE
EX-HR2	C16H31O9P1	3	398.171	399.178	[Actual + H]+	-2.56021	0.179103			FALSE
Peak#_83
EX-HR2	C19H28O7S2	10	432.128	455.117	[Actual + Na]+	-0.191164	0.212684			FALSE
EX-HR2	C11H24N6O10S1	5	432.127	455.117	[Actual + Na]+	0.211406	0.123133			FALSE
EX-HR2	C21H25N2O4P1S1	14	432.127	455.116	[Actual + Na]+	0.641475	0.235072			FALSE
EX-HR2	C12H36N2O4S5	6	432.128	455.117	[Actual + Na]+	-0.66885	0.134327			FALSE
EX-HR2	C13H21N8O7P1	9	432.127	455.116	[Actual + Na]+	1.04404	0.145521			FALSE
EX-HR2	C19H20N4O8	12	432.128	455.117	[Actual + Na]+	-1.22034	0.212684			FALSE
EX-HR2	C11H32N2O9S3	3	432.127	455.116	[Actual + Na]+	1.24059	0.123133			FALSE
EX-HR2	C12H28N6O5S3	8	432.128	455.118	[Actual + Na]+	-1.69803	0.134327			FALSE
KNApSAcK	C18H24O12	0	432.127	455.116	[Actual + Na]+	1.71827	0.20149	C00019031	Tachiogroside B	TRUE
KNApSAcK	C18H24O12	0	432.127	455.116	[Actual + Na]+	1.71827	0.20149	C00010550	Griselinoside	TRUE
KNApSAcK	C18H24O12	0	432.127	455.116	[Actual + Na]+	1.71827	0.20149	C00036635	6-O-Acetylscandoside	TRUE
KNApSAcK	C18H24O12	0	432.127	455.116	[Actual + Na]+	1.71827	0.20149	C00032672	6-O-epi-Acetylscandoside;(-)-6-O-epi-Acetylscandoside	TRUE
KNApSAcK	C18H24O12	0	432.127	455.116	[Actual + Na]+	1.71827	0.20149	C00030675	Linderofruticoside B	TRUE
KNApSAcK	C18H24O12	0	432.127	455.116	[Actual + Na]+	1.71827	0.20149	C00029749	Asperulosidic acid	TRUE
EX-HR2	C18H24O12	7	432.127	455.116	[Actual + Na]+	1.71827	0.20149			TRUE
HMDB	C18H24O12	0	432.127	455.116	[Actual + Na]+	1.71827	0.20149	HMDB35318	Apiosylglucosyl 4-hydroxybenzoate	TRUE
HMDB	C18H24O12	0	432.127	455.116	[Actual + Na]+	1.71827	0.20149	HMDB36523	Licoagroside B	TRUE
EX-HR2	C13H29N4O6P1S2	7	432.127	455.116	[Actual + Na]+	2.07322	0.145521			FALSE
EX-HR2	C20H32O2S4	13	432.129	455.118	[Actual + Na]+	-2.1006	0.223878			FALSE
EX-HR2	C11H26N6O8P2	5	432.129	455.118	[Actual + Na]+	-2.59187	0.123133			FALSE
EX-HR2	C12H20N10O6S1	10	432.129	455.118	[Actual + Na]+	-2.72721	0.134327			FALSE
EX-HR2	C16H20N10O1S2	16	432.126	455.116	[Actual + Na]+	2.77053	0.179103			FALSE
EX-HR2	C31H16N2O1	25	432.126	455.115	[Actual + Na]+	2.84564	0.347011			FALSE
Peak#_84
KEGG	C10H15N1O4	0	213.1	214.107	[Actual + H]+	1.39104	0.111939	C11839	N-(3-Oxohexanoyl)homoserine lactone	TRUE
KEGG	C10H15N1O4	0	213.1	214.107	[Actual + H]+	1.39104	0.111939	C12819	Kainic acid;alpha- Kainic acid;Kainate	TRUE
KEGG	C10H15N1O4	0	213.1	214.107	[Actual + H]+	1.39104	0.111939	C17904	alpha-Allokainic acid	TRUE
KNApSAcK	C10H15N1O4	0	213.1	214.107	[Actual + H]+	1.39104	0.111939	C00047327	Omuralide;(-)-Omuralide	TRUE
LipidMAPS	C10H15N1O4	0	213.1	214.107	[Actual + H]+	1.39104	0.111939	LMFA08030003	N-(3-oxo-hexanoyl)-homoserine lactone; N-(3-Oxohexanoyl)homoserine lactone	TRUE
EX-HR2	C10H15N1O4	4	213.1	214.107	[Actual + H]+	1.39104	0.111939			TRUE
Peak#_85
EX-HR2	C22H18N1O9P1S7	30	694.876	695.884	[Actual + H]+	-0.0141088	0.246266			FALSE
EX-HR2	C19H9N3O18S4	25	694.876	695.884	[Actual + H]+	0.0170338	0.212684			FALSE
EX-HR2	C20H4N5O18P3	26	694.876	695.884	[Actual + H]+	-0.0229949	0.223878			FALSE
EX-HR2	C18H17N9O1S10	35	694.876	695.884	[Actual + H]+	0.129523	0.20149			FALSE
EX-HR2	C24H7N7O7P2S4	36	694.877	695.884	[Actual + H]+	-0.142649	0.268654			FALSE
EX-HR2	C33H13N1O1S8	44	694.876	695.884	[Actual + H]+	0.17865	0.369399			FALSE
EX-HR2	C14H14N7O12P1S6	25	694.876	695.884	[Actual + H]+	0.249177	0.156715			FALSE
EX-HR2	C13H12N7O15P3S3	22	694.877	695.884	[Actual + H]+	-0.335408	0.145521			FALSE
EX-HR2	C13H20N3O14P3S5	20	694.876	695.883	[Actual + H]+	0.337688	0.145521			FALSE
EX-HR2	C25H9N7O4S7	39	694.876	695.883	[Actual + H]+	0.441936	0.279848			FALSE
EX-HR2	C21H6N5O15P1S3	29	694.876	695.883	[Actual + H]+	0.56159	0.235072			FALSE
EX-HR2	C18H7N3O21P2S1	22	694.877	695.884	[Actual + H]+	-0.567551	0.20149			FALSE
EX-HR2	C21H16N1O12P3S4	27	694.877	695.884	[Actual + H]+	-0.598694	0.235072			FALSE
EX-HR2	C20H12N1O17P3S2	24	694.876	695.883	[Actual + H]+	0.650101	0.223878			FALSE
EX-HR2	C22H10N5O10P1S5	32	694.877	695.884	[Actual + H]+	-0.687205	0.246266			FALSE
EX-HR2	C16H11N9O9P2S5	29	694.876	695.883	[Actual + H]+	0.793733	0.179103			FALSE
EX-HR2	C31H7N1O9P2S3	38	694.876	695.883	[Actual + H]+	0.84286	0.347011			FALSE
EX-HR2	C14H22N3O11P1S8	23	694.876	695.883	[Actual + H]+	0.922273	0.156715			FALSE
EX-HR2	C15H18N7O7P1S8	28	694.877	695.884	[Actual + H]+	-0.999618	0.167909			FALSE
EX-HR2	C25H17N3O3S9	37	694.876	695.883	[Actual + H]+	1.11503	0.279848			FALSE
EX-HR2	C22H9N3O14P4S1	28	694.876	695.883	[Actual + H]+	1.19466	0.246266			FALSE
EX-HR2	C20H13N3O13S6	28	694.877	695.885	[Actual + H]+	-1.23176	0.223878			FALSE
EX-HR2	C21H14N1O14P1S5	27	694.876	695.883	[Actual + H]+	1.23469	0.235072			FALSE
EX-HR2	C23H22N1O4P1S9	33	694.877	695.885	[Actual + H]+	-1.2629	0.25746			FALSE
EX-HR2	C21H8N5O13P3S2	29	694.877	695.885	[Actual + H]+	-1.27179	0.235072			FALSE
EX-HR2	C17H13N9O6S8	32	694.875	695.883	[Actual + H]+	1.37832	0.190297			FALSE
EX-HR2	C32H9N1O6S6	41	694.875	695.883	[Actual + H]+	1.42745	0.358205			FALSE
EX-HR2	C16H19N5O8P2S7	27	694.875	695.883	[Actual + H]+	1.46683	0.179103			FALSE
EX-HR2	C14H16N7O10P3S5	25	694.878	695.885	[Actual + H]+	-1.5842	0.156715			FALSE
EX-HR2	C30H6N3O8P1S4	39	694.878	695.885	[Actual + H]+	-1.62359	0.335817			FALSE
EX-HR2	C24H5N7O9S5	36	694.875	695.883	[Actual + H]+	1.69073	0.268654			FALSE
EX-HR2	C23H11N3O11P2S4	31	694.875	695.882	[Actual + H]+	1.77924	0.25746			FALSE
EX-HR2	C19H11N3O16P2S3	25	694.878	695.885	[Actual + H]+	-1.81635	0.212684			FALSE
EX-HR2	C19H8N1O22P3	21	694.875	695.882	[Actual + H]+	1.8989	0.212684			FALSE
EX-HR2	C20H5N7O14S4	30	694.878	695.885	[Actual + H]+	-1.90486	0.223878			FALSE
EX-HR2	C23H14N5O5P1S7	35	694.878	695.885	[Actual + H]+	-1.936	0.25746			FALSE
EX-HR2	C15H7N9O14P2S3	26	694.875	695.882	[Actual + H]+	2.04253	0.167909			FALSE
EX-HR2	C17H21N5O5S10	30	694.875	695.882	[Actual + H]+	2.05141	0.190297			FALSE
EX-HR2	C12H19N5O13P2S6	21	694.878	695.885	[Actual + H]+	-2.12876	0.134327			FALSE
EX-HR2	C14H13N5O16P4S2	21	694.875	695.882	[Actual + H]+	2.13104	0.156715			FALSE
EX-HR2	C16H27N1O7P2S9	25	694.875	695.882	[Actual + H]+	2.13993	0.179103			FALSE
EX-HR2	C28H9N1O11S5	35	694.878	695.885	[Actual + H]+	-2.16814	0.31343			FALSE
EX-HR2	C13H13N9O11S7	26	694.878	695.885	[Actual + H]+	-2.21727	0.145521			FALSE
EX-HR2	C17H14N1O19P1S4	21	694.878	695.885	[Actual + H]+	-2.3609	0.190297			FALSE
EX-HR2	C24H13N3O8S7	34	694.875	695.882	[Actual + H]+	2.36383	0.268654			FALSE
EX-HR2	C18H9N3O19P4	22	694.878	695.885	[Actual + H]+	-2.40093	0.20149			FALSE
EX-HR2	C21H17N3O8S8	31	694.878	695.885	[Actual + H]+	-2.48056	0.235072			FALSE
EX-HR2	C20H10N1O19P1S3	24	694.875	695.882	[Actual + H]+	2.48348	0.223878			FALSE
EX-HR2	C23H6N9O6P1S5	37	694.878	695.885	[Actual + H]+	-2.6091	0.25746			FALSE
EX-HR2	C16H9N9O11S6	29	694.875	695.882	[Actual + H]+	2.62711	0.179103			FALSE
EX-HR2	C15H15N5O13P2S5	24	694.875	695.882	[Actual + H]+	2.71562	0.167909			FALSE
EX-HR2	C27H7N1O14P2S2	32	694.878	695.886	[Actual + H]+	-2.75273	0.302236			FALSE
EX-HR2	C12H11N9O14P2S4	23	694.878	695.886	[Actual + H]+	-2.80186	0.134327			FALSE
EX-HR2	C26H10N5O5P1S6	38	694.874	695.882	[Actual + H]+	2.90838	0.291042			FALSE
Peak#_86
EX-HR2	C31H69N1O5S5	8	695.378	696.385	[Actual + H]+	-0.0315679	0.347011			FALSE
EX-HR2	C23H65N7O8S4	3	695.378	696.385	[Actual + H]+	0.231528	0.25746			FALSE
EX-HR2	C22H63N7O11P2S1	0	695.378	696.385	[Actual + H]+	-0.352636	0.246266			FALSE
EX-HR2	C38H53N3O9	14	695.378	696.385	[Actual + H]+	-0.391991	0.425369			FALSE
EX-HR2	C30H57N5O11S1	7	695.378	696.385	[Actual + H]+	0.543716	0.335817			FALSE
EX-HR2	C30H67N1O8P2S2	5	695.378	696.386	[Actual + H]+	-0.615732	0.335817			FALSE
EX-HR2	C29H63N1O13P2	2	695.377	696.385	[Actual + H]+	0.632164	0.324624			FALSE
EX-HR2	C31H61N5O6S3	10	695.378	696.386	[Actual + H]+	-0.704179	0.347011			FALSE
EX-HR2	C25H62N9O5P1S3	7	695.377	696.385	[Actual + H]+	0.775692	0.279848			FALSE
EX-HR2	C40H58N1O5P1S1	16	695.377	696.385	[Actual + H]+	0.824784	0.447757			FALSE
EX-HR2	C24H69N7O3S6	6	695.379	696.386	[Actual + H]+	-1.01637	0.268654			FALSE
EX-HR2	C32H54N7O8P1	11	695.377	696.384	[Actual + H]+	1.08788	0.358205			TRUE
EX-HR2	C30H65N1O10S3	5	695.377	696.384	[Actual + H]+	1.21633	0.335817			FALSE
EX-HR2	C32H73N1S7	11	695.379	696.386	[Actual + H]+	-1.27946	0.358205			FALSE
EX-HR2	C43H49N7S1	25	695.377	696.384	[Actual + H]+	1.2805	0.481338			FALSE
EX-HR2	C30H59N5O9P2	7	695.379	696.386	[Actual + H]+	-1.28834	0.335817			FALSE
EX-HR2	C31H53N9O7S1	12	695.379	696.386	[Actual + H]+	-1.37679	0.347011			FALSE
EX-HR2	C25H70N5O4P1S5	5	695.377	696.384	[Actual + H]+	1.4483	0.279848			FALSE
EX-HR2	C22H61N7O13S2	0	695.377	696.384	[Actual + H]+	1.47942	0.246266			FALSE
EX-HR2	C39H57N3O4S2	17	695.379	696.386	[Actual + H]+	-1.63989	0.436563			FALSE
EX-HR2	C32H62N3O7P1S2	9	695.377	696.384	[Actual + H]+	1.76049	0.358205			FALSE
EX-HR2	C28H62N3O12P1S1	3	695.379	696.386	[Actual + H]+	-1.83251	0.31343			FALSE
EX-HR2	C32H65N5O1S5	13	695.379	696.387	[Actual + H]+	-1.95208	0.358205			FALSE
EX-HR2	C24H58N9O10P1S1	4	695.376	696.384	[Actual + H]+	2.02359	0.268654			FALSE
EX-HR2	C35H53N9O2S2	18	695.376	696.384	[Actual + H]+	2.21621	0.391787			FALSE
EX-HR2	C50H49N1O2	27	695.376	696.384	[Actual + H]+	2.2653	0.559696			FALSE
EX-HR2	C39H49N7O5	19	695.38	696.387	[Actual + H]+	-2.3125	0.436563			TRUE
EX-HR2	C29H61N1O15S1	2	695.376	696.383	[Actual + H]+	2.46422	0.324624			FALSE
EX-HR2	C47H53N1O2S1	24	695.38	696.387	[Actual + H]+	-2.57559	0.526114			FALSE
EX-HR2	C32H57N9O2S3	15	695.38	696.387	[Actual + H]+	-2.62469	0.358205			FALSE
EX-HR2	C24H66N5O9P1S3	2	695.376	696.383	[Actual + H]+	2.6962	0.268654			FALSE
EX-HR2	C36H58N1O10P1	10	695.38	696.387	[Actual + H]+	-2.76822	0.402981			FALSE
EX-HR2	C21H62N9O10P1S2	1	695.38	696.387	[Actual + H]+	-2.81731	0.235072			FALSE
EX-HR2	C35H61N5O1S4	16	695.376	696.383	[Actual + H]+	2.88882	0.391787			FALSE
Peak#_87
EX-HR2	C10H23N8O5P1	5	366.153	367.16	[Actual + H]+	0.670091	0.111939			FALSE
EX-HR2	C16H30O5S2	6	366.153	367.161	[Actual + H]+	-0.861022	0.179103			FALSE
EX-HR2	C15H26O10	3	366.153	367.16	[Actual + H]+	1.50583	0.167909			TRUE
EX-HR2	C16H22N4O6	8	366.154	367.161	[Actual + H]+	-2.13675	0.179103			FALSE
Peak#_88
EX-HR2	C12H30N6O7S1	3	402.19	403.197	[Actual + H]+	-0.115647	0.134327			FALSE
EX-HR2	C20H34O4S2	8	402.19	403.197	[Actual + H]+	-0.570056	0.223878			FALSE
EX-HR2	C14H27N8O4P1	7	402.189	403.197	[Actual + H]+	0.824211	0.156715			FALSE
KNApSAcK	C19H30O9	0	402.189	403.196	[Actual + H]+	1.58526	0.212684	C00048144	Spionoside B	TRUE
KNApSAcK	C19H30O9	0	402.189	403.196	[Actual + H]+	1.58526	0.212684	C00042829	Parvispinoside C;(-)-Parvispinoside C	TRUE
KNApSAcK	C19H30O9	0	402.189	403.196	[Actual + H]+	1.58526	0.212684	C00031822	Glochidionionoside A;(+)-Glochidionionoside A	TRUE
EX-HR2	C19H30O9	5	402.189	403.196	[Actual + H]+	1.58526	0.212684			TRUE
HMDB	C19H30O9	0	402.189	403.196	[Actual + H]+	1.58526	0.212684	HMDB31763	Methyl 7-epi-12-hydroxyjasmonate glucoside	TRUE
HMDB	C19H30O9	0	402.189	403.196	[Actual + H]+	1.58526	0.212684	HMDB40729	D-Linalool 3-(6''-malonylglucoside)	TRUE
EX-HR2	C20H26N4O5	10	402.19	403.198	[Actual + H]+	-1.73176	0.223878			FALSE
EX-HR2	C13H34N6O2S3	6	402.191	403.198	[Actual + H]+	-2.27096	0.145521			FALSE
Peak#_89
EX-HR2	C8H22N10O1S1	5	306.17	307.177	[Actual + H]+	-0.83265	0.0895513			FALSE
KEGG	C15H22N4O3	0	306.169	307.176	[Actual + H]+	1.39994	0.167909	C01670	Bz-Arg-OEt	FALSE
KEGG	C15H22N4O3	0	306.169	307.176	[Actual + H]+	1.39994	0.167909	C18325	Feruloylagmatine	FALSE
EX-HR2	C15H22N4O3	7	306.169	307.176	[Actual + H]+	1.39994	0.167909			FALSE
HMDB	C15H22N4O3	0	306.169	307.176	[Actual + H]+	1.39994	0.167909	HMDB37107	N1-trans-Feruloylagmatine	FALSE
EX-HR2	C15H30O2S2	5	306.169	307.176	[Actual + H]+	2.92478	0.167909			FALSE
Peak#_90
EX-HR2	C11H27O8P1	0	318.144	319.152	[Actual + H]+	0.387629	0.123133			FALSE
EX-HR2	C22H22S1	14	318.144	319.151	[Actual + H]+	0.807924	0.246266			FALSE
EX-HR2	C14H18N6O3	9	318.144	319.151	[Actual + H]+	1.382	0.156715			TRUE
EX-HR2	C14H26N2O2S2	7	318.144	319.151	[Actual + H]+	2.84963	0.156715			FALSE
Peak#_91
EX-HR2	C8H19N8O4P1	5	322.127	340.161	[Actual + NH4]+	0.463389	0.0895513			FALSE
EX-HR2	C14H26O4S2	6	322.127	340.161	[Actual + NH4]+	-1.18925	0.156715			FALSE
EX-HR2	C13H22O9	3	322.126	340.16	[Actual + NH4]+	1.36547	0.145521			TRUE
EX-HR2	C14H18N4O5	8	322.128	340.162	[Actual + NH4]+	-2.56624	0.156715			FALSE
Peak#_92
EX-HR2	C8H19N8O4P1	5	322.127	345.116	[Actual + Na]+	0.512865	0.0895513			FALSE
EX-HR2	C14H26O4S2	6	322.127	345.116	[Actual + Na]+	-1.11605	0.156715			FALSE
EX-HR2	C13H22O9	3	322.126	345.116	[Actual + Na]+	1.40199	0.145521			TRUE
EX-HR2	C14H18N4O5	8	322.128	345.117	[Actual + Na]+	-2.47326	0.156715			FALSE
Peak#_93
EX-HR2	C9H12O8	4	248.053	249.06	[Actual + H]+	1.35667	0.100745			TRUE
EX-HR2	C10H16O3S2	7	248.054	249.061	[Actual + H]+	-2.13251	0.111939			FALSE
Peak#_94
EX-HR2	C13H26O3S2	5	294.132	295.14	[Actual + H]+	-1.45815	0.145521			FALSE
LipidMAPS	C12H22O8	0	294.131	295.139	[Actual + H]+	1.48628	0.134327	LMFA13010042	Ethyl 3-O-beta-D-glucopyranosyl-butanoate	TRUE
EX-HR2	C12H22O8	2	294.131	295.139	[Actual + H]+	1.48628	0.134327			TRUE
HMDB	C12H22O8	0	294.131	295.139	[Actual + H]+	1.48628	0.134327	HMDB31693	Ethyl (S)-3-hydroxybutyrate glucoside	TRUE
Peak#_95
EX-HR2	C20H36O7S2	7	452.19	470.224	[Actual + NH4]+	-0.132695	0.223878			FALSE
EX-HR2	C12H32N6O10S1	2	452.19	470.224	[Actual + NH4]+	0.256941	0.134327			FALSE
EX-HR2	C22H33N2O4P1S1	11	452.19	470.224	[Actual + NH4]+	0.673193	0.246266			FALSE
EX-HR2	C14H29N8O7P1	6	452.19	470.224	[Actual + NH4]+	1.06283	0.156715			FALSE
EX-HR2	C20H28N4O8	9	452.191	470.225	[Actual + NH4]+	-1.12881	0.223878			FALSE
EX-HR2	C13H36N6O5S3	5	452.191	470.225	[Actual + NH4]+	-1.59115	0.145521			FALSE
EX-HR2	C19H32O12	4	452.189	470.223	[Actual + NH4]+	1.71539	0.212684			TRUE
EX-HR2	C21H40O2S4	10	452.191	470.225	[Actual + NH4]+	-1.98078	0.235072			FALSE
EX-HR2	C14H37N4O6P1S2	4	452.189	470.223	[Actual + NH4]+	2.05894	0.156715			FALSE
EX-HR2	C12H34N6O8P2	2	452.191	470.225	[Actual + NH4]+	-2.45627	0.134327			FALSE
EX-HR2	C13H28N10O6S1	7	452.191	470.225	[Actual + NH4]+	-2.58726	0.145521			FALSE
EX-HR2	C17H28N10O1S2	13	452.189	470.223	[Actual + NH4]+	2.73384	0.190297			FALSE
EX-HR2	C32H24N2O1	22	452.189	470.223	[Actual + NH4]+	2.80655	0.358205			FALSE
EX-HR2	C21H32N4O3S2	12	452.192	470.225	[Actual + NH4]+	-2.9769	0.235072			FALSE
Peak#_96
EX-HR2	C12H28N6O8S1	4	416.169	439.158	[Actual + Na]+	0.11518	0.134327			FALSE
EX-HR2	C20H32O5S2	9	416.169	439.158	[Actual + Na]+	-0.302019	0.223878			FALSE
EX-HR2	C14H25N8O5P1	8	416.169	439.158	[Actual + Na]+	0.978076	0.156715			FALSE
EX-HR2	C12H36N2O7S3	2	416.168	439.158	[Actual + Na]+	1.18176	0.134327			FALSE
EX-HR2	C20H24N4O6	11	416.17	439.159	[Actual + Na]+	-1.3686	0.223878			FALSE
KNApSAcK	C19H28O10	0	416.168	439.157	[Actual + Na]+	1.6768	0.212684	C00033365	Sayaendoside;(-)-Sayaendoside	TRUE
KNApSAcK	C19H28O10	0	416.168	439.157	[Actual + Na]+	1.6768	0.212684	C00036505	2-Phenylethyl O-alpha-arabinopyranosyl-(1->6)-beta-glucopyranoside;2-Phenylethyl O-??-L-arabinopyranosyl-(1->6)-??-glucopyranoside	TRUE
KNApSAcK	C19H28O10	0	416.168	439.157	[Actual + Na]+	1.6768	0.212684	C00030989	Phenylethyl O-alpha-L-arabinopyranosyl-(1->6)-beta-D-glucopyranoside	TRUE
KNApSAcK	C19H28O10	0	416.168	439.157	[Actual + Na]+	1.6768	0.212684	C00029469	2-Phenylethyl O-beta-D-xylopyranosyl-(1->2)-beta-D-glucopyranoside	TRUE
KNApSAcK	C19H28O10	0	416.168	439.157	[Actual + Na]+	1.6768	0.212684	C00031876	Icariside D1	TRUE
EX-HR2	C19H28O10	6	416.168	439.157	[Actual + Na]+	1.6768	0.212684			TRUE
HMDB	C19H28O10	0	416.168	439.157	[Actual + Na]+	1.6768	0.212684	HMDB41274	Phenylethyl primeveroside	TRUE
EX-HR2	C13H32N6O3S3	7	416.17	439.159	[Actual + Na]+	-1.86364	0.145521			FALSE
EX-HR2	C14H33N4O4P1S2	6	416.168	439.157	[Actual + Na]+	2.04465	0.156715			FALSE
EX-HR2	C21H36S4	12	416.17	439.159	[Actual + Na]+	-2.28084	0.235072			FALSE
EX-HR2	C13H24N10O4S1	9	416.17	439.159	[Actual + Na]+	-2.93022	0.145521			FALSE
Peak#_97
EX-HR2	C12H26N6O7S1	5	398.158	399.166	[Actual + H]+	0.168504	0.134327			FALSE
EX-HR2	C20H30O4S2	10	398.159	399.166	[Actual + H]+	-0.290494	0.223878			FALSE
EX-HR2	C11H32N2O9P2	0	398.158	399.166	[Actual + H]+	0.32281	0.123133			FALSE
EX-HR2	C13H38N2O1S5	6	398.159	399.166	[Actual + H]+	-0.835138	0.145521			FALSE
EX-HR2	C14H23N8O4P1	9	398.158	399.165	[Actual + H]+	1.11785	0.156715			FALSE
EX-HR2	C12H34N2O6S3	3	398.158	399.165	[Actual + H]+	1.34194	0.134327			FALSE
EX-HR2	C20H22N4O5	12	398.159	399.166	[Actual + H]+	-1.46393	0.223878			FALSE
KNApSAcK	C19H26O9	0	398.158	399.165	[Actual + H]+	1.88659	0.212684	C00033045	Hymenoside S;(-)-Hymenoside S	TRUE
KNApSAcK	C19H26O9	0	398.158	399.165	[Actual + H]+	1.88659	0.212684	C00012633	(3alpha,4beta,7alpha,8alpha)-12,13-Epoxytrichothec-9-ene-3,4,7,8,15-pentol 4,15-diacetate	TRUE
EX-HR2	C19H26O9	7	398.158	399.165	[Actual + H]+	1.88659	0.212684			TRUE
HMDB	C19H26O9	0	398.158	399.165	[Actual + H]+	1.88659	0.212684	HMDB40121	Methyl 3,4-dihydroxy-5-prenylbenzoate 3-glucoside	TRUE
HMDB	C19H26O9	0	398.158	399.165	[Actual + H]+	1.88659	0.212684	HMDB40896	Methyl (3x,10R)-dihydroxy-11-dodecene-6,8-diynoate 10-glucoside	TRUE
EX-HR2	C13H30N6O2S3	8	398.159	399.167	[Actual + H]+	-2.00858	0.145521			FALSE
Peak#_98
EX-HR2	C16H30O6S2	6	382.148	400.182	[Actual + NH4]+	-0.371091	0.179103			FALSE
EX-HR2	C10H23N8O6P1	5	382.148	400.182	[Actual + NH4]+	1.03368	0.111939			FALSE
EX-HR2	C16H22N4O7	8	382.149	400.183	[Actual + NH4]+	-1.54155	0.179103			FALSE
EX-HR2	C15H26O11	3	382.148	400.181	[Actual + NH4]+	1.80046	0.167909			TRUE
EX-HR2	C17H34O1S4	9	382.149	400.183	[Actual + NH4]+	-2.54264	0.190297			FALSE
EX-HR2	C13H22N10S2	12	382.147	400.181	[Actual + NH4]+	2.99716	0.145521			FALSE
Peak#_99
EX-HR2	C20H36O4S2	7	404.206	422.239	[Actual + NH4]+	-0.103282	0.223878			FALSE
EX-HR2	C12H32N6O7S1	2	404.205	422.239	[Actual + NH4]+	0.330634	0.134327			FALSE
EX-HR2	C20H28N4O5	9	404.206	422.24	[Actual + NH4]+	-1.2126	0.223878			FALSE
EX-HR2	C14H29N8O4P1	6	404.205	422.239	[Actual + NH4]+	1.22811	0.156715			FALSE
EX-HR2	C13H36N6O2S3	5	404.206	422.24	[Actual + NH4]+	-1.72748	0.145521			FALSE
KNApSAcK	C19H32O9	0	404.205	422.238	[Actual + NH4]+	1.95483	0.212684	C00051206	Lasianthionoside A	TRUE
KNApSAcK	C19H32O9	0	404.205	422.238	[Actual + NH4]+	1.95483	0.212684	C00033307	Pisumionoside;(-)-Pisumionoside	TRUE
KNApSAcK	C19H32O9	0	404.205	422.238	[Actual + NH4]+	1.95483	0.212684	C00032737	Ascleposide A;(-)-Ascleposide A	TRUE
KNApSAcK	C19H32O9	0	404.205	422.238	[Actual + NH4]+	1.95483	0.212684	C00031387	Staphylionoside C;(-)-Staphylionoside C	TRUE
KNApSAcK	C19H32O9	0	404.205	422.238	[Actual + NH4]+	1.95483	0.212684	C00031635	Breyniaionoside A;(-)-Breyniaionoside A	TRUE
EX-HR2	C19H32O9	4	404.205	422.238	[Actual + NH4]+	1.95483	0.212684			TRUE
HMDB	C19H32O9	0	404.205	422.238	[Actual + NH4]+	1.95483	0.212684	HMDB39947	Pisumionoside	TRUE
HMDB	C26H26N2F2	0	404.206	422.24	[Actual + NH4]+	-2.24332	0.291042	HMDB15589	Flunarizine	FALSE
EX-HR2	C13H28N10O3S1	7	404.207	422.24	[Actual + NH4]+	-2.83679	0.145521			FALSE
Peak#_100
EX-HR2	C19H28O7S2	10	432.128	865.263	[2 x Actual + H]+	-0.133808	0.212684			FALSE
EX-HR2	C11H24N6O10S1	5	432.127	865.262	[2 x Actual + H]+	0.289685	0.123133			FALSE
EX-HR2	C12H36N2O4S5	6	432.128	865.263	[2 x Actual + H]+	-0.636321	0.134327			FALSE
EX-HR2	C21H25N2O4P1S1	14	432.127	865.262	[2 x Actual + H]+	0.742107	0.235072			FALSE
EX-HR2	C13H21N8O7P1	9	432.127	865.261	[2 x Actual + H]+	1.1656	0.145521			FALSE
EX-HR2	C19H20N4O8	12	432.128	865.264	[2 x Actual + H]+	-1.21648	0.212684			FALSE
EX-HR2	C11H32N2O9S3	3	432.127	865.261	[2 x Actual + H]+	1.37236	0.123133			FALSE
EX-HR2	C12H28N6O5S3	8	432.128	865.264	[2 x Actual + H]+	-1.71899	0.134327			FALSE
KNApSAcK	C18H24O12	0	432.127	865.261	[2 x Actual + H]+	1.87487	0.20149	C00019031	Tachiogroside B	TRUE
KNApSAcK	C18H24O12	0	432.127	865.261	[2 x Actual + H]+	1.87487	0.20149	C00010550	Griselinoside	TRUE
KNApSAcK	C18H24O12	0	432.127	865.261	[2 x Actual + H]+	1.87487	0.20149	C00036635	6-O-Acetylscandoside	TRUE
KNApSAcK	C18H24O12	0	432.127	865.261	[2 x Actual + H]+	1.87487	0.20149	C00032672	6-O-epi-Acetylscandoside;(-)-6-O-epi-Acetylscandoside	TRUE
KNApSAcK	C18H24O12	0	432.127	865.261	[2 x Actual + H]+	1.87487	0.20149	C00030675	Linderofruticoside B	TRUE
KNApSAcK	C18H24O12	0	432.127	865.261	[2 x Actual + H]+	1.87487	0.20149	C00029749	Asperulosidic acid	TRUE
EX-HR2	C18H24O12	7	432.127	865.261	[2 x Actual + H]+	1.87487	0.20149			TRUE
HMDB	C18H24O12	0	432.127	865.261	[2 x Actual + H]+	1.87487	0.20149	HMDB35318	Apiosylglucosyl 4-hydroxybenzoate	TRUE
HMDB	C18H24O12	0	432.127	865.261	[2 x Actual + H]+	1.87487	0.20149	HMDB36523	Licoagroside B	TRUE
EX-HR2	C20H32O2S4	13	432.129	865.264	[2 x Actual + H]+	-2.14248	0.223878			FALSE
EX-HR2	C13H29N4O6P1S2	7	432.127	865.261	[2 x Actual + H]+	2.24827	0.145521			FALSE
EX-HR2	C11H26N6O8P2	5	432.129	865.265	[2 x Actual + H]+	-2.65929	0.123133			FALSE
EX-HR2	C12H20N10O6S1	10	432.129	865.265	[2 x Actual + H]+	-2.80166	0.134327			FALSE
EX-HR2	C16H20N10O1S2	16	432.126	865.26	[2 x Actual + H]+	2.98181	0.179103			FALSE
EX-HR2	C31H16N2O1	25	432.126	865.26	[2 x Actual + H]+	3.06083	0.347011			FALSE
EX-HR2	C20H24N4O3S2	15	432.129	865.265	[2 x Actual + H]+	-3.22515	0.223878			FALSE
EX-HR2	C13H37O5P1S4	5	432.126	865.26	[2 x Actual + H]+	3.33094	0.145521			FALSE
EX-HR2	C13H32N6S5	11	432.129	865.266	[2 x Actual + H]+	-3.72767	0.145521			FALSE
EX-HR2	C16H28N6S4	14	432.126	865.259	[2 x Actual + H]+	4.06448	0.179103			FALSE
EX-HR2	C12H25N4O11P1	4	432.126	865.259	[2 x Actual + H]+	4.25695	0.134327			FALSE
EX-HR2	C20H16N8O4	17	432.129	865.266	[2 x Actual + H]+	-4.30782	0.223878			FALSE
EX-HR2	C23H20N4O3S1	18	432.126	865.258	[2 x Actual + H]+	4.567	0.25746			FALSE
EX-HR2	C28H20N2O1S1	22	432.13	865.267	[2 x Actual + H]+	-4.73132	0.31343			FALSE
EX-HR2	C13H24N10O1S3	13	432.13	865.267	[2 x Actual + H]+	-4.81034	0.145521			FALSE
EX-HR2	C15H16N10O6	13	432.125	865.258	[2 x Actual + H]+	4.99049	0.167909			FALSE
EX-HR2	C17H25N2O9P1	8	432.13	865.267	[2 x Actual + H]+	-5.04137	0.190297			FALSE
EX-HR2	C12H33O10P1S2	2	432.125	865.258	[2 x Actual + H]+	5.33962	0.134327			FALSE
EX-HR2	C23H28O2S3	16	432.125	865.258	[2 x Actual + H]+	5.64967	0.25746			FALSE
EX-HR2	C15H28O12S1	4	432.13	865.268	[2 x Actual + H]+	-5.91728	0.167909			FALSE
Peak#_101
EX-HR2	C21H32O7S2	10	460.159	478.193	[Actual + NH4]+	0.0778674	0.235072			FALSE
EX-HR2	C14H40N2O4S5	6	460.159	478.193	[Actual + NH4]+	-0.376767	0.156715			FALSE
EX-HR2	C13H28N6O10S1	5	460.159	478.193	[Actual + NH4]+	0.461011	0.145521			FALSE
EX-HR2	C12H34N2O12P2	0	460.159	478.193	[Actual + NH4]+	0.589816	0.134327			FALSE
EX-HR2	C23H29N2O4P1S1	14	460.159	478.192	[Actual + NH4]+	0.870326	0.25746			FALSE
EX-HR2	C21H24N4O8	12	460.159	478.193	[Actual + NH4]+	-0.901647	0.235072			FALSE
EX-HR2	C13H38N2O7P2S2	3	460.16	478.193	[Actual + NH4]+	-1.22748	0.145521			FALSE
EX-HR2	C15H25N8O7P1	9	460.158	478.192	[Actual + NH4]+	1.25347	0.167909			FALSE
EX-HR2	C14H32N6O5S3	8	460.16	478.193	[Actual + NH4]+	-1.35628	0.156715			FALSE
EX-HR2	C13H36N2O9S3	3	460.158	478.192	[Actual + NH4]+	1.44052	0.145521			FALSE
EX-HR2	C22H36O2S4	13	460.16	478.194	[Actual + NH4]+	-1.73942	0.246266			FALSE
KEGG	C20H28O12	0	460.158	478.192	[Actual + NH4]+	1.89516	0.223878	C10715	Paeonolide	TRUE
KNApSAcK	C20H28O12	0	460.158	478.192	[Actual + NH4]+	1.89516	0.223878	C00032711	Apiopaeonoside	TRUE
KNApSAcK	C20H28O12	0	460.158	478.192	[Actual + NH4]+	1.89516	0.223878	C00002705	Paeonolide	TRUE
KNApSAcK	C20H28O12	0	460.158	478.192	[Actual + NH4]+	1.89516	0.223878	C00039839	Neolloydosin	TRUE
EX-HR2	C20H28O12	7	460.158	478.192	[Actual + NH4]+	1.89516	0.223878			TRUE
HMDB	C20H28O12	0	460.158	478.192	[Actual + NH4]+	1.89516	0.223878	HMDB33138	Methyl salicylate O-[rhamnosyl-(1->6)-glucoside]	TRUE
EX-HR2	C13H30N6O8P2	5	460.16	478.194	[Actual + NH4]+	-2.20699	0.145521			FALSE
EX-HR2	C15H33N4O6P1S2	7	460.158	478.192	[Actual + NH4]+	2.23298	0.167909			FALSE
EX-HR2	C14H24N10O6S1	10	460.16	478.194	[Actual + NH4]+	-2.3358	0.156715			FALSE
EX-HR2	C22H28N4O3S2	15	460.16	478.194	[Actual + NH4]+	-2.71894	0.246266			FALSE
EX-HR2	C18H24N10O1S2	16	460.158	478.191	[Actual + NH4]+	2.89664	0.20149			FALSE
EX-HR2	C33H20N2O1	25	460.158	478.191	[Actual + NH4]+	2.96813	0.369399			FALSE
EX-HR2	C11H33N4O11P1S1	1	460.16	478.194	[Actual + NH4]+	-2.99945	0.123133			FALSE
Peak#_102
EX-HR2	C11H24N6O10S1	5	432.127	433.135	[Actual + H]+	0.0208605	0.123133			FALSE
EX-HR2	C19H28O7S2	10	432.128	433.135	[Actual + H]+	-0.40214	0.212684			FALSE
EX-HR2	C21H25N2O4P1S1	14	432.127	433.135	[Actual + H]+	0.472756	0.235072			FALSE
EX-HR2	C13H21N8O7P1	9	432.127	433.134	[Actual + H]+	0.895756	0.145521			FALSE
EX-HR2	C12H36N2O4S5	6	432.128	433.135	[Actual + H]+	-0.90407	0.134327			FALSE
EX-HR2	C11H32N2O9S3	3	432.127	433.134	[Actual + H]+	1.10227	0.123133			FALSE
EX-HR2	C19H20N4O8	12	432.128	433.135	[Actual + H]+	-1.48355	0.212684			FALSE
KNApSAcK	C18H24O12	0	432.127	433.134	[Actual + H]+	1.6042	0.20149	C00019031	Tachiogroside B	TRUE
KNApSAcK	C18H24O12	0	432.127	433.134	[Actual + H]+	1.6042	0.20149	C00010550	Griselinoside	TRUE
KNApSAcK	C18H24O12	0	432.127	433.134	[Actual + H]+	1.6042	0.20149	C00036635	6-O-Acetylscandoside	TRUE
KNApSAcK	C18H24O12	0	432.127	433.134	[Actual + H]+	1.6042	0.20149	C00032672	6-O-epi-Acetylscandoside;(-)-6-O-epi-Acetylscandoside	TRUE
KNApSAcK	C18H24O12	0	432.127	433.134	[Actual + H]+	1.6042	0.20149	C00030675	Linderofruticoside B	TRUE
KNApSAcK	C18H24O12	0	432.127	433.134	[Actual + H]+	1.6042	0.20149	C00029749	Asperulosidic acid	TRUE
EX-HR2	C18H24O12	7	432.127	433.134	[Actual + H]+	1.6042	0.20149			TRUE
HMDB	C18H24O12	0	432.127	433.134	[Actual + H]+	1.6042	0.20149	HMDB35318	Apiosylglucosyl 4-hydroxybenzoate	TRUE
HMDB	C18H24O12	0	432.127	433.134	[Actual + H]+	1.6042	0.20149	HMDB36523	Licoagroside B	TRUE
EX-HR2	C13H29N4O6P1S2	7	432.127	433.134	[Actual + H]+	1.97717	0.145521			FALSE
EX-HR2	C12H28N6O5S3	8	432.128	433.136	[Actual + H]+	-1.98548	0.134327			FALSE
EX-HR2	C20H32O2S4	13	432.129	433.136	[Actual + H]+	-2.40848	0.223878			FALSE
EX-HR2	C16H20N10O1S2	16	432.126	433.134	[Actual + H]+	2.70986	0.179103			FALSE
EX-HR2	C31H16N2O1	25	432.126	433.134	[Actual + H]+	2.78879	0.347011			FALSE
EX-HR2	C11H26N6O8P2	5	432.129	433.136	[Actual + H]+	-2.92469	0.123133			FALSE
Peak#_103
EX-HR2	C11H24N6O10S1	5	432.127	455.117	[Actual + Na]+	0.111694	0.123133			FALSE
EX-HR2	C19H28O7S2	10	432.128	455.117	[Actual + Na]+	-0.290876	0.212684			FALSE
EX-HR2	C21H25N2O4P1S1	14	432.127	455.116	[Actual + Na]+	0.541763	0.235072			FALSE
EX-HR2	C12H36N2O4S5	6	432.128	455.117	[Actual + Na]+	-0.768562	0.134327			FALSE
EX-HR2	C13H21N8O7P1	9	432.127	455.116	[Actual + Na]+	0.944333	0.145521			FALSE
EX-HR2	C11H32N2O9S3	3	432.127	455.116	[Actual + Na]+	1.14087	0.123133			FALSE
EX-HR2	C19H20N4O8	12	432.128	455.117	[Actual + Na]+	-1.32005	0.212684			FALSE
KNApSAcK	C18H24O12	0	432.127	455.116	[Actual + Na]+	1.61856	0.20149	C00019031	Tachiogroside B	TRUE
KNApSAcK	C18H24O12	0	432.127	455.116	[Actual + Na]+	1.61856	0.20149	C00010550	Griselinoside	TRUE
KNApSAcK	C18H24O12	0	432.127	455.116	[Actual + Na]+	1.61856	0.20149	C00036635	6-O-Acetylscandoside	TRUE
KNApSAcK	C18H24O12	0	432.127	455.116	[Actual + Na]+	1.61856	0.20149	C00032672	6-O-epi-Acetylscandoside;(-)-6-O-epi-Acetylscandoside	TRUE
KNApSAcK	C18H24O12	0	432.127	455.116	[Actual + Na]+	1.61856	0.20149	C00030675	Linderofruticoside B	TRUE
KNApSAcK	C18H24O12	0	432.127	455.116	[Actual + Na]+	1.61856	0.20149	C00029749	Asperulosidic acid	TRUE
EX-HR2	C18H24O12	7	432.127	455.116	[Actual + Na]+	1.61856	0.20149			TRUE
HMDB	C18H24O12	0	432.127	455.116	[Actual + Na]+	1.61856	0.20149	HMDB35318	Apiosylglucosyl 4-hydroxybenzoate	TRUE
HMDB	C18H24O12	0	432.127	455.116	[Actual + Na]+	1.61856	0.20149	HMDB36523	Licoagroside B	TRUE
EX-HR2	C12H28N6O5S3	8	432.128	455.118	[Actual + Na]+	-1.79774	0.134327			FALSE
EX-HR2	C13H29N4O6P1S2	7	432.127	455.116	[Actual + Na]+	1.97351	0.145521			FALSE
EX-HR2	C20H32O2S4	13	432.129	455.118	[Actual + Na]+	-2.20031	0.223878			FALSE
EX-HR2	C16H20N10O1S2	16	432.126	455.116	[Actual + Na]+	2.67082	0.179103			FALSE
EX-HR2	C11H26N6O8P2	5	432.129	455.118	[Actual + Na]+	-2.69158	0.123133			FALSE
EX-HR2	C31H16N2O1	25	432.126	455.115	[Actual + Na]+	2.74593	0.347011			FALSE
EX-HR2	C12H20N10O6S1	10	432.129	455.118	[Actual + Na]+	-2.82692	0.134327			FALSE
Peak#_104
EX-HR2	C27H40N4O14	10	644.254	662.288	[Actual + NH4]+	-0.0202902	0.302236			FALSE
EX-HR2	C30H49N2O5P1S3	15	644.254	662.288	[Actual + NH4]+	-0.0530125	0.335817			FALSE
EX-HR2	C22H45N8O8P1S2	10	644.254	662.288	[Actual + NH4]+	0.223629	0.246266			FALSE
EX-HR2	C19H54N2O13P2S2	1	644.254	662.288	[Actual + NH4]+	-0.25555	0.212684			FALSE
EX-HR2	C37H41O8P1	19	644.254	662.288	[Actual + NH4]+	0.275248	0.414175			TRUE
EX-HR2	C21H51N4O10P3S1	5	644.254	662.288	[Actual + NH4]+	0.31663	0.235072			FALSE
EX-HR2	C20H48N6O11S3	6	644.254	662.288	[Actual + NH4]+	-0.348551	0.223878			FALSE
EX-HR2	C20H56N2O10S5	4	644.254	662.288	[Actual + NH4]+	0.358689	0.223878			FALSE
EX-HR2	C33H40N8S3	24	644.254	662.288	[Actual + NH4]+	0.426166	0.369399			FALSE
EX-HR2	C48H36S1	33	644.254	662.288	[Actual + NH4]+	0.477785	0.537308			FALSE
EX-HR2	C28H52O8S4	11	644.255	662.288	[Actual + NH4]+	-0.625192	0.31343			FALSE
EX-HR2	C27H48O13S2	8	644.254	662.287	[Actual + NH4]+	0.68695	0.302236			FALSE
EX-HR2	C40H32N6O3	28	644.254	662.287	[Actual + NH4]+	0.754427	0.447757			FALSE
EX-HR2	C30H41N6O6P1S1	17	644.255	662.288	[Actual + NH4]+	-0.760253	0.335817			FALSE
EX-HR2	C22H53N4O7P1S4	8	644.253	662.287	[Actual + NH4]+	0.930869	0.246266			FALSE
EX-HR2	C21H60N2O5S7	7	644.255	662.289	[Actual + NH4]+	-0.953453	0.235072			FALSE
EX-HR2	C19H46N6O14P2	3	644.255	662.289	[Actual + NH4]+	-0.96279	0.212684			FALSE
EX-HR2	C19H44N6O16S1	3	644.253	662.287	[Actual + NH4]+	0.963592	0.212684			FALSE
EX-HR2	C20H40N10O12S1	8	644.255	662.289	[Actual + NH4]+	-1.05579	0.223878			FALSE
EX-HR2	C27H50O11P2S1	8	644.255	662.289	[Actual + NH4]+	-1.23943	0.302236			FALSE
EX-HR2	C29H45N2O10P1S1	12	644.253	662.287	[Actual + NH4]+	1.25913	0.324624			FALSE
EX-HR2	C28H44N4O9S2	13	644.255	662.289	[Actual + NH4]+	-1.33243	0.31343			FALSE
EX-HR2	C25H44N10O2S4	17	644.253	662.287	[Actual + NH4]+	1.41005	0.279848			FALSE
EX-HR2	C40H40N2O2S2	26	644.253	662.287	[Actual + NH4]+	1.46167	0.447757			FALSE
EX-HR2	C21H41N8O13P1	7	644.253	662.287	[Actual + NH4]+	1.53577	0.235072			FALSE
EX-HR2	C20H58N2O8P2S4	4	644.255	662.289	[Actual + NH4]+	-1.56769	0.223878			FALSE
EX-HR2	C22H61O6P1S6	6	644.253	662.287	[Actual + NH4]+	1.63811	0.246266			FALSE
EX-HR2	C21H52N6O6S5	9	644.255	662.289	[Actual + NH4]+	-1.66069	0.235072			FALSE
EX-HR2	C19H52N2O15S3	1	644.253	662.287	[Actual + NH4]+	1.67083	0.212684			FALSE
EX-HR2	C32H36N8O5S1	21	644.253	662.287	[Actual + NH4]+	1.73831	0.358205			FALSE
EX-HR2	C38H37N4O4P1	24	644.255	662.289	[Actual + NH4]+	-1.74413	0.425369			FALSE
EX-HR2	C31H42N4O7P2	16	644.253	662.287	[Actual + NH4]+	1.83131	0.347011			FALSE
EX-HR2	C29H56O3S6	14	644.255	662.289	[Actual + NH4]+	-1.93733	0.324624			FALSE
EX-HR2	C26H44O18	5	644.253	662.287	[Actual + NH4]+	1.99909	0.291042			TRUE
EX-HR2	C28H36N8O10	15	644.255	662.289	[Actual + NH4]+	-2.03967	0.31343			FALSE
EX-HR2	C25H52N6O1S6	15	644.253	662.287	[Actual + NH4]+	2.11729	0.279848			FALSE
EX-HR2	C21H49N4O12P1S2	5	644.253	662.286	[Actual + NH4]+	2.24301	0.235072			FALSE
EX-HR2	C22H64N2S9	10	644.256	662.289	[Actual + NH4]+	-2.2656	0.246266			FALSE
EX-HR2	C20H50N6O9P2S2	6	644.256	662.289	[Actual + NH4]+	-2.27493	0.223878			FALSE
EX-HR2	C36H40N2O7S1	20	644.256	662.289	[Actual + NH4]+	-2.31631	0.402981			FALSE
EX-HR2	C20H55O14P3S1	0	644.253	662.286	[Actual + NH4]+	2.33601	0.223878			FALSE
EX-HR2	C21H44N10O7S3	11	644.256	662.289	[Actual + NH4]+	-2.36793	0.235072			FALSE
EX-HR2	C32H44N4O4S3	19	644.252	662.286	[Actual + NH4]+	2.44555	0.358205			FALSE
EX-HR2	C25H45N2O15P1	6	644.256	662.29	[Actual + NH4]+	-2.51885	0.279848			FALSE
EX-HR2	C29H48N4O4S4	16	644.256	662.29	[Actual + NH4]+	-2.64458	0.324624			FALSE
EX-HR2	C24H40N10O7S2	14	644.252	662.286	[Actual + NH4]+	2.72219	0.268654			FALSE
EX-HR2	C39H36N2O7	23	644.252	662.286	[Actual + NH4]+	2.77381	0.436563			FALSE
EX-HR2	C23H46N6O9P2S1	9	644.252	662.286	[Actual + NH4]+	2.81519	0.25746			FALSE
EX-HR2	C25H60N2S8	13	644.252	662.286	[Actual + NH4]+	2.82453	0.279848			FALSE
EX-HR2	C18H53N4O12P1S3	2	644.256	662.29	[Actual + NH4]+	-2.84711	0.20149			FALSE
EX-HR2	C21H57O11P1S4	3	644.252	662.286	[Actual + NH4]+	2.95025	0.235072			FALSE
EX-HR2	C22H56N6O1S7	12	644.256	662.29	[Actual + NH4]+	-2.97284	0.246266			FALSE
EX-HR2	C20H42N10O10P2	8	644.256	662.29	[Actual + NH4]+	-2.98217	0.223878			FALSE
Peak#_105
EX-HR2	C8H19N8O4P1	5	322.127	340.161	[Actual + NH4]+	0.605421	0.0895513			FALSE
EX-HR2	C14H26O4S2	6	322.127	340.161	[Actual + NH4]+	-1.04722	0.156715			FALSE
EX-HR2	C13H22O9	3	322.126	340.16	[Actual + NH4]+	1.5075	0.145521			TRUE
EX-HR2	C14H18N4O5	8	322.128	340.162	[Actual + NH4]+	-2.42421	0.156715			FALSE
Peak#_106
EX-HR2	C16H30O4S2	6	350.159	368.192	[Actual + NH4]+	-0.69183	0.179103			FALSE
EX-HR2	C10H23N8O4P1	5	350.158	368.192	[Actual + NH4]+	0.834992	0.111939			FALSE
EX-HR2	C15H26O9	3	350.158	368.192	[Actual + NH4]+	1.66839	0.167909			TRUE
EX-HR2	C16H22N4O5	8	350.159	368.193	[Actual + NH4]+	-1.96398	0.179103			FALSE
Peak#_107
EX-HR2	C12H34N6O9S1	1	438.211	439.218	[Actual + H]+	0.0664121	0.134327			FALSE
EX-HR2	C20H38O6S2	6	438.211	439.218	[Actual + H]+	-0.35073	0.223878			FALSE
EX-HR2	C14H31N8O6P1	5	438.21	439.218	[Actual + H]+	0.92919	0.156715			FALSE
EX-HR2	C20H30N4O7	8	438.211	439.219	[Actual + H]+	-1.41716	0.223878			FALSE
KNApSAcK	C19H34O11	0	438.21	439.217	[Actual + H]+	1.62782	0.212684	C00037084	Ebracteatoside D;(-)-Ebracteatoside D	TRUE
EX-HR2	C19H34O11	3	438.21	439.217	[Actual + H]+	1.62782	0.212684			TRUE
EX-HR2	C13H38N6O4S3	4	438.212	439.219	[Actual + H]+	-1.91214	0.145521			FALSE
EX-HR2	C14H39N4O5P1S2	3	438.21	439.217	[Actual + H]+	1.99562	0.156715			FALSE
EX-HR2	C21H42O1S4	9	438.212	439.219	[Actual + H]+	-2.32928	0.235072			FALSE
EX-HR2	C17H30N10S2	12	438.21	439.217	[Actual + H]+	2.71817	0.190297			FALSE
EX-HR2	C32H26N2	21	438.21	439.217	[Actual + H]+	2.796	0.358205			FALSE
EX-HR2	C12H36N6O7P2	1	438.212	439.219	[Actual + H]+	-2.83834	0.134327			FALSE
EX-HR2	C13H30N10O5S1	6	438.212	439.219	[Actual + H]+	-2.97857	0.145521			FALSE
Peak#_108
KNApSAcK	C9H15N1O5	0	217.095	218.102	[Actual + H]+	1.48847	0.100745	C00015152	CJ 15801	TRUE
EX-HR2	C9H15N1O5	3	217.095	218.102	[Actual + H]+	1.48847	0.100745			TRUE
EX-HR2	C10H19N1S2	6	217.096	218.103	[Actual + H]+	-2.49597	0.111939			FALSE
HMDB	C10H19N1S2	0	217.096	218.103	[Actual + H]+	-2.49597	0.111939	HMDB38447	1-Isothiocyanato-8-(methylthio)octane	FALSE
Peak#_109
EX-HR2	C10H22N8O5S1	6	366.143	367.151	[Actual + H]+	-0.3377	0.111939			FALSE
EX-HR2	C18H26N2O2S2	11	366.144	367.151	[Actual + H]+	-0.836722	0.20149			FALSE
EX-HR2	C10H30N4O4S3	4	366.143	367.15	[Actual + H]+	0.938062	0.111939			FALSE
KNApSAcK	C17H22N2O7	0	366.143	367.15	[Actual + H]+	1.5302	0.190297	C00028988	Semilepidinoside B	TRUE
EX-HR2	C17H22N2O7	8	366.143	367.15	[Actual + H]+	1.5302	0.190297			TRUE
HMDB	C17H22N2O7	0	366.143	367.15	[Actual + H]+	1.5302	0.190297	HMDB29992	Tetrahydropentoxyline	TRUE
HMDB	C17H22N2O7	0	366.143	367.15	[Actual + H]+	1.5302	0.190297	HMDB33108	Semilepidinoside B	TRUE
EX-HR2	C18H18N6O3	13	366.144	367.151	[Actual + H]+	-2.11248	0.20149			TRUE
EX-HR2	C26H22S1	18	366.144	367.151	[Actual + H]+	-2.61151	0.291042			FALSE
EX-HR2	C11H26N8S3	9	366.144	367.152	[Actual + H]+	-2.70462	0.123133			FALSE
EX-HR2	C15H27O8P1	4	366.144	367.152	[Actual + H]+	-2.97686	0.167909			FALSE
Peak#_110
EX-HR2	C22H31N3O2S3	15	465.158	466.165	[Actual + H]+	-0.0886267	0.246266			FALSE
EX-HR2	C14H27N9O5S2	10	465.158	466.165	[Actual + H]+	0.304402	0.156715			FALSE
EX-HR2	C29H23N1O5	19	465.158	466.165	[Actual + H]+	0.377738	0.324624			FALSE
EX-HR2	C13H33N5O7P2S1	5	465.158	466.165	[Actual + H]+	0.43653	0.145521			FALSE
EX-HR2	C22H23N7O3S1	17	465.158	466.166	[Actual + H]+	-1.09341	0.246266			FALSE
EX-HR2	C14H35N5O4S4	8	465.157	466.164	[Actual + H]+	1.30919	0.156715			FALSE
EX-HR2	C11H28N7O11P1	3	465.158	466.166	[Actual + H]+	-1.38116	0.123133			FALSE
EX-HR2	C30H27N1S2	22	465.158	466.166	[Actual + H]+	-1.48644	0.335817			FALSE
EX-HR2	C15H31N9S4	13	465.159	466.166	[Actual + H]+	-1.55978	0.167909			FALSE
EX-HR2	C19H32N1O8P1S1	8	465.159	466.166	[Actual + H]+	-1.77419	0.212684			FALSE
KEGG	C21H27N3O7S1	0	465.157	466.164	[Actual + H]+	1.77555	0.235072	C08122	Bacampicillin	TRUE
EX-HR2	C21H27N3O7S1	12	465.157	466.164	[Actual + H]+	1.77555	0.235072			TRUE
HMDB	C21H27N3O7S1	0	465.157	466.164	[Actual + H]+	1.77555	0.235072	HMDB15540	Bacampicillin	TRUE
EX-HR2	C13H23N9O10	7	465.157	466.164	[Actual + H]+	2.16858	0.145521			FALSE
EX-HR2	C30H19N5O1	24	465.159	466.166	[Actual + H]+	-2.49123	0.335817			FALSE
EX-HR2	C23H24N5O4P1	16	465.157	466.164	[Actual + H]+	2.58846	0.25746			FALSE
Peak#_111
EX-HR2	C17H34O3S2	5	350.195	373.184	[Actual + Na]+	-0.980528	0.190297			FALSE
KNApSAcK	C16H30O8	0	350.194	373.183	[Actual + Na]+	1.34813	0.179103	C00041109	Rolinose;(+)-Rolinose	TRUE
KNApSAcK	C16H30O8	0	350.194	373.183	[Actual + Na]+	1.34813	0.179103	C00036606	6,7-Dihydroxydihydrolinalool 3-O-beta-glucopyranoside;(-)-6,7-Dihydroxydihydrolinalool 3-O-beta-glucopyranoside	TRUE
KNApSAcK	C16H30O8	0	350.194	373.183	[Actual + Na]+	1.34813	0.179103	C00036607	6,7-Dihydroxydihydrolinalool 7-O-beta-glucopyranoside;(-)-6,7-Dihydroxydihydrolinalool 7-O-beta-glucopyranoside	TRUE
KNApSAcK	C16H30O8	0	350.194	373.183	[Actual + Na]+	1.34813	0.179103	C00031265	Sachaloside VII;(-)-Sachaloside VII	TRUE
KNApSAcK	C16H30O8	0	350.194	373.183	[Actual + Na]+	1.34813	0.179103	C00031157	Rhodioloside D	TRUE
EX-HR2	C16H30O8	2	350.194	373.183	[Actual + Na]+	1.34813	0.179103			TRUE
HMDB	C16H30O8	0	350.194	373.183	[Actual + Na]+	1.34813	0.179103	HMDB34784	trans-p-Menthane-1,7,8-triol 8-glucoside	TRUE
HMDB	C16H30O8	0	350.194	373.183	[Actual + Na]+	1.34813	0.179103	HMDB39894	(1R,2R,4S)-p-Menthane-1,2,8-triol 8-glucoside	TRUE
HMDB	C16H30O8	0	350.194	373.183	[Actual + Na]+	1.34813	0.179103	HMDB39977	(1S,2R,4R,8S)-p-Menthane-2,8,9-triol 2-glucoside	TRUE
HMDB	C16H30O8	0	350.194	373.183	[Actual + Na]+	1.34813	0.179103	HMDB39978	(1S,2R,4R,8S)-p-Menthane-2,8,9-triol 9-glucoside	TRUE
EX-HR2	C17H26N4O4	7	350.195	373.185	[Actual + Na]+	-2.23566	0.190297			FALSE
Peak#_112
EX-HR2	C27H35N3O4S2	16	529.207	530.214	[Actual + H]+	0.0485965	0.302236			FALSE
EX-HR2	C16H40N3O12P1S1	2	529.207	530.214	[Actual + H]+	-0.204392	0.179103			FALSE
EX-HR2	C20H43N5O1S5	12	529.207	530.214	[Actual + H]+	-0.361432	0.223878			FALSE
EX-HR2	C19H31N9O7S1	11	529.207	530.214	[Actual + H]+	0.394148	0.212684			FALSE
EX-HR2	C18H37N5O9P2	6	529.207	530.214	[Actual + H]+	0.510315	0.20149			TRUE
EX-HR2	C20H51N1S7	10	529.207	530.214	[Actual + H]+	0.521978	0.223878			FALSE
EX-HR2	C27H27N7O5	18	529.207	530.215	[Actual + H]+	-0.834814	0.302236			TRUE
EX-HR2	C35H31N1O2S1	23	529.208	530.215	[Actual + H]+	-1.18037	0.391787			FALSE
EX-HR2	C20H35N9O2S3	14	529.208	530.215	[Actual + H]+	-1.24484	0.223878			FALSE
EX-HR2	C19H39N5O6S3	9	529.206	530.214	[Actual + H]+	1.27756	0.212684			FALSE
EX-HR2	C18H45N1O8P2S2	4	529.206	530.213	[Actual + H]+	1.39373	0.20149			FALSE
EX-HR2	C24H36N1O10P1	9	529.208	530.215	[Actual + H]+	-1.43335	0.268654			FALSE
EX-HR2	C26H31N3O9	13	529.206	530.213	[Actual + H]+	1.68759	0.291042			TRUE
EX-HR2	C14H35N5O16	0	529.208	530.215	[Actual + H]+	-1.80251	0.156715			TRUE
EX-HR2	C17H44N3O7P1S3	5	529.208	530.215	[Actual + H]+	-1.84338	0.190297			FALSE
EX-HR2	C19H47N1O5S5	7	529.206	530.213	[Actual + H]+	2.16097	0.212684			FALSE
EX-HR2	C28H31N7S2	21	529.208	530.216	[Actual + H]+	-2.4738	0.31343			FALSE
EX-HR2	C16H42N3O10P3	2	529.208	530.216	[Actual + H]+	-2.61063	0.179103			TRUE
EX-HR2	C17H36N7O8P1S1	7	529.208	530.216	[Actual + H]+	-2.72679	0.190297			FALSE
EX-HR2	C18H35N5O11S1	6	529.205	530.213	[Actual + H]+	2.91655	0.20149			FALSE
Peak#_113
EX-HR2	C12H30N6O9S1	3	434.179	452.213	[Actual + NH4]+	0.198264	0.134327			FALSE
EX-HR2	C20H34O6S2	8	434.18	452.214	[Actual + NH4]+	-0.206891	0.223878			FALSE
EX-HR2	C14H27N8O6P1	7	434.179	452.213	[Actual + NH4]+	1.03625	0.156715			FALSE
EX-HR2	C20H26N4O7	10	434.18	452.214	[Actual + NH4]+	-1.24268	0.223878			FALSE
KNApSAcK	C19H30O11	0	434.179	452.213	[Actual + NH4]+	1.7148	0.212684	C00031339	Secologanin dimethyl acetal;(-)-Secologanin dimethyl acetal	TRUE
EX-HR2	C19H30O11	5	434.179	452.213	[Actual + NH4]+	1.7148	0.212684			TRUE
EX-HR2	C13H34N6O4S3	6	434.18	452.214	[Actual + NH4]+	-1.72343	0.145521			FALSE
EX-HR2	C14H35N4O5P1S2	5	434.179	452.212	[Actual + NH4]+	2.07204	0.156715			FALSE
EX-HR2	C21H38O1S4	11	434.181	452.214	[Actual + NH4]+	-2.12859	0.235072			FALSE
EX-HR2	C12H32N6O7P2	3	434.181	452.215	[Actual + NH4]+	-2.62301	0.134327			FALSE
EX-HR2	C13H26N10O5S1	8	434.181	452.215	[Actual + NH4]+	-2.75922	0.145521			FALSE
EX-HR2	C17H26N10S2	14	434.178	452.212	[Actual + NH4]+	2.77381	0.190297			FALSE
KNApSAcK	C32H22N2	0	434.178	452.212	[Actual + NH4]+	2.84941	0.358205	C00027938	Biscryptolepine	FALSE
EX-HR2	C32H22N2	23	434.178	452.212	[Actual + NH4]+	2.84941	0.358205			FALSE
Peak#_114
EX-HR2	C17H39O18P1S1	2	594.159	595.167	[Actual + H]+	-0.0181257	0.190297			FALSE
EX-HR2	C14H33N10O10P3	8	594.159	595.167	[Actual + H]+	0.10301	0.156715			FALSE
EX-HR2	C13H38N8O10S4	7	594.159	595.167	[Actual + H]+	0.149812	0.145521			FALSE
EX-HR2	C21H42N2O7S5	12	594.16	595.167	[Actual + H]+	-0.158028	0.235072			FALSE
EX-HR2	C28H34O10S2	16	594.159	595.167	[Actual + H]+	0.207253	0.31343			FALSE
EX-HR2	C38H27O5P1	27	594.16	595.167	[Actual + H]+	-0.250879	0.425369			TRUE
EX-HR2	C41H18N6	36	594.159	595.167	[Actual + H]+	0.28234	0.458951			FALSE
EX-HR2	C23H31N8O5P1S2	18	594.16	595.167	[Actual + H]+	-0.30832	0.25746			FALSE
EX-HR2	C23H39N4O4P1S4	16	594.159	595.166	[Actual + H]+	0.478681	0.25746			FALSE
EX-HR2	C20H30N6O13S1	11	594.159	595.166	[Actual + H]+	0.515093	0.223878			FALSE
EX-HR2	C12H36N8O13P2S1	4	594.16	595.167	[Actual + H]+	-0.533699	0.134327			FALSE
EX-HR2	C28H26N4O11	18	594.16	595.167	[Actual + H]+	-0.579748	0.31343			FALSE
EX-HR2	C19H36N2O15P2	6	594.159	595.166	[Actual + H]+	0.618583	0.212684			FALSE
EX-HR2	C15H35N10O7P1S3	11	594.159	595.166	[Actual + H]+	0.786521	0.167909			FALSE
EX-HR2	C20H40N2O10P2S2	9	594.16	595.167	[Actual + H]+	-0.841539	0.223878			FALSE
EX-HR2	C30H31N2O7P1S1	20	594.159	595.166	[Actual + H]+	0.843962	0.335817			FALSE
EX-HR2	C21H34N6O8S3	14	594.16	595.167	[Actual + H]+	-0.945029	0.235072			FALSE
EX-HR2	C22H27N8O10P1	15	594.159	595.166	[Actual + H]+	1.1518	0.246266			FALSE
EX-HR2	C29H38O5S4	19	594.16	595.167	[Actual + H]+	-1.25287	0.324624			FALSE
EX-HR2	C20H38N2O12S3	9	594.159	595.166	[Actual + H]+	1.30209	0.223878			FALSE
EX-HR2	C14H42N8O5S6	10	594.16	595.168	[Actual + H]+	-1.31031	0.156715			FALSE
EX-HR2	C33H22N8O2S1	29	594.159	595.166	[Actual + H]+	1.37718	0.369399			FALSE
EX-HR2	C18H43O13P1S3	5	594.16	595.168	[Actual + H]+	-1.47825	0.20149			FALSE
EX-HR2	C15H43N6O6P1S5	9	594.159	595.166	[Actual + H]+	1.57352	0.167909			FALSE
EX-HR2	C22H46N2O2S7	15	594.16	595.168	[Actual + H]+	-1.61815	0.246266			FALSE
EX-HR2	C20H32N6O11P2	11	594.16	595.168	[Actual + H]+	-1.62854	0.223878			FALSE
KEGG	C27H30O15	0	594.158	595.166	[Actual + H]+	1.66738	0.302236	C03870	Isoorientin 2''-O-rhamnoside	TRUE
KEGG	C27H30O15	0	594.158	595.166	[Actual + H]+	1.66738	0.302236	C04024	Vitexin 2''-O-beta-D-glucoside;Flavosativaside;2''-O-Glucosylvitexin	TRUE
KEGG	C27H30O15	0	594.158	595.166	[Actual + H]+	1.66738	0.302236	C04199	Isovitexin 2''-O-beta-D-glucoside	TRUE
KEGG	C27H30O15	0	594.158	595.166	[Actual + H]+	1.66738	0.302236	C08064	Saponarin;Isovitexin-7-O-beta-D-glucopyranoside	TRUE
KEGG	C27H30O15	0	594.158	595.166	[Actual + H]+	1.66738	0.302236	C10195	Vicenin-2;Apigenin-6,8-di-C-glycoside;5,7,4'-Trihydroxyflavone-6,8-di-C-glucoside	TRUE
KEGG	C27H30O15	0	594.158	595.166	[Actual + H]+	1.66738	0.302236	C10513	Paniculatin	TRUE
KEGG	C27H30O15	0	594.158	595.166	[Actual + H]+	1.66738	0.302236	C12630	Scolymoside;Luteolin 7-O-neohesperidoside;Veronicastroside	TRUE
KEGG	C27H30O15	0	594.158	595.166	[Actual + H]+	1.66738	0.302236	C17600	Multiflorin B	TRUE
KNApSAcK	C27H30O15	0	594.158	595.166	[Actual + H]+	1.66738	0.302236	C00014067	5,7,4'-Trihydroxy-3'-methoxyflavone-8-C-beta-D-xylopyranoside-2''-O-glucoside;8-C-xylopyranosylchrysoeriol 2''-O-glucoside	TRUE
KNApSAcK	C27H30O15	0	594.158	595.166	[Actual + H]+	1.66738	0.302236	C00014060	Isoorientin 7-O-rhamnoside;6-beta-D-glucopyranosyl-3',4',5,7-tetrahydroxyflavone 7-(6-deoxy-a-L-mannopyranoside)	TRUE
KNApSAcK	C27H30O15	0	594.158	595.166	[Actual + H]+	1.66738	0.302236	C00014048	6-C-Galactosylapigenin 6''-O-galactoside;6-(6-O-beta-D-Galactopyranosyl-beta-D-galactopyranosyl)-5,7-dihydroxy-2-(4-hydroxyphenyl)-4H-1-benzopyran-4-one	TRUE
KNApSAcK	C27H30O15	0	594.158	595.166	[Actual + H]+	1.66738	0.302236	C00014042	Vitexin 6''-O-glucoside;8-(6-O-beta-D-Glucopyranosyl-beta-D-glucopyranosyl)-5,7-dihydroxy-2-(4-hydroxyphenyl)-4H-1-benzopyran-4-one	TRUE
KNApSAcK	C27H30O15	0	594.158	595.166	[Actual + H]+	1.66738	0.302236	C00014040	Isovitexin 6''-O-glucoside	TRUE
KNApSAcK	C27H30O15	0	594.158	595.166	[Actual + H]+	1.66738	0.302236	C00004359	Luteolin 4'-methyl ether 7-alpha-L-arabinofuranosyl-(1->6)-beta-D-glucoside	TRUE
KNApSAcK	C27H30O15	0	594.158	595.166	[Actual + H]+	1.66738	0.302236	C00004360	Luteolin 4'-methyl ether 7-beta-L-arabinofuranosyl-(1->6)-beta-D-glucoside	TRUE
KNApSAcK	C27H30O15	0	594.158	595.166	[Actual + H]+	1.66738	0.302236	C00004361	Luteolin 4'-methyl ether 7-xylosyl-(1->6)-glucoside	TRUE
KNApSAcK	C27H30O15	0	594.158	595.166	[Actual + H]+	1.66738	0.302236	C00004342	Luteolin 3'-methyl ether 7-apiosyl-(1->2)-glucoside;Graveobioside B	TRUE
KNApSAcK	C27H30O15	0	594.158	595.166	[Actual + H]+	1.66738	0.302236	C00004341	Luteolin 3'-methyl ether 7-arabinosyl-(1->2)-galactoside	TRUE
KNApSAcK	C27H30O15	0	594.158	595.166	[Actual + H]+	1.66738	0.302236	C00004502	Luteolin 4'-rutinoside;2-[4-[[6-O-(6-Deoxy-alpha-L-mannopyranosyl)-beta-D-glucopyranosyl]oxy]-3-hydroxyphenyl]-5,7-dihydroxy-4H-1-benzopyran-4-one	TRUE
KNApSAcK	C27H30O15	0	594.158	595.166	[Actual + H]+	1.66738	0.302236	C00014664	4,6,4'-Trihydroxyaurone 4,6-di-O-glucoside	TRUE
KNApSAcK	C27H30O15	0	594.158	595.166	[Actual + H]+	1.66738	0.302236	C00011123	2''-O-beta-L-galactopyranosylvitexin	TRUE
KNApSAcK	C27H30O15	0	594.158	595.166	[Actual + H]+	1.66738	0.302236	C00005198	Kaempferol 7-galactosyl-(1->4)-rhamnoside	TRUE
KNApSAcK	C27H30O15	0	594.158	595.166	[Actual + H]+	1.66738	0.302236	C00005199	Crenuloside;Kaempferol 7-(3-glucosylrhamnoside)	TRUE
KNApSAcK	C27H30O15	0	594.158	595.166	[Actual + H]+	1.66738	0.302236	C00005197	Kaempferol 7-neohesperidoside;7-[[2-O-(6-Deoxy-alpha-L-mannopyranosyl)-beta-D-glucopyranosyl]oxy]-3,5-dihydroxy-2-(4-hydroxyphenyl)-4H-1-benzopyran-4-one	TRUE
KNApSAcK	C27H30O15	0	594.158	595.166	[Actual + H]+	1.66738	0.302236	C00005178	Kaempferol 3-galactoside-7-rhamnoside	TRUE
KNApSAcK	C27H30O15	0	594.158	595.166	[Actual + H]+	1.66738	0.302236	C00005183	Kaempferol 3-alpha-D-glucoside-7-rhamnoside	TRUE
KNApSAcK	C27H30O15	0	594.158	595.166	[Actual + H]+	1.66738	0.302236	C00005184	Kaempferol 3-glucoside-7-rhamnoside;Kaempferol-3-beta-D-gluco-7-alpha-L-rhamnoside;Kaempferol-3-beta-D-gluco-7-beta-L-rhamnoside	TRUE
KNApSAcK	C27H30O15	0	594.158	595.166	[Actual + H]+	1.66738	0.302236	C00005188	Kaempferol 3-rhamnoside-7-glucoside	TRUE
KNApSAcK	C27H30O15	0	594.158	595.166	[Actual + H]+	1.66738	0.302236	C00005169	Nicotiflorin;Nicotifloroside;Kaempferol 3-O-rutinoside;Kaempferol 3-O-(alpha-L-rhamnopyranosyl(1->6)-beta-D-glucopyranoside;(-)-Kaempferol 3-O-(alpha-L-rhamnopyranosyl(1->6)-beta-D-glucopyranoside	TRUE
KNApSAcK	C27H30O15	0	594.158	595.166	[Actual + H]+	1.66738	0.302236	C00005168	Kaempferol 3-rungioside	TRUE
KNApSAcK	C27H30O15	0	594.158	595.166	[Actual + H]+	1.66738	0.302236	C00005167	Kaempferol 3-neohesperidoside	TRUE
KNApSAcK	C27H30O15	0	594.158	595.166	[Actual + H]+	1.66738	0.302236	C00005172	Multifloein B;Multiflorin B	TRUE
KNApSAcK	C27H30O15	0	594.158	595.166	[Actual + H]+	1.66738	0.302236	C00005171	Kaempferol 3-glucosyl-(1->2)-rhamnoside;3-[(6-Deoxy-2-O-beta-D-glucopyranosyl-alpha-L-mannopyranosyl)oxy]-5,7-dihydroxy-2-(4-hydroxyphenyl)-4H-1-benzopyran-4-one	TRUE
KNApSAcK	C27H30O15	0	594.158	595.166	[Actual + H]+	1.66738	0.302236	C00005159	Kaempferol 3-rhamnosyl-(1->2)-galactoside	TRUE
KNApSAcK	C27H30O15	0	594.158	595.166	[Actual + H]+	1.66738	0.302236	C00005160	Kaempferol 3-robinobioside	TRUE
KNApSAcK	C27H30O15	0	594.158	595.166	[Actual + H]+	1.66738	0.302236	C00040131	Quercetin 3,4'-di-O-alpha-L-rhamnopyranoside	TRUE
KNApSAcK	C27H30O15	0	594.158	595.166	[Actual + H]+	1.66738	0.302236	C00005131	Datiscin	TRUE
KNApSAcK	C27H30O15	0	594.158	595.166	[Actual + H]+	1.66738	0.302236	C00005275	Rhamnocitrin 3-lathyroside	TRUE
KNApSAcK	C27H30O15	0	594.158	595.166	[Actual + H]+	1.66738	0.302236	C00005277	Rhamnocitrin 3-apiosyl-(1->2)-glucoside	TRUE
KNApSAcK	C27H30O15	0	594.158	595.166	[Actual + H]+	1.66738	0.302236	C00005304	Fisetin 7-rutinoside	TRUE
KNApSAcK	C27H30O15	0	594.158	595.166	[Actual + H]+	1.66738	0.302236	C00005497	Quercetin 3-methyl ether 7-rhamnoside-3'-xyloside	TRUE
KNApSAcK	C27H30O15	0	594.158	595.166	[Actual + H]+	1.66738	0.302236	C00005432	Quercetin 3,7-di-O-alpha-L-rhamnopyranoside;Quercetin 3,7-dirhamnoside	TRUE
KNApSAcK	C27H30O15	0	594.158	595.166	[Actual + H]+	1.66738	0.302236	C00037559	Nodosin	TRUE
KNApSAcK	C27H30O15	0	594.158	595.166	[Actual + H]+	1.66738	0.302236	C00005551	Isorhamnetin 3-alpha-L-arabinopyranoside-7-rhamnoside	TRUE
KNApSAcK	C27H30O15	0	594.158	595.166	[Actual + H]+	1.66738	0.302236	C00005549	Isorhamnetin 3-alpha-L-arabinopyranosyl-(1->2)-rhamnoside	TRUE
KNApSAcK	C27H30O15	0	594.158	595.166	[Actual + H]+	1.66738	0.302236	C00019124	5,7,4'-Trihydroxy-6-methoxyisoflavone 7-O-beta-D-xylopyranosyl-(1->6)-O-beta-D-glucopyranoside	TRUE
KNApSAcK	C27H30O15	0	594.158	595.166	[Actual + H]+	1.66738	0.302236	C00019127	Tectorigenin 7-O-[beta-D-apiofuranosyl-(1->6)-beta-D-glucopyranoside]	TRUE
KNApSAcK	C27H30O15	0	594.158	595.166	[Actual + H]+	1.66738	0.302236	C00044749	Epoxymethoxygaertneroside	TRUE
KNApSAcK	C27H30O15	0	594.158	595.166	[Actual + H]+	1.66738	0.302236	C00020212	7,3',4'-Trihydroxyflavone 6,8-diglucoside	TRUE
KNApSAcK	C27H30O15	0	594.158	595.166	[Actual + H]+	1.66738	0.302236	C00020494	Galein;Galeine	TRUE
KNApSAcK	C27H30O15	0	594.158	595.166	[Actual + H]+	1.66738	0.302236	C00010106	Genistein 7,4'-O-diglucoside;Genistein 7,4'-di-O-glucoside;Genistein-7,4'-di-O-beta-glucopyranoside	TRUE
KNApSAcK	C27H30O15	0	594.158	595.166	[Actual + H]+	1.66738	0.302236	C00010141	2'-Hydroxydaidzein 7,4'-di-O-glucoside	TRUE
KNApSAcK	C27H30O15	0	594.158	595.166	[Actual + H]+	1.66738	0.302236	C00010250	5,3',4'-Trihydroxy-7-methoxy-4-phenylcoumarin 5-O-xylosyl-(1->6)-glucoside	TRUE
KNApSAcK	C27H30O15	0	594.158	595.166	[Actual + H]+	1.66738	0.302236	C00006392	Flavosativaside;Vitexin 2''-O-glucoside	TRUE
KNApSAcK	C27H30O15	0	594.158	595.166	[Actual + H]+	1.66738	0.302236	C00006393	Isosaponarin	TRUE
KNApSAcK	C27H30O15	0	594.158	595.166	[Actual + H]+	1.66738	0.302236	C00006350	8-C-Glucopyranosylgenistein 4'-O-glucoside	TRUE
KNApSAcK	C27H30O15	0	594.158	595.166	[Actual + H]+	1.66738	0.302236	C00006240	Chrysoeriol 6-C-arabinopyranoside-8-C-glucoside	TRUE
KNApSAcK	C27H30O15	0	594.158	595.166	[Actual + H]+	1.66738	0.302236	C00006243	6,8-Di-C-arabinopyranosylapometzgerin	TRUE
KNApSAcK	C27H30O15	0	594.158	595.166	[Actual + H]+	1.66738	0.302236	C00006242	6,8-Di-C-arabinopyranosyltricin	TRUE
KNApSAcK	C27H30O15	0	594.158	595.166	[Actual + H]+	1.66738	0.302236	C00006234	6,8-Di-C-galactopyranosylapigenin	TRUE
KNApSAcK	C27H30O15	0	594.158	595.166	[Actual + H]+	1.66738	0.302236	C00006235	6-C-Glucopyranosyl-8-C-galactopyranosylapigenin	TRUE
KNApSAcK	C27H30O15	0	594.158	595.166	[Actual + H]+	1.66738	0.302236	C00006239	Chrysoeriol 6-C-glucoside-8-C-arabinopyranoside	TRUE
KNApSAcK	C27H30O15	0	594.158	595.166	[Actual + H]+	1.66738	0.302236	C00006233	3,8-Di-C-glucopyranosylapigenin	TRUE
KNApSAcK	C27H30O15	0	594.158	595.166	[Actual + H]+	1.66738	0.302236	C00006232	3,6-Di-C-glucosylapigenin	TRUE
KNApSAcK	C27H30O15	0	594.158	595.166	[Actual + H]+	1.66738	0.302236	C00006223	Meloside A;Isovitexin 2''-O-glucoside	TRUE
KNApSAcK	C27H30O15	0	594.158	595.166	[Actual + H]+	1.66738	0.302236	C00006224	Saponarin	TRUE
KNApSAcK	C27H30O15	0	594.158	595.166	[Actual + H]+	1.66738	0.302236	C00006227	Scoparin 2''-O-xyloside	TRUE
KNApSAcK	C27H30O15	0	594.158	595.166	[Actual + H]+	1.66738	0.302236	C00006229	Vicenin 2;Apigenin 6,8-di-C-glucoside	TRUE
KNApSAcK	C27H30O15	0	594.158	595.166	[Actual + H]+	1.66738	0.302236	C00006220	Neosaponarin	TRUE
KNApSAcK	C27H30O15	0	594.158	595.166	[Actual + H]+	1.66738	0.302236	C00006219	Isovitexin 2''-O-galactoside	TRUE
KNApSAcK	C27H30O15	0	594.158	595.166	[Actual + H]+	1.66738	0.302236	C00006216	Vitexin 4'-O-glucoside	TRUE
KNApSAcK	C27H30O15	0	594.158	595.166	[Actual + H]+	1.66738	0.302236	C00006214	Vitexin 4'-O-galactoside	TRUE
KNApSAcK	C27H30O15	0	594.158	595.166	[Actual + H]+	1.66738	0.302236	C00006215	Vitexin 7-O-glucoside	TRUE
KNApSAcK	C27H30O15	0	594.158	595.166	[Actual + H]+	1.66738	0.302236	C00006208	Isoorientin 2''-O-rhamnoside	TRUE
KNApSAcK	C27H30O15	0	594.158	595.166	[Actual + H]+	1.66738	0.302236	C00006203	Orientin 2''-O-rhamnoside	TRUE
KNApSAcK	C27H30O15	0	594.158	595.166	[Actual + H]+	1.66738	0.302236	C00006204	Orientin 7-O-rhamnoside	TRUE
KNApSAcK	C27H30O15	0	594.158	595.166	[Actual + H]+	1.66738	0.302236	C00006209	Isoorientin 6''-O-rhamnoside	TRUE
KNApSAcK	C27H30O15	0	594.158	595.166	[Actual + H]+	1.66738	0.302236	C00006252	Elatin(flavonoid)	TRUE
KNApSAcK	C27H30O15	0	594.158	595.166	[Actual + H]+	1.66738	0.302236	C00006254	6-C-Xylopyranosyl-8-C-glucopyranosylchrysoeriol	TRUE
KNApSAcK	C27H30O15	0	594.158	595.166	[Actual + H]+	1.66738	0.302236	C00006255	6-C-Glucopyranosyl-8-C-xylopyranosylchrysoeriol	TRUE
KNApSAcK	C27H30O15	0	594.158	595.166	[Actual + H]+	1.66738	0.302236	C00006246	Safflor yellow A	TRUE
KNApSAcK	C27H30O15	0	594.158	595.166	[Actual + H]+	1.66738	0.302236	C00002557	Paniculatin	TRUE
KNApSAcK	C27H30O15	0	594.158	595.166	[Actual + H]+	1.66738	0.302236	C00047525	Nervilifordin A;(-)-Nervilifordin A	TRUE
KNApSAcK	C27H30O15	0	594.158	595.166	[Actual + H]+	1.66738	0.302236	C00013712	Tricetin 3'-rhamnosyl-(1->4)-rhamnoside;2-[3-[[6-Deoxy-4-O-(6-deoxy-alpha-L-mannopyranosyl)-alpha-L-mannopyranosyl]oxy]-4,5-dihydroxyphenyl]-5,7-dihydroxy-4H-1-benzopyran-4-one	TRUE
KNApSAcK	C27H30O15	0	594.158	595.166	[Actual + H]+	1.66738	0.302236	C00013742	Kaempferol 7-rhamnoside-4'-glucoside;7-[(6-Deoxy-alpha-L-mannopyranosyl)oxy]-2-[4-(beta-D-glucopyranosyloxy)phenyl]-3,5-dihydroxy-4H-1-benzopyran-4-one	TRUE
KNApSAcK	C27H30O15	0	594.158	595.166	[Actual + H]+	1.66738	0.302236	C00013608	Apigenin 7-cellobioside;5,7,4'-Trihydroxyflavone 7-cellobioside;7-[(4-O-beta-D-Glucopyranosyl-beta-D-glucopyranosyl)oxy]-5-hydroxy-2-(4-hydroxyphenyl)-4H-1-benzopyran-4-one	TRUE
KNApSAcK	C27H30O15	0	594.158	595.166	[Actual + H]+	1.66738	0.302236	C00013675	Chrysoeriol 7-apiosyl-(1->6)-glucoside;7-[(6-O-D-Apio-beta-D-furanosyl-beta-D-glucopyranosyl)oxy]-5-hydroxy-2-(4-hydroxy-3-methoxyphenyl)-4H-1-benzopyran-4-one	TRUE
KNApSAcK	C27H30O15	0	594.158	595.166	[Actual + H]+	1.66738	0.302236	C00013674	Chrysoeriol 7-alpha-L-arabinofuranosyl-(1->6)-glucoside;7-[(6-O-alpha-L-Arabinofuranosyl-beta-D-glucopyranosyl)oxy]-5-hydroxy-2-(4-hydroxy-3-methoxyphenyl)-4H-1-benzopyran-4-one	TRUE
KNApSAcK	C27H30O15	0	594.158	595.166	[Actual + H]+	1.66738	0.302236	C00013672	Luteolin 5-methyl ether 7-xylosyl-(1->6)-glucoside	TRUE
KNApSAcK	C27H30O15	0	594.158	595.166	[Actual + H]+	1.66738	0.302236	C00013661	Luteolin 7-rhamnosyl(1->6)galactoside;Luteolin 7-robinobioside;7-[[6-O-(6-Deoxy-alpha-L-mannopyranosyl)-beta-D-galactopyranosyl]oxy]-2-(3,4-dihydroxyphenyl)-5-hydroxy-4H-1-benzopyran-4-one	TRUE
KNApSAcK	C27H30O15	0	594.158	595.166	[Actual + H]+	1.66738	0.302236	C00013657	Luteolin 5-O-rutinoside;5,7,3',4'-Tetrahydroxyflavone 5-O-rutinoside;5-[[6-O-(6-Deoxy-alpha-L-mannopyranosyl)-beta-D-glucopyranosyl]oxy]-2-(3,4-dihydroxyphenyl)-7-hydroxy-4H-1-benzopyran-4-one	TRUE
KNApSAcK	C27H30O15	0	594.158	595.166	[Actual + H]+	1.66738	0.302236	C00013694	Nepetin 7-rhamnoside-3'-xyloside	TRUE
KNApSAcK	C27H30O15	0	594.158	595.166	[Actual + H]+	1.66738	0.302236	C00013839	Horridin (flavone);Quercetin 3-rhamnosyl-(1->2)-rhamnoside;3-[[6-Deoxy-2-O-(6-deoxy-alpha-L-mannopyranosyl)-alpha-L-mannopyranosyl]oxy]-2-(3,4-dihydroxyphenyl)-5,7-dihydroxy-4H-1-benzopyran-4-one	TRUE
KNApSAcK	C27H30O15	0	594.158	595.166	[Actual + H]+	1.66738	0.302236	C00029700	Apigenin 7-O-beta-D-glucopyranosyl (1->6)-beta-D-glucopyranoside	TRUE
KNApSAcK	C27H30O15	0	594.158	595.166	[Actual + H]+	1.66738	0.302236	C00004247	Isoscutellarein 7-neohesperidoside	TRUE
KNApSAcK	C27H30O15	0	594.158	595.166	[Actual + H]+	1.66738	0.302236	C00004226	Scutellarein 6-rhamnosyl-(1->2)-galactoside	TRUE
KNApSAcK	C27H30O15	0	594.158	595.166	[Actual + H]+	1.66738	0.302236	C00004225	Scutellarein 7-neohesperidoside	TRUE
KNApSAcK	C27H30O15	0	594.158	595.166	[Actual + H]+	1.66738	0.302236	C00004224	Scutellarein 7-rutinoside	TRUE
KNApSAcK	C27H30O15	0	594.158	595.166	[Actual + H]+	1.66738	0.302236	C00004223	Scutellarein 7-glucosyl-(1->4)-rhamnoside	TRUE
KNApSAcK	C27H30O15	0	594.158	595.166	[Actual + H]+	1.66738	0.302236	C00004299	Luteolin 4'-neohesperidoside	TRUE
KNApSAcK	C27H30O15	0	594.158	595.166	[Actual + H]+	1.66738	0.302236	C00004283	Lonicerin;Luteolin 7-neohesperidoside	TRUE
KNApSAcK	C27H30O15	0	594.158	595.166	[Actual + H]+	1.66738	0.302236	C00004282	Luteolin 7-O-rutinoside;Luteolin-7-O-beta-D-rutinoside;Luteolin 7-rutinoside	TRUE
KNApSAcK	C27H30O15	0	594.158	595.166	[Actual + H]+	1.66738	0.302236	C00004162	Apigenin 7,4'-dialloside	TRUE
KNApSAcK	C27H30O15	0	594.158	595.166	[Actual + H]+	1.66738	0.302236	C00004165	Apigenin 7,4'-diglucoside;7-(beta-D-glucopyranosyloxy)-2-[4-(beta-D-glucopyranosyloxy)phenyl]-5-hydroxy-4H-1-benzopyran-4-one	TRUE
KNApSAcK	C27H30O15	0	594.158	595.166	[Actual + H]+	1.66738	0.302236	C00004159	Apigenin 7-sophoroside	TRUE
KNApSAcK	C27H30O15	0	594.158	595.166	[Actual + H]+	1.66738	0.302236	C00004158	Apigenin 7-allosyl-(1->2)-glucoside	TRUE
KNApSAcK	C27H30O15	0	594.158	595.166	[Actual + H]+	1.66738	0.302236	C00008044	Palasitrin	TRUE
LipidMAPS	C27H30O15	0	594.158	595.166	[Actual + H]+	1.66738	0.302236	LMPK12050065	2'-Hydroxydaidzein 7,4'-di-O-glucoside	TRUE
LipidMAPS	C27H30O15	0	594.158	595.166	[Actual + H]+	1.66738	0.302236	LMPK12050162	Paniculatin	TRUE
LipidMAPS	C27H30O15	0	594.158	595.166	[Actual + H]+	1.66738	0.302236	LMPK12050165	8-C-Glucopyranosylgenistein 4'-O-glucoside	TRUE
LipidMAPS	C27H30O15	0	594.158	595.166	[Actual + H]+	1.66738	0.302236	LMPK12050169	Genistein 7,4'-di-O-glucoside	TRUE
LipidMAPS	C27H30O15	0	594.158	595.166	[Actual + H]+	1.66738	0.302236	LMPK12100044	5,3',4'-Trihydroxy-7-methoxy-4-phenylcoumarin 5-O-xylosyl-(1->6)-glucoside	TRUE
LipidMAPS	C27H30O15	0	594.158	595.166	[Actual + H]+	1.66738	0.302236	LMPK12110215	Isovitexin 2''-O-galactoside	TRUE
LipidMAPS	C27H30O15	0	594.158	595.166	[Actual + H]+	1.66738	0.302236	LMPK12110217	Meloside A	TRUE
LipidMAPS	C27H30O15	0	594.158	595.166	[Actual + H]+	1.66738	0.302236	LMPK12110218	Vicenin 2	TRUE
LipidMAPS	C27H30O15	0	594.158	595.166	[Actual + H]+	1.66738	0.302236	LMPK12110220	3,6-Di-C-glucosylapigenin	TRUE
LipidMAPS	C27H30O15	0	594.158	595.166	[Actual + H]+	1.66738	0.302236	LMPK12110221	3,8-Di-C-glucopyranosylapigenin	TRUE
LipidMAPS	C27H30O15	0	594.158	595.166	[Actual + H]+	1.66738	0.302236	LMPK12110222	6,8-Di-C-galactopyranosylapigenin	TRUE
LipidMAPS	C27H30O15	0	594.158	595.166	[Actual + H]+	1.66738	0.302236	LMPK12110223	6-C-Glucopyranosyl-8-C-galactopyranosylapigenin	TRUE
LipidMAPS	C27H30O15	0	594.158	595.166	[Actual + H]+	1.66738	0.302236	LMPK12110248	Flavosativaside	TRUE
LipidMAPS	C27H30O15	0	594.158	595.166	[Actual + H]+	1.66738	0.302236	LMPK12110258	2''-O-beta-L-galactopyranosylvitexin	TRUE
LipidMAPS	C27H30O15	0	594.158	595.166	[Actual + H]+	1.66738	0.302236	LMPK12110262	Isovitexin 6''-O-glucoside	TRUE
LipidMAPS	C27H30O15	0	594.158	595.166	[Actual + H]+	1.66738	0.302236	LMPK12110264	Vitexin 6''-O-glucoside	TRUE
LipidMAPS	C27H30O15	0	594.158	595.166	[Actual + H]+	1.66738	0.302236	LMPK12110267	6-C-Galactosylapigenin 6''-O-galactoside	TRUE
LipidMAPS	C27H30O15	0	594.158	595.166	[Actual + H]+	1.66738	0.302236	LMPK12110287	Vitexin 4'-O-galactoside	TRUE
LipidMAPS	C27H30O15	0	594.158	595.166	[Actual + H]+	1.66738	0.302236	LMPK12110288	Vitexin 7-O-glucoside	TRUE
LipidMAPS	C27H30O15	0	594.158	595.166	[Actual + H]+	1.66738	0.302236	LMPK12110289	Vitexin 4'-O-glucoside	TRUE
LipidMAPS	C27H30O15	0	594.158	595.166	[Actual + H]+	1.66738	0.302236	LMPK12110290	Neosaponarin	TRUE
LipidMAPS	C27H30O15	0	594.158	595.166	[Actual + H]+	1.66738	0.302236	LMPK12110292	Saponarin	TRUE
LipidMAPS	C27H30O15	0	594.158	595.166	[Actual + H]+	1.66738	0.302236	LMPK12110312	Isosaponarin	TRUE
LipidMAPS	C27H30O15	0	594.158	595.166	[Actual + H]+	1.66738	0.302236	LMPK12110357	Apigenin 7-allosyl-(1->2)-glucoside	TRUE
LipidMAPS	C27H30O15	0	594.158	595.166	[Actual + H]+	1.66738	0.302236	LMPK12110360	Apigenin 7,4'-dialloside	TRUE
LipidMAPS	C27H30O15	0	594.158	595.166	[Actual + H]+	1.66738	0.302236	LMPK12110363	Apigenin 7,4'-diglucoside	TRUE
LipidMAPS	C27H30O15	0	594.158	595.166	[Actual + H]+	1.66738	0.302236	LMPK12110392	Apigenin 7-cellobioside	TRUE
LipidMAPS	C27H30O15	0	594.158	595.166	[Actual + H]+	1.66738	0.302236	LMPK12110494	Orientin 2''-O-rhamnoside	TRUE
LipidMAPS	C27H30O15	0	594.158	595.166	[Actual + H]+	1.66738	0.302236	LMPK12110495	Isoorientin 2''-O-rhamnoside	TRUE
LipidMAPS	C27H30O15	0	594.158	595.166	[Actual + H]+	1.66738	0.302236	LMPK12110496	Isoorientin 6''-O-rhamnoside	TRUE
LipidMAPS	C27H30O15	0	594.158	595.166	[Actual + H]+	1.66738	0.302236	LMPK12110501	Elatin(flavonoid)	TRUE
LipidMAPS	C27H30O15	0	594.158	595.166	[Actual + H]+	1.66738	0.302236	LMPK12110537	Orientin 7-O-rhamnoside	TRUE
LipidMAPS	C27H30O15	0	594.158	595.166	[Actual + H]+	1.66738	0.302236	LMPK12110633	Isoorientin 7-O-rhamnoside	TRUE
LipidMAPS	C27H30O15	0	594.158	595.166	[Actual + H]+	1.66738	0.302236	LMPK12110658	Luteolin 7-rutinoside	TRUE
LipidMAPS	C27H30O15	0	594.158	595.166	[Actual + H]+	1.66738	0.302236	LMPK12110659	Luteolin 7-neohesperidoside	TRUE
LipidMAPS	C27H30O15	0	594.158	595.166	[Actual + H]+	1.66738	0.302236	LMPK12110674	Luteolin 4'-neohesperidoside	TRUE
LipidMAPS	C27H30O15	0	594.158	595.166	[Actual + H]+	1.66738	0.302236	LMPK12110700	Luteolin 4'-rutinoside	TRUE
LipidMAPS	C27H30O15	0	594.158	595.166	[Actual + H]+	1.66738	0.302236	LMPK12110707	Luteolin 5-O-rutinoside	TRUE
LipidMAPS	C27H30O15	0	594.158	595.166	[Actual + H]+	1.66738	0.302236	LMPK12110711	Luteolin 7-rhamnosyl(1->6)galactoside	TRUE
LipidMAPS	C27H30O15	0	594.158	595.166	[Actual + H]+	1.66738	0.302236	LMPK12110742	Scoparin 2''-O-xyloside	TRUE
LipidMAPS	C27H30O15	0	594.158	595.166	[Actual + H]+	1.66738	0.302236	LMPK12110743	Chrysoeriol 6-C-glucoside-8-C-arabinopyranoside	TRUE
LipidMAPS	C27H30O15	0	594.158	595.166	[Actual + H]+	1.66738	0.302236	LMPK12110744	Chrysoeriol 6-C-arabinopyranoside-8-C-glucoside	TRUE
LipidMAPS	C27H30O15	0	594.158	595.166	[Actual + H]+	1.66738	0.302236	LMPK12110745	6-C-Xylopyranosyl-8-C-glucopyranosylchrysoeriol	TRUE
LipidMAPS	C27H30O15	0	594.158	595.166	[Actual + H]+	1.66738	0.302236	LMPK12110746	6-C-Glucopyranosyl-8-C-xylopyranosylchrysoeriol	TRUE
LipidMAPS	C27H30O15	0	594.158	595.166	[Actual + H]+	1.66738	0.302236	LMPK12110759	5,7,4'-Trihydroxy-3'-methoxyflavone-8-C-beta-D-xylopyranoside-2''-O-glucoside; 8-C-xylopyranosylchrysoeriol 2''-O-glucoside	TRUE
LipidMAPS	C27H30O15	0	594.158	595.166	[Actual + H]+	1.66738	0.302236	LMPK12110773	Luteolin 3'-methyl ether 7-arabinosyl-(1->2)-galactoside	TRUE
LipidMAPS	C27H30O15	0	594.158	595.166	[Actual + H]+	1.66738	0.302236	LMPK12110774	Luteolin 3'-methyl ether 7-apiosyl-(1->2)-glucoside	TRUE
LipidMAPS	C27H30O15	0	594.158	595.166	[Actual + H]+	1.66738	0.302236	LMPK12110787	Chrysoeriol 7-alpha-L-arabinofuranosyl-(1->6)-glucoside	TRUE
LipidMAPS	C27H30O15	0	594.158	595.166	[Actual + H]+	1.66738	0.302236	LMPK12110788	Chrysoeriol 7-apiosyl-(1->6)-glucoside	TRUE
LipidMAPS	C27H30O15	0	594.158	595.166	[Actual + H]+	1.66738	0.302236	LMPK12110812	Luteolin 4'-methyl ether 7-alpha-L-arabinofuranosyl-(1->6)-beta-D-glucoside	TRUE
LipidMAPS	C27H30O15	0	594.158	595.166	[Actual + H]+	1.66738	0.302236	LMPK12110813	Luteolin 4'-methyl ether 7-xylosyl-(1->6)-glucoside	TRUE
LipidMAPS	C27H30O15	0	594.158	595.166	[Actual + H]+	1.66738	0.302236	LMPK12110845	Tricetin 3'-rhamnosyl-(1->4)-rhamnoside	TRUE
LipidMAPS	C27H30O15	0	594.158	595.166	[Actual + H]+	1.66738	0.302236	LMPK12110854	6,8-Di-C-arabinopyranosyltricin	TRUE
LipidMAPS	C27H30O15	0	594.158	595.166	[Actual + H]+	1.66738	0.302236	LMPK12110876	6,8-Di-C-arabinopyranosylapometzgerin	TRUE
LipidMAPS	C27H30O15	0	594.158	595.166	[Actual + H]+	1.66738	0.302236	LMPK12110962	Luteolin 5-methyl ether 7-xylosyl-(1->6)-glucoside	TRUE
LipidMAPS	C27H30O15	0	594.158	595.166	[Actual + H]+	1.66738	0.302236	LMPK12111112	Scutellarein 7-glucosyl-(1->4)-rhamnoside	TRUE
LipidMAPS	C27H30O15	0	594.158	595.166	[Actual + H]+	1.66738	0.302236	LMPK12111113	Scutellarein 7-rutinoside	TRUE
LipidMAPS	C27H30O15	0	594.158	595.166	[Actual + H]+	1.66738	0.302236	LMPK12111114	Scutellarein 7-neohesperidoside	TRUE
LipidMAPS	C27H30O15	0	594.158	595.166	[Actual + H]+	1.66738	0.302236	LMPK12111115	Scutellarein 6-rhamnosyl-(1->2)-galactoside	TRUE
LipidMAPS	C27H30O15	0	594.158	595.166	[Actual + H]+	1.66738	0.302236	LMPK12111222	Nepetin 7-rhamnoside-3'-xyloside	TRUE
LipidMAPS	C27H30O15	0	594.158	595.166	[Actual + H]+	1.66738	0.302236	LMPK12111342	Isoscutellarein 7-neohesperidoside	TRUE
LipidMAPS	C27H30O15	0	594.158	595.166	[Actual + H]+	1.66738	0.302236	LMPK12111559	Fisetin 7-rutinoside	TRUE
LipidMAPS	C27H30O15	0	594.158	595.166	[Actual + H]+	1.66738	0.302236	LMPK12111620	Datiscin	TRUE
LipidMAPS	C27H30O15	0	594.158	595.166	[Actual + H]+	1.66738	0.302236	LMPK12111668	Kaempferol 3-rhamnosyl-(1->2)-galactoside	TRUE
LipidMAPS	C27H30O15	0	594.158	595.166	[Actual + H]+	1.66738	0.302236	LMPK12111669	Kaempferol 3-robinobioside	TRUE
LipidMAPS	C27H30O15	0	594.158	595.166	[Actual + H]+	1.66738	0.302236	LMPK12111672	Kaempferol 3-galactoside-7-rhamnoside	TRUE
LipidMAPS	C27H30O15	0	594.158	595.166	[Actual + H]+	1.66738	0.302236	LMPK12111732	Kaempferol 3-neohesperidoside	TRUE
LipidMAPS	C27H30O15	0	594.158	595.166	[Actual + H]+	1.66738	0.302236	LMPK12111733	Kaempferol 3-rungioside	TRUE
LipidMAPS	C27H30O15	0	594.158	595.166	[Actual + H]+	1.66738	0.302236	LMPK12111734	Nicotiflorin	TRUE
LipidMAPS	C27H30O15	0	594.158	595.166	[Actual + H]+	1.66738	0.302236	LMPK12111739	Kaempferol 3-alpha-D-glucoside-7-rhamnoside	TRUE
LipidMAPS	C27H30O15	0	594.158	595.166	[Actual + H]+	1.66738	0.302236	LMPK12111740	Kaempferol 3-glucoside-7-rhamnoside	TRUE
LipidMAPS	C27H30O15	0	594.158	595.166	[Actual + H]+	1.66738	0.302236	LMPK12111857	Kaempferol 3-glucosyl-(1->2)-rhamnoside	TRUE
LipidMAPS	C27H30O15	0	594.158	595.166	[Actual + H]+	1.66738	0.302236	LMPK12111858	Multiflorin B	TRUE
LipidMAPS	C27H30O15	0	594.158	595.166	[Actual + H]+	1.66738	0.302236	LMPK12111864	Kaempferol 3-rhamnoside-7-glucoside	TRUE
LipidMAPS	C27H30O15	0	594.158	595.166	[Actual + H]+	1.66738	0.302236	LMPK12111871	Kaempferol 7-neohesperidoside	TRUE
LipidMAPS	C27H30O15	0	594.158	595.166	[Actual + H]+	1.66738	0.302236	LMPK12111872	Kaempferol 7-galactosyl-(1->4)-rhamnoside	TRUE
LipidMAPS	C27H30O15	0	594.158	595.166	[Actual + H]+	1.66738	0.302236	LMPK12111873	Crenuloside	TRUE
LipidMAPS	C27H30O15	0	594.158	595.166	[Actual + H]+	1.66738	0.302236	LMPK12111910	Kaempferol 7-rhamnoside-4'-glucoside	TRUE
LipidMAPS	C27H30O15	0	594.158	595.166	[Actual + H]+	1.66738	0.302236	LMPK12112200	Quercetin 3,7-dirhamnoside	TRUE
LipidMAPS	C27H30O15	0	594.158	595.166	[Actual + H]+	1.66738	0.302236	LMPK12112232	Horridin (flavone)	TRUE
LipidMAPS	C27H30O15	0	594.158	595.166	[Actual + H]+	1.66738	0.302236	LMPK12112368	Isorhamnetin 3-alpha-L-arabinopyranosyl-(1->2)-rhamnoside	TRUE
LipidMAPS	C27H30O15	0	594.158	595.166	[Actual + H]+	1.66738	0.302236	LMPK12112370	Isorhamnetin 3-alpha-L-arabinopyranoside-7-rhamnoside	TRUE
LipidMAPS	C27H30O15	0	594.158	595.166	[Actual + H]+	1.66738	0.302236	LMPK12112558	Rhamnocitrin 3-lathyroside	TRUE
LipidMAPS	C27H30O15	0	594.158	595.166	[Actual + H]+	1.66738	0.302236	LMPK12112563	Rhamnocitrin 3-apiosyl-(1->2)-glucoside	TRUE
LipidMAPS	C27H30O15	0	594.158	595.166	[Actual + H]+	1.66738	0.302236	LMPK12112708	Quercetin 3-methyl ether 7-rhamnoside-3'-xyloside	TRUE
LipidMAPS	C27H30O15	0	594.158	595.166	[Actual + H]+	1.66738	0.302236	LMPK12120409	Safflor yellow A	TRUE
LipidMAPS	C27H30O15	0	594.158	595.166	[Actual + H]+	1.66738	0.302236	LMPK12130006	Palasitrin	TRUE
LipidMAPS	C27H30O15	0	594.158	595.166	[Actual + H]+	1.66738	0.302236	LMPK12130029	4,6,4'-Trihydroxyaurone 4,6-di-O-glucoside	TRUE
FlavView	C27H30O15	0	594.158	595.166	[Actual + H]+	1.66738	0.302236	FL1AAAGS0003	4,6,4'-Trihydroxyaurone 4,6-di-O-glucoside	TRUE
FlavView	C27H30O15	0	594.158	595.166	[Actual + H]+	1.66738	0.302236	FL1A1CGS0002	Palasitrin	TRUE
FlavView	C27H30O15	0	594.158	595.166	[Actual + H]+	1.66738	0.302236	FL1CQUCS0001	Safflor yellow A	TRUE
FlavView	C27H30O15	0	594.158	595.166	[Actual + H]+	1.66738	0.302236	FL3FAACS0022	Isovitexin 2''-O-galactoside	TRUE
FlavView	C27H30O15	0	594.158	595.166	[Actual + H]+	1.66738	0.302236	FL3FAACS0024	Meloside A;Isovitexin 2''-O-glucoside	TRUE
FlavView	C27H30O15	0	594.158	595.166	[Actual + H]+	1.66738	0.302236	FL3FAACS0025	Vicenin 2	TRUE
FlavView	C27H30O15	0	594.158	595.166	[Actual + H]+	1.66738	0.302236	FL3FAACS0027	3,6-Di-C-glucosylapigenin	TRUE
FlavView	C27H30O15	0	594.158	595.166	[Actual + H]+	1.66738	0.302236	FL3FAACS0028	3,8-Di-C-glucopyranosylapigenin	TRUE
FlavView	C27H30O15	0	594.158	595.166	[Actual + H]+	1.66738	0.302236	FL3FAACS0029	6,8-Di-C-galactopyranosylapigenin	TRUE
FlavView	C27H30O15	0	594.158	595.166	[Actual + H]+	1.66738	0.302236	FL3FAACS0030	6-C-Glucopyranosyl-8-C-galactopyranosylapigenin	TRUE
FlavView	C27H30O15	0	594.158	595.166	[Actual + H]+	1.66738	0.302236	FL3FAACS0055	Flavosativaside;Vitexin 2''-O-glucoside	TRUE
FlavView	C27H30O15	0	594.158	595.166	[Actual + H]+	1.66738	0.302236	FL3FAACS0065	2''-O-beta-L-galactopyranosylvitexin	TRUE
FlavView	C27H30O15	0	594.158	595.166	[Actual + H]+	1.66738	0.302236	FL3FAACS0072	Isovitexin 6''-O-glucoside	TRUE
FlavView	C27H30O15	0	594.158	595.166	[Actual + H]+	1.66738	0.302236	FL3FAACS0074	Vitexin 6''-O-glucoside;8-(6-O-beta-D-Glucopyranosyl-beta-D-glucopyranosyl)-5,7-dihydroxy-2-(4-hydroxyphenyl)-4H-1-benzopyran-4-one	TRUE
FlavView	C27H30O15	0	594.158	595.166	[Actual + H]+	1.66738	0.302236	FL3FAACS0077	6-C-Galactosylapigenin 6''-O-galactoside;6-(6-O-beta-D-Galactopyranosyl-beta-D-galactopyranosyl)-5,7-dihydroxy-2-(4-hydroxyphenyl)-4H-1-benzopyran-4-one	TRUE
FlavView	C27H30O15	0	594.158	595.166	[Actual + H]+	1.66738	0.302236	FL3FAADS0002	Vitexin 4'-O-galactoside	TRUE
FlavView	C27H30O15	0	594.158	595.166	[Actual + H]+	1.66738	0.302236	FL3FAADS0003	Vitexin 7-O-glucoside	TRUE
FlavView	C27H30O15	0	594.158	595.166	[Actual + H]+	1.66738	0.302236	FL3FAADS0004	Vitexin 4'-O-glucoside	TRUE
FlavView	C27H30O15	0	594.158	595.166	[Actual + H]+	1.66738	0.302236	FL3FAADS0005	Neosaponarin	TRUE
FlavView	C27H30O15	0	594.158	595.166	[Actual + H]+	1.66738	0.302236	FL3FAADS0007	Saponarin	TRUE
FlavView	C27H30O15	0	594.158	595.166	[Actual + H]+	1.66738	0.302236	FL3FAADS0027	Isosaponarin	TRUE
FlavView	C27H30O15	0	594.158	595.166	[Actual + H]+	1.66738	0.302236	FL3FAAGS0022	Apigenin 7-allosyl-(1->2)-glucoside	TRUE
FlavView	C27H30O15	0	594.158	595.166	[Actual + H]+	1.66738	0.302236	FL3FAAGS0023	Apigenin 7-sophoroside	TRUE
FlavView	C27H30O15	0	594.158	595.166	[Actual + H]+	1.66738	0.302236	FL3FAAGS0026	Apigenin 7,4'-dialloside	TRUE
FlavView	C27H30O15	0	594.158	595.166	[Actual + H]+	1.66738	0.302236	FL3FAAGS0029	Apigenin 7,4'-diglucoside;7-(beta-D-glucopyranosyloxy)-2-[4-(beta-D-glucopyranosyloxy)phenyl]-5-hydroxy-4H-1-benzopyran-4-one	TRUE
FlavView	C27H30O15	0	594.158	595.166	[Actual + H]+	1.66738	0.302236	FL3FAAGS0058	Apigenin 7-cellobioside;5,7,4'-Trihydroxyflavone 7-cellobioside;7-[(4-O-beta-D-Glucopyranosyl-beta-D-glucopyranosyl)oxy]-5-hydroxy-2-(4-hydroxyphenyl)-4H-1-benzopyran-4-one	TRUE
FlavView	C27H30O15	0	594.158	595.166	[Actual + H]+	1.66738	0.302236	FL3FACCS0026	Orientin 2''-O-rhamnoside	TRUE
FlavView	C27H30O15	0	594.158	595.166	[Actual + H]+	1.66738	0.302236	FL3FACCS0027	Isoorientin 2''-O-rhamnoside	TRUE
FlavView	C27H30O15	0	594.158	595.166	[Actual + H]+	1.66738	0.302236	FL3FACCS0028	Isoorientin 6''-O-rhamnoside	TRUE
FlavView	C27H30O15	0	594.158	595.166	[Actual + H]+	1.66738	0.302236	FL3FACCS0033	Elatin(flavonoid)	TRUE
FlavView	C27H30O15	0	594.158	595.166	[Actual + H]+	1.66738	0.302236	FL3FACDS0004	Orientin 7-O-rhamnoside	TRUE
FlavView	C27H30O15	0	594.158	595.166	[Actual + H]+	1.66738	0.302236	FL3FACDS0025	Isoorientin 7-O-rhamnoside;6-beta-D-glucopyranosyl-3',4',5,7-tetrahydroxyflavone 7-(6-deoxy-a-L-mannopyranoside)	TRUE
FlavView	C27H30O15	0	594.158	595.166	[Actual + H]+	1.66738	0.302236	FL3FACGS0023	Luteolin 7-rutinoside	TRUE
FlavView	C27H30O15	0	594.158	595.166	[Actual + H]+	1.66738	0.302236	FL3FACGS0024	Luteolin 7-neohesperidoside	TRUE
FlavView	C27H30O15	0	594.158	595.166	[Actual + H]+	1.66738	0.302236	FL3FACGS0039	Luteolin 4'-neohesperidoside	TRUE
FlavView	C27H30O15	0	594.158	595.166	[Actual + H]+	1.66738	0.302236	FL3FACGS0065	Luteolin 4'-rutinoside;2-[4-[[6-O-(6-Deoxy-alpha-L-mannopyranosyl)-beta-D-glucopyranosyl]oxy]-3-hydroxyphenyl]-5,7-dihydroxy-4H-1-benzopyran-4-one	TRUE
FlavView	C27H30O15	0	594.158	595.166	[Actual + H]+	1.66738	0.302236	FL3FACGS0072	Luteolin 5-O-rutinoside;5,7,3',4'-Tetrahydroxyflavone 5-O-rutinoside;5-[[6-O-(6-Deoxy-alpha-L-mannopyranosyl)-beta-D-glucopyranosyl]oxy]-2-(3,4-dihydroxyphenyl)-7-hydroxy-4H-1-benzopyran-4-one	TRUE
FlavView	C27H30O15	0	594.158	595.166	[Actual + H]+	1.66738	0.302236	FL3FACGS0076	Luteolin 7-rhamnosyl(1->6)galactoside;Luteolin 7-robinobioside;7-[[6-O-(6-Deoxy-alpha-L-mannopyranosyl)-beta-D-galactopyranosyl]oxy]-2-(3,4-dihydroxyphenyl)-5-hydroxy-4H-1-benzopyran-4-one	TRUE
FlavView	C27H30O15	0	594.158	595.166	[Actual + H]+	1.66738	0.302236	FL3FADCS0005	Scoparin 2''-O-xyloside	TRUE
FlavView	C27H30O15	0	594.158	595.166	[Actual + H]+	1.66738	0.302236	FL3FADCS0006	Chrysoeriol 6-C-glucoside-8-C-arabinopyranoside	TRUE
FlavView	C27H30O15	0	594.158	595.166	[Actual + H]+	1.66738	0.302236	FL3FADCS0007	Chrysoeriol 6-C-arabinopyranoside-8-C-glucoside	TRUE
FlavView	C27H30O15	0	594.158	595.166	[Actual + H]+	1.66738	0.302236	FL3FADCS0008	6-C-Xylopyranosyl-8-C-glucopyranosylchrysoeriol	TRUE
FlavView	C27H30O15	0	594.158	595.166	[Actual + H]+	1.66738	0.302236	FL3FADCS0009	6-C-Glucopyranosyl-8-C-xylopyranosylchrysoeriol	TRUE
FlavView	C27H30O15	0	594.158	595.166	[Actual + H]+	1.66738	0.302236	FL3FADCS0022	5,7,4'-Trihydroxy-3'-methoxyflavone-8-C-beta-D-xylopyranoside-2''-O-glucoside;8-C-xylopyranosylchrysoeriol 2''-O-glucoside	TRUE
FlavView	C27H30O15	0	594.158	595.166	[Actual + H]+	1.66738	0.302236	FL3FADGS0007	Luteolin 3'-methyl ether 7-arabinosyl-(1->2)-galactoside	TRUE
FlavView	C27H30O15	0	594.158	595.166	[Actual + H]+	1.66738	0.302236	FL3FADGS0008	Luteolin 3'-methyl ether 7-apiosyl-(1->2)-glucoside	TRUE
FlavView	C27H30O15	0	594.158	595.166	[Actual + H]+	1.66738	0.302236	FL3FADGS0021	Chrysoeriol 7-alpha-L-arabinofuranosyl-(1->6)-glucoside;7-[(6-O-alpha-L-Arabinofuranosyl-beta-D-glucopyranosyl)oxy]-5-hydroxy-2-(4-hydroxy-3-methoxyphenyl)-4H-1-benzopyran-4-one	TRUE
FlavView	C27H30O15	0	594.158	595.166	[Actual + H]+	1.66738	0.302236	FL3FADGS0022	Chrysoeriol 7-apiosyl-(1->6)-glucoside;7-[(6-O-D-Apio-beta-D-furanosyl-beta-D-glucopyranosyl)oxy]-5-hydroxy-2-(4-hydroxy-3-methoxyphenyl)-4H-1-benzopyran-4-one	TRUE
FlavView	C27H30O15	0	594.158	595.166	[Actual + H]+	1.66738	0.302236	FL3FAEGS0003	Luteolin 4'-methyl ether 7-alpha-L-arabinofuranosyl-(1->6)-beta-D-glucoside	TRUE
FlavView	C27H30O15	0	594.158	595.166	[Actual + H]+	1.66738	0.302236	FL3FAEGS0004	Luteolin 4'-methyl ether 7-beta-L-arabinofuranosyl-(1->6)-beta-D-glucoside	TRUE
FlavView	C27H30O15	0	594.158	595.166	[Actual + H]+	1.66738	0.302236	FL3FAEGS0005	Luteolin 4'-methyl ether 7-xylosyl-(1->6)-glucoside	TRUE
FlavView	C27H30O15	0	594.158	595.166	[Actual + H]+	1.66738	0.302236	FL3FAGGS0007	Tricetin 3'-rhamnosyl-(1->4)-rhamnoside;2-[3-[[6-Deoxy-4-O-(6-deoxy-alpha-L-mannopyranosyl)-alpha-L-mannopyranosyl]oxy]-4,5-dihydroxyphenyl]-5,7-dihydroxy-4H-1-benzopyran-4-one	TRUE
FlavView	C27H30O15	0	594.158	595.166	[Actual + H]+	1.66738	0.302236	FL3FAICS0002	6,8-Di-C-arabinopyranosyltricin	TRUE
FlavView	C27H30O15	0	594.158	595.166	[Actual + H]+	1.66738	0.302236	FL3FAKCS0001	6,8-Di-C-arabinopyranosylapometzgerin	TRUE
FlavView	C27H30O15	0	594.158	595.166	[Actual + H]+	1.66738	0.302236	FL3FBCGS0002	Luteolin 5-methyl ether 7-xylosyl-(1->6)-glucoside	TRUE
FlavView	C27H30O15	0	594.158	595.166	[Actual + H]+	1.66738	0.302236	FL3FEAGS0008	Scutellarein 7-glucosyl-(1->4)-rhamnoside	TRUE
FlavView	C27H30O15	0	594.158	595.166	[Actual + H]+	1.66738	0.302236	FL3FEAGS0009	Scutellarein 7-rutinoside	TRUE
FlavView	C27H30O15	0	594.158	595.166	[Actual + H]+	1.66738	0.302236	FL3FEAGS0010	Scutellarein 7-neohesperidoside	TRUE
FlavView	C27H30O15	0	594.158	595.166	[Actual + H]+	1.66738	0.302236	FL3FEAGS0011	Scutellarein 6-rhamnosyl-(1->2)-galactoside	TRUE
FlavView	C27H30O15	0	594.158	595.166	[Actual + H]+	1.66738	0.302236	FL3FECGS0049	Nepetin 7-rhamnoside-3'-xyloside	TRUE
FlavView	C27H30O15	0	594.158	595.166	[Actual + H]+	1.66738	0.302236	FL3FFAGS0003	Isoscutellarein 7-neohesperidoside	TRUE
FlavView	C27H30O15	0	594.158	595.166	[Actual + H]+	1.66738	0.302236	FL5FAAGA0007	Kaempferol 3-rhamnosyl-(1->2)-galactoside	TRUE
FlavView	C27H30O15	0	594.158	595.166	[Actual + H]+	1.66738	0.302236	FL5FAAGA0008	Kaempferol 3-robinobioside	TRUE
FlavView	C27H30O15	0	594.158	595.166	[Actual + H]+	1.66738	0.302236	FL5FAAGA0011	Kaempferol 3-galactoside-7-rhamnoside	TRUE
FlavView	C27H30O15	0	594.158	595.166	[Actual + H]+	1.66738	0.302236	FL5FAAGL0009	Kaempferol 3-neohesperidoside	TRUE
FlavView	C27H30O15	0	594.158	595.166	[Actual + H]+	1.66738	0.302236	FL5FAAGL0010	Kaempferol 3-rungioside	TRUE
FlavView	C27H30O15	0	594.158	595.166	[Actual + H]+	1.66738	0.302236	FL5FAAGL0011	Nicotiflorin	TRUE
FlavView	C27H30O15	0	594.158	595.166	[Actual + H]+	1.66738	0.302236	FL5FAAGL0016	Kaempferol 3-alpha-D-glucoside-7-rhamnoside	TRUE
FlavView	C27H30O15	0	594.158	595.166	[Actual + H]+	1.66738	0.302236	FL5FAAGL0017	Kaempferol 3-glucoside-7-rhamnoside	TRUE
FlavView	C27H30O15	0	594.158	595.166	[Actual + H]+	1.66738	0.302236	FL5FAAGS0021	Kaempferol 3-glucosyl-(1->2)-rhamnoside;3-[(6-Deoxy-2-O-beta-D-glucopyranosyl-alpha-L-mannopyranosyl)oxy]-5,7-dihydroxy-2-(4-hydroxyphenyl)-4H-1-benzopyran-4-one	TRUE
FlavView	C27H30O15	0	594.158	595.166	[Actual + H]+	1.66738	0.302236	FL5FAAGS0022	Multiflorin B	TRUE
FlavView	C27H30O15	0	594.158	595.166	[Actual + H]+	1.66738	0.302236	FL5FAAGS0028	Kaempferol 3-rhamnoside-7-glucoside	TRUE
FlavView	C27H30O15	0	594.158	595.166	[Actual + H]+	1.66738	0.302236	FL5FAAGS0035	Kaempferol 7-neohesperidoside;7-[[2-O-(6-Deoxy-alpha-L-mannopyranosyl)-beta-D-glucopyranosyl]oxy]-3,5-dihydroxy-2-(4-hydroxyphenyl)-4H-1-benzopyran-4-one	TRUE
FlavView	C27H30O15	0	594.158	595.166	[Actual + H]+	1.66738	0.302236	FL5FAAGS0036	Kaempferol 7-galactosyl-(1->4)-rhamnoside	TRUE
FlavView	C27H30O15	0	594.158	595.166	[Actual + H]+	1.66738	0.302236	FL5FAAGS0037	Crenuloside;Kaempferol 7-(3-glucosylrhamnoside);Kaempferol 7-glucosyl-(1->4)-xyloside;7-[(6-Deoxy-3-O-beta-D-glucopyranosyl-alpha-L-mannopyranosyl)oxy]-3,5-dihydroxy-2-(4-hydroxyphenyl)-4H-1-benzopyran-4-one	TRUE
FlavView	C27H30O15	0	594.158	595.166	[Actual + H]+	1.66738	0.302236	FL5FAAGS0075	Kaempferol 7-rhamnoside-4'-glucoside;7-[(6-Deoxy-alpha-L-mannopyranosyl)oxy]-2-[4-(beta-D-glucopyranosyloxy)phenyl]-3,5-dihydroxy-4H-1-benzopyran-4-one	TRUE
FlavView	C27H30O15	0	594.158	595.166	[Actual + H]+	1.66738	0.302236	FL5FACGS0035	Quercetin 3,7-dirhamnoside	TRUE
FlavView	C27H30O15	0	594.158	595.166	[Actual + H]+	1.66738	0.302236	FL5FACGS0067	Horridin (flavone);Quercetin 3-rhamnosyl-(1->2)-rhamnoside;3-[[6-Deoxy-2-O-(6-deoxy-alpha-L-mannopyranosyl)-alpha-L-mannopyranosyl]oxy]-2-(3,4-dihydroxyphenyl)-5,7-dihydroxy-4H-1-benzopyran-4-one	TRUE
FlavView	C27H30O15	0	594.158	595.166	[Actual + H]+	1.66738	0.302236	FL5FADGS0011	Isorhamnetin 3-alpha-L-arabinopyranosyl-(1->2)-rhamnoside	TRUE
FlavView	C27H30O15	0	594.158	595.166	[Actual + H]+	1.66738	0.302236	FL5FADGS0013	Isorhamnetin 3-alpha-L-arabinopyranoside-7-rhamnoside	TRUE
FlavView	C27H30O15	0	594.158	595.166	[Actual + H]+	1.66738	0.302236	FL5FA8GL0002	Datiscin	TRUE
FlavView	C27H30O15	0	594.158	595.166	[Actual + H]+	1.66738	0.302236	FL5FCAGA0002	Rhamnocitrin 3-lathyroside	TRUE
FlavView	C27H30O15	0	594.158	595.166	[Actual + H]+	1.66738	0.302236	FL5FCAGL0002	Rhamnocitrin 3-apiosyl-(1->2)-glucoside	TRUE
FlavView	C27H30O15	0	594.158	595.166	[Actual + H]+	1.66738	0.302236	FL5FDCGS0009	Quercetin 3-methyl ether 7-rhamnoside-3'-xyloside	TRUE
FlavView	C27H30O15	0	594.158	595.166	[Actual + H]+	1.66738	0.302236	FL5F1CGS0003	Fisetin 7-rutinoside	TRUE
FlavView	C27H30O15	0	594.158	595.166	[Actual + H]+	1.66738	0.302236	FLIAAACS0001	Paniculatin	TRUE
FlavView	C27H30O15	0	594.158	595.166	[Actual + H]+	1.66738	0.302236	FLIAAADS0001	8-C-Glucopyranosylgenistein 4'-O-glucoside	TRUE
FlavView	C27H30O15	0	594.158	595.166	[Actual + H]+	1.66738	0.302236	FLIAAAGS0004	Genistein 7,4'-di-O-glucoside	TRUE
FlavView	C27H30O15	0	594.158	595.166	[Actual + H]+	1.66738	0.302236	FLIA1LGS0002	2'-Hydroxydaidzein 7,4'-di-O-glucoside	TRUE
FlavView	C27H30O15	0	594.158	595.166	[Actual + H]+	1.66738	0.302236	FLNACCGS0004	5,3',4'-Trihydroxy-7-methoxy-4-phenylcoumarin 5-O-xylosyl-(1->6)-glucoside	TRUE
EX-HR2	C27H30O15	13	594.158	595.166	[Actual + H]+	1.66738	0.302236			TRUE
HMDB	C27H30O15	0	594.158	595.166	[Actual + H]+	1.66738	0.302236	HMDB29484	Isovitexin 2''-O-glucoside	TRUE
HMDB	C27H30O15	0	594.158	595.166	[Actual + H]+	1.66738	0.302236	HMDB29537	Safflor Yellow A	TRUE
HMDB	C27H30O15	0	594.158	595.166	[Actual + H]+	1.66738	0.302236	HMDB30708	Vicenin 2	TRUE
HMDB	C27H30O15	0	594.158	595.166	[Actual + H]+	1.66738	0.302236	HMDB33101	Kaempferol 4'-glucoside 7-rhamnoside	TRUE
HMDB	C27H30O15	0	594.158	595.166	[Actual + H]+	1.66738	0.302236	HMDB34404	1,8-Dihydroxy-3-hydroxymethylanthraquinone 1,8-di-O-b-D-glucoside	TRUE
HMDB	C27H30O15	0	594.158	595.166	[Actual + H]+	1.66738	0.302236	HMDB37412	3,6-Diglucopyranosyl-4',5,7-trihydroxyflavone	TRUE
HMDB	C27H30O15	0	594.158	595.166	[Actual + H]+	1.66738	0.302236	HMDB37426	Astragalin 7-rhamnoside	TRUE
HMDB	C27H30O15	0	594.158	595.166	[Actual + H]+	1.66738	0.302236	HMDB37446	Orientin 2''-rhamnoside	TRUE
HMDB	C27H30O15	0	594.158	595.166	[Actual + H]+	1.66738	0.302236	HMDB37447	Orientin 7-rhamnoside	TRUE
HMDB	C27H30O15	0	594.158	595.166	[Actual + H]+	1.66738	0.302236	HMDB37454	Graveobioside B	TRUE
HMDB	C27H30O15	0	594.158	595.166	[Actual + H]+	1.66738	0.302236	HMDB37573	Kaempferol 3-neohesperidoside	TRUE
HMDB	C27H30O15	0	594.158	595.166	[Actual + H]+	1.66738	0.302236	HMDB37574	Biorobin	TRUE
HMDB	C27H30O15	0	594.158	595.166	[Actual + H]+	1.66738	0.302236	HMDB37747	Isorhamnetin 3-O-a-L-arabinopyranoside 7-O-a-L-rhamnopyranoside	TRUE
HMDB	C27H30O15	0	594.158	595.166	[Actual + H]+	1.66738	0.302236	HMDB37852	Apigenin 7-[galactosyl-(1->4)-mannoside]	TRUE
HMDB	C27H30O15	0	594.158	595.166	[Actual + H]+	1.66738	0.302236	HMDB38814	Scoparin 2''-xyloside	TRUE
HMDB	C27H30O15	0	594.158	595.166	[Actual + H]+	1.66738	0.302236	HMDB38818	Isoorientin 6''-rhamnoside	TRUE
HMDB	C27H30O15	0	594.158	595.166	[Actual + H]+	1.66738	0.302236	HMDB39308	Peumoside	TRUE
HMDB	C27H30O15	0	594.158	595.166	[Actual + H]+	1.66738	0.302236	HMDB39347	2'-Hydroxydaidzein 4',7-diglucoside	TRUE
HMDB	C27H30O15	0	594.158	595.166	[Actual + H]+	1.66738	0.302236	HMDB40475	Kaempferol 3-O-glucosyl-(1->2)-rhamnoside	TRUE
HMDB	C27H30O15	0	594.158	595.166	[Actual + H]+	1.66738	0.302236	HMDB40831	Rheinoside C	TRUE
EX-HR2	C21H26N10O9S1	16	594.16	595.168	[Actual + H]+	-1.73203	0.235072			FALSE
EX-HR2	C28H36O8P2S1	16	594.161	595.168	[Actual + H]+	-1.93638	0.31343			FALSE
EX-HR2	C22H35N4O9P1S2	13	594.158	595.166	[Actual + H]+	1.9388	0.246266			FALSE
EX-HR2	C29H30N4O6S2	21	594.161	595.168	[Actual + H]+	-2.03987	0.324624			FALSE
EX-HR2	C21H41O11P3S1	8	594.158	595.166	[Actual + H]+	2.04229	0.235072			FALSE
EX-HR2	C17H41O16P3	2	594.161	595.168	[Actual + H]+	-2.16176	0.190297			FALSE
EX-HR2	C33H30N4O1S3	27	594.158	595.165	[Actual + H]+	2.16418	0.369399			FALSE
EX-HR2	C14H31N10O12P1S1	8	594.158	595.165	[Actual + H]+	2.24664	0.156715			FALSE
EX-HR2	C18H35N4O14P1S1	7	594.161	595.168	[Actual + H]+	-2.26525	0.20149			FALSE
EX-HR2	C13H37N6O14P3	3	594.158	595.165	[Actual + H]+	2.35013	0.145521			FALSE
EX-HR2	C22H38N6O3S5	17	594.161	595.168	[Actual + H]+	-2.40515	0.246266			FALSE
EX-HR2	C25H26N10O4S2	22	594.158	595.165	[Actual + H]+	2.47202	0.279848			FALSE
EX-HR2	C40H22N2O4	31	594.158	595.165	[Actual + H]+	2.52946	0.447757			FALSE
EX-HR2	C30H42S6	22	594.161	595.168	[Actual + H]+	-2.71299	0.335817			FALSE
EX-HR2	C22H43O8P1S4	11	594.158	595.165	[Actual + H]+	2.7258	0.246266			FALSE
EX-HR2	C19H34N2O17S1	6	594.158	595.165	[Actual + H]+	2.76222	0.212684			FALSE
EX-HR2	C29H22N8O7	23	594.161	595.168	[Actual + H]+	-2.82687	0.324624			FALSE
EX-HR2	C18H42N8S7	16	594.158	595.165	[Actual + H]+	2.89374	0.20149			FALSE
EX-HR2	C16H38N2O17S2	3	594.161	595.168	[Actual + H]+	-2.90196	0.179103			FALSE
EX-HR2	C19H47O8P1S5	8	594.161	595.168	[Actual + H]+	-2.93837	0.212684			FALSE
EX-HR2	C33H38S5	25	594.158	595.165	[Actual + H]+	2.95118	0.369399			FALSE
Peak#_115
KEGG	C13H20O2	0	208.146	209.154	[Actual + H]+	1.4382	0.145521	C14236	4-Heptyloxyphenol;p-n-Heptyloxyphenol	TRUE
KNApSAcK	C13H20O2	0	208.146	209.154	[Actual + H]+	1.4382	0.145521	C00011959	Prosopidione	TRUE
KNApSAcK	C13H20O2	0	208.146	209.154	[Actual + H]+	1.4382	0.145521	C00021959	2,2,6,7-Tetramethylbicyclo[4.3.0]nona-1(9),4-diene-7,8-diol	TRUE
KNApSAcK	C13H20O2	0	208.146	209.154	[Actual + H]+	1.4382	0.145521	C00011501	trans-(+-)-2-Methyl-5-(2-methyl-5-isopropyltetrahydro-2-furyl)furan	TRUE
KNApSAcK	C13H20O2	0	208.146	209.154	[Actual + H]+	1.4382	0.145521	C00011503	cis-(+-)-2-Methyl-5-(2-methyl-5-isopropyltetrahydro-2-furyl)furan	TRUE
KNApSAcK	C13H20O2	0	208.146	209.154	[Actual + H]+	1.4382	0.145521	C00041261	2-Hexyl-5-methylresorcinol	TRUE
KNApSAcK	C13H20O2	0	208.146	209.154	[Actual + H]+	1.4382	0.145521	C00045563	3-Hydroxy-beta-ionone	TRUE
KNApSAcK	C13H20O2	0	208.146	209.154	[Actual + H]+	1.4382	0.145521	C00048295	7,8-Dihydro-alpha-ionone;(-)-7,8-Dihydro-alpha-ionone	TRUE
KNApSAcK	C13H20O2	0	208.146	209.154	[Actual + H]+	1.4382	0.145521	C00048496	Nopyl acetate	TRUE
KNApSAcK	C13H20O2	0	208.146	209.154	[Actual + H]+	1.4382	0.145521	C00043138	(6R,9R)-9-Hydroxy-4-megastigmen-3-one	TRUE
KNApSAcK	C13H20O2	0	208.146	209.154	[Actual + H]+	1.4382	0.145521	C00022191	Apo-9-zeaxanthinone	TRUE
EX-HR2	C13H20O2	4	208.146	209.154	[Actual + H]+	1.4382	0.145521			TRUE
HMDB	C13H20O2	0	208.146	209.154	[Actual + H]+	1.4382	0.145521	HMDB29668	Eremopetasinorol	TRUE
HMDB	C13H20O2	0	208.146	209.154	[Actual + H]+	1.4382	0.145521	HMDB31869	(S,E)-Lyratol propanoate	TRUE
HMDB	C13H20O2	0	208.146	209.154	[Actual + H]+	1.4382	0.145521	HMDB34672	(5alpha,8beta,9beta)-5,9-Epoxy-3,6-megastigmadien-8-ol	TRUE
HMDB	C13H20O2	0	208.146	209.154	[Actual + H]+	1.4382	0.145521	HMDB34984	(5R,6S)-5,6-Epoxy-7-megastigmen-9-one	TRUE
HMDB	C13H20O2	0	208.146	209.154	[Actual + H]+	1.4382	0.145521	HMDB35228	Theaspirone A	TRUE
HMDB	C13H20O2	0	208.146	209.154	[Actual + H]+	1.4382	0.145521	HMDB36686	2,2,6,7-Tetramethylbicyclo[4.3.0]nona-1(9),4-diene-7,8-diol	TRUE
HMDB	C13H20O2	0	208.146	209.154	[Actual + H]+	1.4382	0.145521	HMDB36821	3-Hydroxy-beta-ionone	TRUE
HMDB	C13H20O2	0	208.146	209.154	[Actual + H]+	1.4382	0.145521	HMDB36824	Acetal R	TRUE
HMDB	C13H20O2	0	208.146	209.154	[Actual + H]+	1.4382	0.145521	HMDB37776	5,9:6,9-Diepoxy-3-megastigmene	TRUE
HMDB	C13H20O2	0	208.146	209.154	[Actual + H]+	1.4382	0.145521	HMDB38047	Carvyl propionate	TRUE
HMDB	C13H20O2	0	208.146	209.154	[Actual + H]+	1.4382	0.145521	HMDB38529	5,9:6,9-Diepoxy-4-megastigmene	TRUE
HMDB	C13H20O2	0	208.146	209.154	[Actual + H]+	1.4382	0.145521	HMDB40233	2,3,5,6,8,8a-Hexahydro-2,5,5,8a-tetramethyl-7H-1-benzopyran-7-one	TRUE
HMDB	C13H20O2	0	208.146	209.154	[Actual + H]+	1.4382	0.145521	HMDB41636	(3R,8E)-3-Hydroxy-5,8-megastigmadien-7-one	TRUE
Peak#_116
EX-HR2	C23H40O7S2	8	492.222	510.255	[Actual + NH4]+	0.0688268	0.25746			FALSE
EX-HR2	C16H48N2O4S5	4	492.222	510.256	[Actual + NH4]+	-0.35724	0.179103			FALSE
EX-HR2	C15H36N6O10S1	3	492.221	510.255	[Actual + NH4]+	0.427895	0.167909			FALSE
EX-HR2	C25H37N2O4P1S1	12	492.221	510.255	[Actual + NH4]+	0.81149	0.279848			FALSE
EX-HR2	C23H32N4O8	10	492.222	510.256	[Actual + NH4]+	-0.849138	0.25746			FALSE
EX-HR2	C17H33N8O7P1	7	492.221	510.255	[Actual + NH4]+	1.17056	0.190297			FALSE
EX-HR2	C16H40N6O5S3	6	492.222	510.256	[Actual + NH4]+	-1.27521	0.179103			FALSE
EX-HR2	C15H44N2O9S3	1	492.221	510.255	[Actual + NH4]+	1.34586	0.167909			FALSE
EX-HR2	C24H44O2S4	11	492.222	510.256	[Actual + NH4]+	-1.63427	0.268654			FALSE
KNApSAcK	C22H36O12	0	492.221	510.255	[Actual + NH4]+	1.77193	0.246266	C00039487	Jasminoside H;(-)-Jasminoside H	TRUE
KNApSAcK	C22H36O12	0	492.221	510.255	[Actual + NH4]+	1.77193	0.246266	C00039488	Jasminoside I;(-)-Jasminoside I	TRUE
EX-HR2	C22H36O12	5	492.221	510.255	[Actual + NH4]+	1.77193	0.246266			TRUE
EX-HR2	C15H38N6O8P2	3	492.223	510.256	[Actual + NH4]+	-2.07246	0.167909			FALSE
EX-HR2	C17H41N4O6P1S2	5	492.221	510.254	[Actual + NH4]+	2.08852	0.190297			FALSE
EX-HR2	C16H32N10O6S1	8	492.223	510.257	[Actual + NH4]+	-2.19317	0.179103			FALSE
EX-HR2	C24H36N4O3S2	13	492.223	510.257	[Actual + NH4]+	-2.55224	0.268654			FALSE
EX-HR2	C20H32N10O1S2	14	492.22	510.254	[Actual + NH4]+	2.71047	0.223878			FALSE
EX-HR2	C35H28N2O1	23	492.22	510.254	[Actual + NH4]+	2.77747	0.391787			FALSE
EX-HR2	C17H44N6S5	9	492.223	510.257	[Actual + NH4]+	-2.97831	0.190297			FALSE
Peak#_117
EX-HR2	C8H20N2O1S3	6	256.074	257.081	[Actual + H]+	0.494705	0.0895513			FALSE
EX-HR2	C8H12N6O2S1	8	256.074	257.082	[Actual + H]+	-1.32727	0.0895513			FALSE
KEGG	C15H12O4	0	256.074	257.081	[Actual + H]+	1.34036	0.167909	C04271	3,9-Dihydroxypterocarpan;(6aR,11aR)-3,9-Dihydroxypterocarpan	TRUE
KEGG	C15H12O4	0	256.074	257.081	[Actual + H]+	1.34036	0.167909	C08650	Isoliquiritigenin	TRUE
KEGG	C15H12O4	0	256.074	257.081	[Actual + H]+	1.34036	0.167909	C09762	Liquiritigenin;7,4'-Dihydroxyflavanone	TRUE
KEGG	C15H12O4	0	256.074	257.081	[Actual + H]+	1.34036	0.167909	C09827	Pinocembrin;5,7-Dihydroxyflavanone	TRUE
KEGG	C15H12O4	0	256.074	257.081	[Actual + H]+	1.34036	0.167909	C10262	Hydrangenol	TRUE
KEGG	C15H12O4	0	256.074	257.081	[Actual + H]+	1.34036	0.167909	C15609	3',5'-Dihydroxyflavanone	TRUE
KEGG	C15H12O4	0	256.074	257.081	[Actual + H]+	1.34036	0.167909	C16404	Pinocembrin chalcone	TRUE
KEGG	C15H12O4	0	256.074	257.081	[Actual + H]+	1.34036	0.167909	C16760	Aloe emodin anthrone	TRUE
KEGG	C15H12O4	0	256.074	257.081	[Actual + H]+	1.34036	0.167909	C18256	cis-3,4-Phenanthrenedihydrodiol-4-carboxylate	TRUE
KNApSAcK	C15H12O4	0	256.074	257.081	[Actual + H]+	1.34036	0.167909	C00009533	Dihydrodaidzein;7,4'-Dihydroxyisoflavanone	TRUE
KNApSAcK	C15H12O4	0	256.074	257.081	[Actual + H]+	1.34036	0.167909	C00014420	4,2',5'-Trihydroxychalcone	TRUE
KNApSAcK	C15H12O4	0	256.074	257.081	[Actual + H]+	1.34036	0.167909	C00009801	6-Demethylvignafuran;6-Hydroxy-2-(4-hydroxy-2-methoxyphenyl)benzofuran	TRUE
KNApSAcK	C15H12O4	0	256.074	257.081	[Actual + H]+	1.34036	0.167909	C00009748	Haginin D;7,2',4'-Trihydroxyisoflavene	TRUE
KNApSAcK	C15H12O4	0	256.074	257.081	[Actual + H]+	1.34036	0.167909	C00009610	Demethylmedicarpin;3,9-Dihydroxypterocarpan	TRUE
KNApSAcK	C15H12O4	0	256.074	257.081	[Actual + H]+	1.34036	0.167909	C00000217	Hydrangenol;3,4-Dihydro-8-hydroxy-3-(4-hydroxyphenyl)-H-2-benzopyran-1-one	TRUE
KNApSAcK	C15H12O4	0	256.074	257.081	[Actual + H]+	1.34036	0.167909	C00000569	Emodin anthrone;Frangula emodin anthrone	TRUE
KNApSAcK	C15H12O4	0	256.074	257.081	[Actual + H]+	1.34036	0.167909	C00049906	Isagarin;(-)-Isagarin	TRUE
KNApSAcK	C15H12O4	0	256.074	257.081	[Actual + H]+	1.34036	0.167909	C00000977	Liquiritigenin	TRUE
KNApSAcK	C15H12O4	0	256.074	257.081	[Actual + H]+	1.34036	0.167909	C00000992	Pinocembrin	TRUE
KNApSAcK	C15H12O4	0	256.074	257.081	[Actual + H]+	1.34036	0.167909	C00037510	Montroumarin;(+)-Montroumarin	TRUE
KNApSAcK	C15H12O4	0	256.074	257.081	[Actual + H]+	1.34036	0.167909	C00040832	4-Methoxyphenanthrene-2,3,7-triol	TRUE
KNApSAcK	C15H12O4	0	256.074	257.081	[Actual + H]+	1.34036	0.167909	C00044548	Aspergione D;(+)-Aspergione D	TRUE
KNApSAcK	C15H12O4	0	256.074	257.081	[Actual + H]+	1.34036	0.167909	C00015544	Cirrhopetalanthridin;4,7-Dihydroxy-2,3-methylenedioxy-9,10-dihydrophenanthrene	TRUE
KNApSAcK	C15H12O4	0	256.074	257.081	[Actual + H]+	1.34036	0.167909	C00020122	Mansonone L	TRUE
KNApSAcK	C15H12O4	0	256.074	257.081	[Actual + H]+	1.34036	0.167909	C00015316	3,4'-Dihydroxy-2-stilbenecarboxylic acid;Hydrangeic acid	TRUE
KNApSAcK	C15H12O4	0	256.074	257.081	[Actual + H]+	1.34036	0.167909	C00015830	Ochrone A	TRUE
KNApSAcK	C15H12O4	0	256.074	257.081	[Actual + H]+	1.34036	0.167909	C00010073	Bolusanthin IV;Centrolobofuran;2-(2'-Hydroxy-4'-methoxyphenyl)benzofuran-6-ol	TRUE
KNApSAcK	C15H12O4	0	256.074	257.081	[Actual + H]+	1.34036	0.167909	C00024151	Ephemeranthoquinone	TRUE
KNApSAcK	C15H12O4	0	256.074	257.081	[Actual + H]+	1.34036	0.167909	C00024153	Fimbriol B	TRUE
KNApSAcK	C15H12O4	0	256.074	257.081	[Actual + H]+	1.34036	0.167909	C00043974	Thespesenone	TRUE
KNApSAcK	C15H12O4	0	256.074	257.081	[Actual + H]+	1.34036	0.167909	C00032750	Avicequinone C	TRUE
KNApSAcK	C15H12O4	0	256.074	257.081	[Actual + H]+	1.34036	0.167909	C00043657	Lantalucratin C;(-)-Lantalucratin C	TRUE
KNApSAcK	C15H12O4	0	256.074	257.081	[Actual + H]+	1.34036	0.167909	C00043656	Lantalucratin B;(-)-Lantalucratin B	TRUE
KNApSAcK	C15H12O4	0	256.074	257.081	[Actual + H]+	1.34036	0.167909	C00047649	2,2',4'-Trihydroxychalcone	TRUE
KNApSAcK	C15H12O4	0	256.074	257.081	[Actual + H]+	1.34036	0.167909	C00006924	3,4,2'-Trihydroxychalcone	TRUE
KNApSAcK	C15H12O4	0	256.074	257.081	[Actual + H]+	1.34036	0.167909	C00006925	Isoliquiritigenin	TRUE
KNApSAcK	C15H12O4	0	256.074	257.081	[Actual + H]+	1.34036	0.167909	C00006933	2',4',6'-Trihydroxychalcone	TRUE
KNApSAcK	C15H12O4	0	256.074	257.081	[Actual + H]+	1.34036	0.167909	C00035173	4,2',4'-Trihydroxychalcone	TRUE
KNApSAcK	C15H12O4	0	256.074	257.081	[Actual + H]+	1.34036	0.167909	C00007169	Lucidone	TRUE
KNApSAcK	C15H12O4	0	256.074	257.081	[Actual + H]+	1.34036	0.167909	C00034925	5-Hydroxydehydro-iso-alpha-lapachone	TRUE
KNApSAcK	C15H12O4	0	256.074	257.081	[Actual + H]+	1.34036	0.167909	C00042099	3-(4'-Formylphenoxy)-4-methoxybenzaldehyde;3-(4-Formylphenoxy)-4-methoxybenzaldehyde	TRUE
KNApSAcK	C15H12O4	0	256.074	257.081	[Actual + H]+	1.34036	0.167909	C00046419	Stemofuran B;Gnetifolin M (stilbene)	TRUE
KNApSAcK	C15H12O4	0	256.074	257.081	[Actual + H]+	1.34036	0.167909	C00038060	(-)-Pinocembrin	TRUE
KNApSAcK	C15H12O4	0	256.074	257.081	[Actual + H]+	1.34036	0.167909	C00038200	2,3-Dimethoxyxanthone	TRUE
KNApSAcK	C15H12O4	0	256.074	257.081	[Actual + H]+	1.34036	0.167909	C00008546	3,7-dihydroxyflavanone	TRUE
KNApSAcK	C15H12O4	0	256.074	257.081	[Actual + H]+	1.34036	0.167909	C00030166	Eleutherinol	TRUE
KNApSAcK	C15H12O4	0	256.074	257.081	[Actual + H]+	1.34036	0.167909	C00018874	Lespedezol F1;7,2',4'-Trihydroxyisoflav-2-ene	TRUE
LipidMAPS	C15H12O4	0	256.074	257.081	[Actual + H]+	1.34036	0.167909	LMPK12050447	Dihydrodaidzein	TRUE
LipidMAPS	C15H12O4	0	256.074	257.081	[Actual + H]+	1.34036	0.167909	LMPK12070029	Demethylmedicarpin	TRUE
LipidMAPS	C15H12O4	0	256.074	257.081	[Actual + H]+	1.34036	0.167909	LMPK12080062	Haginin D	TRUE
LipidMAPS	C15H12O4	0	256.074	257.081	[Actual + H]+	1.34036	0.167909	LMPK12120096	Isoliquiritigenin	TRUE
LipidMAPS	C15H12O4	0	256.074	257.081	[Actual + H]+	1.34036	0.167909	LMPK12120195	4,2',5'-Trihydroxychalcone	TRUE
LipidMAPS	C15H12O4	0	256.074	257.081	[Actual + H]+	1.34036	0.167909	LMPK12120197	3,4,2'-Trihydroxychalcone	TRUE
LipidMAPS	C15H12O4	0	256.074	257.081	[Actual + H]+	1.34036	0.167909	LMPK12120243	2',4',6'-Trihydroxychalcone	TRUE
LipidMAPS	C15H12O4	0	256.074	257.081	[Actual + H]+	1.34036	0.167909	LMPK12120439	Lucidone	TRUE
LipidMAPS	C15H12O4	0	256.074	257.081	[Actual + H]+	1.34036	0.167909	LMPK12140061	Liquiritigenin	TRUE
LipidMAPS	C15H12O4	0	256.074	257.081	[Actual + H]+	1.34036	0.167909	LMPK12140214	Pinocembrin	TRUE
LipidMAPS	C15H12O4	0	256.074	257.081	[Actual + H]+	1.34036	0.167909	LMPK12160038	6-Demethylvignafuran	TRUE
LipidMAPS	C15H12O4	0	256.074	257.081	[Actual + H]+	1.34036	0.167909	LMPK12160039	Centrolobofuran	TRUE
FlavView	C15H12O4	0	256.074	257.081	[Actual + H]+	1.34036	0.167909	FL1CA9NS0001	2',4',6'-Trihydroxychalcone	TRUE
FlavView	C15H12O4	0	256.074	257.081	[Actual + H]+	1.34036	0.167909	FL1C1ANS0001	Isoliquiritigenin	TRUE
FlavView	C15H12O4	0	256.074	257.081	[Actual + H]+	1.34036	0.167909	FL1C9ANS0003	4,2',5'-Trihydroxychalcone	TRUE
FlavView	C15H12O4	0	256.074	257.081	[Actual + H]+	1.34036	0.167909	FL1C9CNS0001	3,4,2'-Trihydroxychalcone	TRUE
FlavView	C15H12O4	0	256.074	257.081	[Actual + H]+	1.34036	0.167909	FL1CUNNS0003	Lucidone	TRUE
FlavView	C15H12O4	0	256.074	257.081	[Actual + H]+	1.34036	0.167909	FL2FA9NS0001	Pinocembrin	TRUE
FlavView	C15H12O4	0	256.074	257.081	[Actual + H]+	1.34036	0.167909	FL2F1ANS0001	Liquiritigenin	TRUE
FlavView	C15H12O4	0	256.074	257.081	[Actual + H]+	1.34036	0.167909	FL4D19NS0001	3,7-dihydroxyflavanone	TRUE
FlavView	C15H12O4	0	256.074	257.081	[Actual + H]+	1.34036	0.167909	FLIB1ANS0001	Dihydrodaidzein;7,4'-Dihydroxyisoflavanone	TRUE
[truncated: 27,380 more rows]
