# Supplementary material for: Pathway-specific metabolome analysis with 18O2-labeled Medicago truncatula via a mass spectrometry-based approach
Source: Metabolomics. 2018 May 11;14(5):71. doi: 10.1007/s11306-018-1364-6 (PMC5948250; doi:10.1007/s11306-018-1364-6)
Supplement: Supplementary file 2 — Supplementary material 2 (XLSX 2011 KB) [file 11306_2018_1364_MOESM2_ESM.xlsx]

## Sheet: Description of Annotation List
Title	Description
No.	The ID of peaks
RT.Ave.(min)	Average retention time (n = 3)
Actual Mass Ave.	Average actual mass (n = 3)
Detected Mass Ave.	Average detected mass (n = 3)
Ave. Intensity of Monoisotopic Peak	Average intensity of monoisotopic peak (n = 3)
Elemetal composition	Predicted elemental composition by consideration of isotope incorporation
C	The highest number of 13C incorporated in 13C-labeled Medicago
N	The highest number of 15N incorporated in 15N-labeled Medicago
O	The highest number of 18O incorporated in 18O-labeled Medicago
S	The highest number of 34S incorporated in 34S-labeled Medicago
Class	DB: only one elemental composition was estimated with consideration of labeling and it was hit to some of the compound DB
	SEC: only one elemental composition was estimated with consideration of labeling and it was not hit to some of the compound DB
	MEC: there were still any candidates of elemental composition with consideration of labeling
	NH: no elemental compositions were automatically predicted or there were no elemental compositions among automatically predicted candidates by consideration of isotope incorporated
code	SS: single elemental composition was automatically predicted and it was supported by consideration of isotope incorporated
	MS: multiple elemental compositions were automatically predicted but I could narrow them down to one elemental composition by consideration of isotope incorporated
	MM: multiple elemental compositions were automatically predicted and I could not narrow them down to one elemental composition by consideration of isotope incorporated
	NH: no elemental compositions were estimated with consideration of labeling
Pref.Ioniz.Mode	Preferred ionization mode
Ave. MS/MS exists	The preference of MS2 data
[DB All]	The summation of all database search results
[EX-HR2]	The hit number in exact mass database
[KNApSAcK]	The hit number in KNApSAcK
[KEGG]	The hit number in KEGG
[FlavView]	The hit number in FlavonoidViewer
[LipidMAPS]	The hit number in LipidMAPS
[HMDB]	The hit number in HMDB

## Sheet: Description of DB search
Title	Description
Peak# or DB name	The ID of peaks or database name
Elemental composition	The elemantal composition of DB search results
Unsaturation degree (for only EX-HR2 results)	Unsaturation degree: It's for only EX-HR2 results. "0" was automatically entered for other DB search results.
Theoretical mass	The theoretical mass of DB search results
Theoretical ionized mass	The theoretical ionized mass of DB search results. The ionization mode was shown in "Pref.Ioniz.Mode"
Pref.Ioniz.Mode	Preferred ionization mode
dPPM	The error between "Theoretical mass" and "Actual Mass Ave."
Theoretical13C%	The theoretical 13C/12C ratio
ID of each DB	The compound ID in each DB
Compound name	The compound name
Valid	Is it meeting each number of isotope incorporated? TRUE: YES. FALSE: No.

## Sheet: Annotation_List
No.	RT.Ave.(min)	Actual Mass Ave.	Detected Mass Ave.	Ave. Intensity of Monoisotopic Peak	Annotation	C	N	O	S	Category	Class	code	Pref.Ioniz.Mode	Ave. MS/MS exists	[DB All]	[EX-HR2]	[KNApSAcK]	[KEGG]	[FlavView]	[LipidMAPS]	[HMDB]
0	6.54137	359.143	360.15	1.92339e+06	C12H25N1O11	12	1	1	0		SEC	MS	[Actual + H]+	yes	4	4	0	0	0	0	0
1	6.7683	239.083	240.09	204357	C8H17N1O5S1	8	1	1	1		SEC	SS	[Actual + H]+	yes	1	1	0	0	0	0	0
2	7.11892	204.074	205.082	180623	C7H12N2O5	7	2	1	0	Peptide	DB	SS	[Actual + H]+	yes	6	1	1	0	0	0	4
3	9.94129	204.027	222.061	62585.5	C7H8O7	7	0	1	0	Organic acid	DB	SS	[Actual + NH4]+	yes	3	1	0	1	0	0	1
4	10.345	204.075	205.082	1.43114e+06	C7H12N2O5	7	2	1	0	Peptide	DB	SS	[Actual + H]+	yes	6	1	1	0	0	0	4
5	12.1591	296.057	314.091	140537	C11H12N4O4S1	10	4	1	1		SEC	MS	[Actual + NH4]+	yes	4	4	0	0	0	0	0
6	12.7102	640.183	641.191	125750	9	22	6	1	2		MEC	MM	[Actual + H]+	yes	58	57	0	0	0	0	1
7	13.02	167.081	168.088	53067.6	C6H9N5O1	6	5	1	0	Other	DB	MS	[Actual + H]+	yes	3	2	0	1	0	0	0
8	13.161	220.085	221.092	84567.5	C11H12N2O3	11	2	1	0	Aminocarboxylic acid	DB	SS	[Actual + H]+	yes	9	1	2	4	0	0	2
9	13.7338	287.083	288.09	26182.5	C12H17N1O5S1	12	1	3	1		SEC	SS	[Actual + H]+	yes	1	1	0	0	0	0	0
10	14.1213	338.075	339.082	38665.5	C14H14N2O8	14	2	3	0	Aminocarboxylic acid	DB	MS	[Actual + H]+	yes	8	5	2	1	0	0	0
11	14.1607	296.147	319.136	76243.1	C12H24O8	7	0	1	0		SEC	MS	[Actual + Na]+	yes	2	2	0	0	0	0	0
12	14.1616	356.074	374.108	253098	C15H16O10	10	0	1	0	Phenolic	DB	MS	[Actual + NH4]+	yes	12	7	0	1	0	0	4
13	14.2697	304.079	327.069	327754	C12H16O9	7	0	1	0		SEC	MS	[Actual + Na]+	yes	3	3	0	0	0	0	0
14	14.273	304.079	322.113	1.20848e+06	C12H16O9	12	0	1	0		SEC	MS	[Actual + NH4]+	yes	2	2	0	0	0	0	0
15	14.4355	416.095	434.129	61830.7	C17H20O12	16	0	1	0		SEC	MS	[Actual + NH4]+	yes	14	14	0	0	0	0	0
16	14.732	409.185	410.192	113124	C19H27N3O7	19	3	1	0		SEC	MS	[Actual + H]+	yes	7	7	0	0	0	0	0
17	14.8369	400.148	401.155	18574.5	C17H24N2O9	17	2	1	0		SEC	MS	[Actual + H]+	yes	7	7	0	0	0	0	0
18	14.9613	285.067	286.074	25332.6	C12H15N1O5S1	12	1	1	1	Other	DB	MS	[Actual + H]+	yes	4	2	0	0	0	0	2
19	15.0749	392.095	410.129	34544.3	C15H20O12	15	0	2	0		SEC	MS	[Actual + NH4]+	yes	9	9	0	0	0	0	0
20	15.3867	280.142	281.149	3.36003e+06	C14H20N2O4	14	2	2	0	Multiple	DB	SS	[Actual + H]+	yes	7	1	3	0	0	0	3
21	16.1291	215.116	216.123	59391.8	C10H17N1O4	10	1	1	0	Aminocarboxylic acid	DB	SS	[Actual + H]+	yes	7	1	3	1	0	1	1
22	16.3423	446.142	464.176	24806.2	C19H26O12	19	0	1	0		SEC	MS	[Actual + NH4]+	yes	24	17	6	0	0	0	1
23	16.516	382.148	405.137	104282	C15H26O11	10	0	2	0		SEC	MS	[Actual + Na]+	yes	7	7	0	0	0	0	0
24	16.5499	382.148	400.181	25488.6	C15H26O11	10	0	2	0		SEC	MS	[Actual + NH4]+	yes	6	6	0	0	0	0	0
25	16.5538	382.148	383.155	61013.1	C15H26O11	10	0	2	0		SEC	MS	[Actual + H]+	yes	6	6	0	0	0	0	0
26	16.6903	354.106	355.114	45327.5	C15H18N2O8	15	2	3	0		SEC	MS	[Actual + H]+	yes	6	5	1	0	0	0	0
27	16.8837	362.085	380.119	28728	C14H18O11	14	0	1	0		SEC	MS	[Actual + NH4]+	yes	6	6	0	0	0	0	0
28	17.2174	344.123	345.13	336906	C15H16N6O4	15	6	1	0		SEC	MS	[Actual + H]+	yes	6	6	0	0	0	0	0
29	17.3931	388.101	406.134	130265	C16H20O11	16	0	3	0	Isoprenoid	DB	MS	[Actual + NH4]+	yes	12	10	2	0	0	0	0
30	17.3934	388.101	411.09	49066.4	C16H20O11	16	0	3	0	Isoprenoid	DB	MS	[Actual + Na]+	yes	12	10	2	0	0	0	0
31	17.6927	382.148	405.137	53365.1	C15H26O11	10	0	2	0		SEC	MS	[Actual + Na]+	yes	7	7	0	0	0	0	0
32	17.7145	732.194	750.227	77205.5	2	26	0	2	0		MEC	MM	[Actual + NH4]+	yes	104	104	0	0	0	0	0
33	17.7648	492.127	510.161	22816.5	C23H24O12	17	0	2	0	Phenolic	DB	MS	[Actual + NH4]+	yes	159	23	48	1	42	39	6
34	17.9878	522.137	540.171	92802.5	C24H26O13	19	0	3	0	Phenolic	DB	MS	[Actual + NH4]+	yes	87	26	22	1	18	18	2
35	18.0559	306.169	307.176	34373.9	C15H22N4O3	15	4	2	0	Other	DB	MS	[Actual + H]+	yes	6	3	0	2	0	0	1
36	18.0566	318.144	319.151	56908.5	C14H18N6O3	14	6	1	0		SEC	MS	[Actual + H]+	yes	4	4	0	0	0	0	0
37	18.2785	520.122	538.156	445564	C24H24O13	24	0	3	0	Phenolic	DB	MS	[Actual + NH4]+	yes	52	26	9	0	8	8	1
38	18.336	416.168	439.157	52099.7	C19H28O10	19	0	2	0	Phenolic	DB	MS	[Actual + Na]+	yes	15	9	5	0	0	0	1
39	18.3429	416.168	434.202	51144.7	C19H28O10	19	0	2	0	Phenolic	DB	MS	[Actual + NH4]+	yes	15	9	5	0	0	0	1
40	18.3658	536.117	554.151	92355.9	3	19	0	3	0		MEC	MM	[Actual + NH4]+	yes	46	32	4	0	4	4	2
41	18.4514	520.162	538.195	233889	C22H34O10P2	16	0	2	0		SEC	MS	[Actual + NH4]+	yes	28	28	0	0	0	0	0
42	18.5323	544.125	562.159	811142	C22H30O11P2	18	0	1	0		SEC	MS	[Actual + NH4]+	yes	37	37	0	0	0	0	0
43	18.5732	438.21	439.217	69393.7	C19H34O11	12	0	2	0	Other	DB	MS	[Actual + H]+	yes	11	10	1	0	0	0	0
44	18.613	278.163	279.17	64896.4	C15H22N2O3	15	2	2	0	Multiple	DB	MS	[Actual + H]+	yes	14	2	8	0	0	0	4
45	18.6573	746.222	764.256	71139.7	5	26	6	1	0		MEC	MM	[Actual + NH4]+	yes	112	112	0	0	0	0	0
46	18.7038	276.159	277.166	20139.3	C14H20N4O2	14	4	1	0	Phenolic	DB	MS	[Actual + H]+	yes	6	3	1	1	0	0	1
47	18.9415	436.137	437.144	27485.4	C21H24O10	21	0	3	0	Phenolic	DB	MS	[Actual + H]+	yes	68	12	22	1	15	15	3
48	18.9904	818.194	836.228	177036	4	29	0	2	0		MEC	MM	[Actual + NH4]+	yes	174	172	2	0	0	0	0
49	19.0325	477.175	478.182	100005	No Hits	17	0	2	0		NH	NH	[Actual + H]+	yes	17	17	0	0	0	0	0
50	19.1868	356.111	374.145	72101.9	C16H20O9	16	0	2	0	Multiple	DB	MS	[Actual + NH4]+	yes	19	5	8	2	0	1	3
51	19.2062	380.074	398.108	108001	C17H16O10	17	0	1	0		SEC	MS	[Actual + NH4]+	yes	10	10	0	0	0	0	0
52	19.2298	306.169	307.176	62007.7	C15H22N4O3	15	4	2	0	Other	DB	MS	[Actual + H]+	yes	6	3	0	2	0	0	1
53	19.3036	301.116	302.123	39205.2	C13H19N1O7	7	1	1	0		SEC	SS	[Actual + H]+	yes	1	1	0	0	0	0	0
54	19.3929	534.137	552.171	45650.8	C25H26O13	20	0	2	0	Phenolic	DB	MS	[Actual + NH4]+	yes	54	31	9	0	8	6	0
55	19.438	307.145	308.153	89659.1	C13H25N1O5S1	13	1	1	1		SEC	MS	[Actual + H]+	yes	2	1	0	1	0	0	0
56	19.4605	382.184	400.218	95150	C16H30O10	3	0	1	0	Isoprenoid	DB	MS	[Actual + NH4]+	yes	4	3	0	0	0	0	1
57	19.5123	436.137	437.144	605950	C21H24O10	21	0	3	0	Phenolic	DB	MS	[Actual + H]+	yes	67	12	21	1	15	15	3
58	19.5131	257.555	258.562	65775.7	No Hits	10	0	1	0		NH	NH	[Actual + H]+	yes	0	0	0	0	0	0	0
59	19.5729	570.141	588.175	64475.3	C25H32O11P2	19	0	3	0		SEC	MS	[Actual + NH4]+	yes	40	40	0	0	0	0	0
60	19.5788	306.085	307.092	74022.2	C14H14N2O6	14	2	2	0		SEC	MS	[Actual + H]+	yes	3	3	0	0	0	0	0
61	19.624	208.146	209.154	49962.9	C13H20O2	13	0	2	0	Multiple	DB	SS	[Actual + H]+	yes	25	1	10	1	0	0	13
62	19.6254	388.21	406.244	39956.1	C19H32O8	19	0	3	0	Multiple	DB	MS	[Actual + NH4]+	yes	43	4	29	1	0	4	5
63	19.7231	490.148	508.181	107886	C24H26O11	17	0	2	0	Multiple	DB	MS	[Actual + NH4]+	yes	49	19	11	0	8	10	1
64	19.7791	516.184	534.218	24557.2	C23H32O13	7	0	1	0	Multiple	DB	MS	[Actual + NH4]+	yes	25	23	1	0	0	0	1
65	19.7876	330.143	331.15	32319.9	No Hits	10	0	1	0		NH	NH	[Actual + H]+	yes	3	3	0	0	0	0	0
66	19.8192	306.085	307.092	50601.6	C14H14N2O6	14	2	2	0		SEC	MS	[Actual + H]+	yes	2	2	0	0	0	0	0
67	19.8694	356.111	379.1	20554.1	C16H20O9	16	0	2	0	Multiple	DB	MS	[Actual + Na]+	yes	20	6	8	2	0	1	3
68	19.9407	570.141	588.175	76875.4	C25H32O11P2	19	0	2	0		SEC	MS	[Actual + NH4]+	yes	40	40	0	0	0	0	0
69	19.9497	288.063	289.071	168888	C15H12O6	15	0	3	0	Phenolic	DB	MS	[Actual + H]+	yes	132	4	67	14	22	18	7
70	19.9499	450.116	451.124	93249.3	C21H22O11	21	0	3	0	Phenolic	DB	MS	[Actual + H]+	yes	125	16	41	4	38	21	5
71	20.0779	506.179	524.213	45762.5	C25H30O11	25	0	4	0	Multiple	DB	MS	[Actual + NH4]+	yes	29	19	7	0	1	1	1
72	20.1199	904.194	922.228	74390	7	31	0	2	0		MEC	MM	[Actual + NH4]+	yes	254	254	0	0	0	0	0
73	20.2221	580.196	603.186	57273.9	8	19	2	2	0		MEC	MM	[Actual + Na]+	yes	38	38	0	0	0	0	0
74	20.2809	434.121	457.111	122728	C21H22O10	21	0	2	0	Phenolic	DB	MS	[Actual + Na]+	yes	128	14	41	4	33	28	8
75	20.2824	434.121	435.129	77542.9	C21H22O10	21	0	3	0	Phenolic	DB	MS	[Actual + H]+	yes	128	14	41	4	33	28	8
76	20.2827	254.058	255.065	111308	C15H10O4	15	0	1	0	Phenolic	DB	MS	[Actual + H]+	yes	83	4	30	13	14	15	7
77	20.283	272.068	273.076	299548	C15H12O5	15	0	2	0	Phenolic	DB	MS	[Actual + H]+	yes	122	4	51	15	20	18	14
78	20.283	434.121	452.155	367906	C21H22O10	21	0	3	0	Phenolic	DB	MS	[Actual + NH4]+	yes	128	14	41	4	33	28	8
79	20.5756	604.219	622.253	102873	C27H42O11P2	22	0	1	0		SEC	MS	[Actual + NH4]+	yes	46	46	0	0	0	0	0
80	20.5967	540.13	558.164	135074	C24H30O10P2	18	0	2	0		SEC	MS	[Actual + NH4]+	yes	34	34	0	0	0	0	0
81	20.8427	592.123	610.156	36961.4	2	19	0	3	0		MEC	MM	[Actual + NH4]+	yes	56	50	5	0	0	0	1
82	20.8468	570.141	588.175	2.03714e+06	C25H32O11P2	20	0	3	0		SEC	MS	[Actual + NH4]+	yes	40	40	0	0	0	0	0
83	20.8618	468.174	469.182	43294.3	2	21	2	2	0		MEC	MM	[Actual + H]+	yes	13	13	0	0	0	0	0
84	20.8751	606.252	624.286	51198.3	3	27	0	3	0		MEC	MM	[Actual + NH4]+	yes	38	37	1	0	0	0	0
85	20.9135	444.127	445.134	72060.9	C19H24O12	19	0	3	0		SEC	MS	[Actual + H]+	yes	16	16	0	0	0	0	0
86	20.9313	492.127	493.134	95339	C23H24O12	23	0	4	0	Phenolic	DB	MS	[Actual + H]+	yes	158	22	48	1	42	39	6
87	20.991	546.137	564.171	61887.9	C26H26O13	21	0	1	0	Phenolic	DB	MS	[Actual + NH4]+	yes	52	35	7	0	4	4	2
88	21.0133	482.107	500.14	35822.6	C21H22O13	18	0	2	0	Phenolic	DB	MS	[Actual + NH4]+	yes	36	23	4	0	3	1	5
89	21.1901	208.146	209.154	112486	C13H20O2	13	0	2	0	Multiple	DB	SS	[Actual + H]+	yes	25	1	10	1	0	0	13
90	21.1907	256.078	257.086	44081.7	No Hits	11	0	1	0		NH	NH	[Actual + H]+	yes	2	2	0	0	0	0	0
91	21.1921	474.21	492.244	248531	C22H34O11	22	0	4	0		SEC	MS	[Actual + NH4]+	yes	14	14	0	0	0	0	0
92	21.1922	474.21	497.199	87475	C22H34O11	22	0	4	0		SEC	MS	[Actual + Na]+	yes	45	45	0	0	0	0	0
93	21.3287	656.141	674.175	82062.2	9	22	0	2	0		MEC	MM	[Actual + NH4]+	yes	255	251	2	0	1	1	0
94	21.3554	522.137	523.145	82725.6	C24H26O13	24	0	3	0	Phenolic	DB	MS	[Actual + H]+	yes	87	26	22	1	18	18	2
95	21.3582	646.103	664.136	83688.1	9	15	0	2	0		MEC	MM	[Actual + NH4]+	yes	261	261	0	0	0	0	0
96	21.3675	373.221	374.228	2.01755e+06	C17H31N3O6	17	3	1	0		SEC	MS	[Actual + H]+	yes	3	3	0	0	0	0	0
97	21.4285	354.059	372.093	52150.7	C15H14O10	15	0	3	0	Phenolic	DB	MS	[Actual + NH4]+	yes	12	8	1	2	0	0	1
98	21.5258	520.122	538.156	158338	C24H24O13	24	0	3	0	Phenolic	DB	MS	[Actual + NH4]+	yes	53	27	9	0	8	8	1
99	21.5269	520.122	521.129	115257	C24H24O13	24	0	3	0	Phenolic	DB	MS	[Actual + H]+	yes	53	27	9	0	8	8	1
100	21.6512	407.104	408.111	34857.5	C19H21N1O7S1	19	1	3	1	Alkaloid	DB	MS	[Actual + H]+	yes	10	9	0	0	0	0	1
101	21.6683	428.132	446.166	39202.5	C19H24O11	19	0	2	0		SEC	MS	[Actual + NH4]+	yes	15	15	0	0	0	0	0
102	21.6737	688.179	689.186	49416.7	4	22	0	2	0		MEC	MM	[Actual + H]+	yes	85	84	1	0	0	0	0
103	21.7368	460.137	461.144	128192	C23H24O10	23	0	3	0	Phenolic	DB	MS	[Actual + H]+	yes	66	15	20	0	14	14	3
104	21.763	332.16	333.167	58846	C15H20N6O3	15	6	1	0		SEC	MS	[Actual + H]+	yes	4	4	0	0	0	0	0
105	21.7906	294.085	295.092	184414	C13H14N2O6	13	2	1	0	SEC [There are some DB hits, but unlikely]	DB	MS	[Actual + H]+	yes	3	2	1	0	0	0	0
106	21.8534	279.15	280.158	132591	C12H25N1O4S1	12	1	2	1		SEC	SS	[Actual + H]+	yes	1	1	0	0	0	0	0
107	21.8606	430.09	431.097	287215	C21H18O10	21	0	3	0	Phenolic	DB	MS	[Actual + H]+	yes	30	14	5	0	4	4	3
108	21.8724	690.219	708.253	71861.6	2	25	0	1	0		MEC	MM	[Actual + NH4]+	yes	77	77	0	0	0	0	0
109	21.8803	468.174	469.182	24262.4	2	21	2	2	0		MEC	MM	[Actual + H]+	yes	13	13	0	0	0	0	0
110	21.9113	640.146	658.18	80731	No Hits	29	0	3	0		NH	NH	[Actual + NH4]+	yes	65	65	0	0	0	0	0
111	22.0121	474.21	492.244	42222.6	C22H34O11	22	0	3	0		SEC	MS	[Actual + NH4]+	yes	14	14	0	0	0	0	0
112	22.0502	626.131	644.164	152814	2	22	0	2	0		MEC	MM	[Actual + NH4]+	yes	64	64	0	0	0	0	0
113	22.089	468.174	469.182	157578	2	21	2	2	0		MEC	MM	[Actual + H]+	yes	13	13	0	0	0	0	0
114	22.1004	792.23	810.264	254984	3	32	0	4	0		MEC	MM	[Actual + NH4]+	yes	137	137	0	0	0	0	0
115	22.1513	392.168	393.176	263486	C17H28O10	10	0	1	0		SEC	MS	[Actual + H]+	yes	7	7	0	0	0	0	0
116	22.2605	792.23	810.264	187101	3	31	0	4	0		MEC	MM	[Actual + NH4]+	yes	135	135	0	0	0	0	0
117	22.2772	656.141	674.175	1.99514e+06	2	24	0	2	0		MEC	MM	[Actual + NH4]+	yes	74	74	0	0	0	0	0
118	22.3583	534.174	552.208	50967.3	C26H30O12	26	0	4	0	Phenolic	DB	MS	[Actual + NH4]+	yes	46	27	7	1	6	5	0
119	22.3594	516.163	517.171	63764.2	C26H28O11	26	0	5	0	Phenolic	DB	MS	[Actual + H]+	yes	36	23	7	1	2	2	1
120	22.4007	436.173	454.207	29731.2	C22H28O9	22	0	1	0	Multiple	DB	MS	[Actual + NH4]+	yes	19	11	8	0	0	0	0
121	22.4758	708.19	709.197	43514	3	32	0	3	0		MEC	MM	[Actual + H]+	yes	105	90	5	0	5	5	0
122	22.6045	792.23	810.264	74293.4	4	32	0	4	0		MEC	MM	[Actual + NH4]+	yes	136	136	0	0	0	0	0
123	22.6169	626.167	644.201	211331	C28H36O12P2	22	0	4	0		SEC	MS	[Actual + NH4]+	yes	60	60	0	0	0	0	0
124	22.6979	596.157	614.19	849877	C27H34O11P2	22	0	2	0		SEC	MS	[Actual + NH4]+	yes	51	50	1	0	0	0	0
125	23.1502	504.167	522.201	153062	C22H34O9P2	16	0	1	0		SEC	MS	[Actual + NH4]+	yes	25	25	0	0	0	0	0
126	23.3056	562.132	563.14	115918	3	26	0	4	0		MEC	MM	[Actual + H]+	yes	41	39	2	0	0	0	0
127	23.3066	580.143	598.177	83068.4	3	26	0	4	0		MEC	MM	[Actual + NH4]+	yes	186	46	46	2	43	42	7
128	23.3627	502.111	503.119	43977	C24H22O12	24	0	2	0	Phenolic	DB	MS	[Actual + H]+	yes	33	25	4	1	1	1	1
129	23.4438	878.23	896.264	375677	4	34	0	4	0	Multiple	DB	MS	[Actual + NH4]+	yes	213	213	0	0	0	0	0
130	23.4439	432.163	450.197	35220.2	C19H28O11	19	0	1	0	Multiple	DB	MS	[Actual + NH4]+	yes	18	12	3	1	0	0	2
131	23.4818	608.21	626.244	126524	3	29	0	4	0		MEC	MM	[Actual + NH4]+	yes	55	45	6	0	2	2	0
132	23.4835	608.211	609.218	184037	3	29	0	4	0		MEC	MM	[Actual + H]+	yes	54	44	6	0	2	2	0
133	23.566	602.164	603.171	37966.3	2	29	0	5	0		MEC	MM	[Actual + H]+	yes	50	48	1	1	0	0	0
134	23.6187	694.174	695.182	65677.3	3	31	0	4	0		MEC	MM	[Actual + H]+	yes	91	85	2	0	2	2	0
135	23.6301	362.158	363.165	27759.4	C16H26O9	16	0	2	0	Isoprenoid	DB	MS	[Actual + H]+	yes	14	6	8	0	0	0	0
136	23.6304	380.168	381.175	21385.4	C16H28O10	16	0	2	0	Isoprenoid	DB	MS	[Actual + H]+	yes	10	6	1	0	0	0	3
137	23.6324	380.168	403.157	31252.9	C16H28O10	16	0	2	0	Isoprenoid	DB	MS	[Actual + Na]+	yes	10	6	1	0	0	0	3
138	23.7525	828.248	846.281	48076.5	3	34	0	5	0		MEC	MM	[Actual + NH4]+	yes	156	156	0	0	0	0	0
139	23.7919	512.211	530.244	41250	3	21	0	2	0		MEC	MM	[Actual + NH4]+	yes	20	20	0	0	0	0	0
140	23.8152	319.105	337.139	61074.4	2	9	1	1	0		MEC	MM	[Actual + NH4]+	yes	8	6	2	0	0	0	0
141	23.8289	522.174	540.207	114224	C25H30O12	25	0	2	0	Multiple	DB	MS	[Actual + NH4]+	yes	36	25	10	1	0	0	0
142	23.8509	504.163	505.17	72164.4	C25H28O11	25	0	2	0	Multiple	DB	MS	[Actual + H]+	yes	35	19	8	2	3	3	0
143	23.8693	712.167	730.201	125321	3	25	0	4	0		MEC	MM	[Actual + NH4]+	yes	100	100	0	0	0	0	0
144	23.9001	375.078	376.085	58691.6	C18H17N1O6S1	18	1	2	1		SEC	MS	[Actual + H]+	yes	7	7	0	0	0	0	0
145	23.9238	380.168	398.202	107832	C16H28O10	16	0	2	0	Isoprenoid	DB	MS	[Actual + NH4]+	yes	10	6	1	0	0	0	3
146	23.9255	344.147	345.154	51229.2	C16H24O8	16	0	2	0	Multiple	DB	MS	[Actual + H]+	yes	14	3	4	2	0	2	3
147	23.9272	362.158	363.165	71011.3	C16H26O9	16	0	2	0	Isoprenoid	DB	MS	[Actual + H]+	yes	13	5	8	0	0	0	0
148	23.9996	682.157	700.191	643225	2	25	0	3	0		MEC	MM	[Actual + NH4]+	yes	83	83	0	0	0	0	0
149	24.0361	532.122	533.129	121784	C25H24O13	25	0	3	0	Phenolic	DB	MS	[Actual + H]+	yes	63	31	10	3	7	7	5
150	24.0691	694.247	712.281	36932.4	3	27	0	4	0		MEC	MM	[Actual + NH4]+	yes	72	72	0	0	0	0	0
151	24.2909	504.127	505.134	90598.2	C24H24O12	24	0	2	0	Phenolic	DB	MS	[Actual + H]+	yes	50	23	11	0	8	8	0
152	24.2971	254.058	255.065	17458	C15H10O4	15	0	2	0	Phenolic	DB	MS	[Actual + H]+	yes	82	3	30	13	14	15	7
153	24.364	498.231	499.239	33188.2	C21H38O13	10	0	3	0	Other	DB	MS	[Actual + H]+	yes	17	16	0	0	0	1	0
154	24.3708	666.216	684.25	38500	2	31	0	6	0		MEC	MM	[Actual + NH4]+	yes	69	64	2	0	1	1	1
155	24.4112	828.248	846.281	58861.7	3	34	0	5	0		MEC	MM	[Actual + NH4]+	yes	155	155	0	0	0	0	0
156	24.4606	740.232	758.265	64333.3	3	31	0	5	0		MEC	MM	[Actual + NH4]+	yes	109	107	1	1	0	0	0
157	24.4762	507.138	508.145	32405.3	2	23	1	3	0		MEC	MM	[Actual + H]+	yes	19	19	0	0	0	0	0
158	24.4905	446.085	447.092	244640	C21H18O11	21	0	2	0	Phenolic	DB	MS	[Actual + H]+	yes	46	16	8	1	8	8	5
159	24.5377	476.132	477.139	17625	C23H24O11	23	0	3	0	Phenolic	DB	MS	[Actual + H]+	yes	121	18	35	0	32	32	4
160	24.7624	606.195	624.229	36688.8	3	29	0	4	0		MEC	MM	[Actual + NH4]+	yes	63	45	8	0	5	5	0
161	24.7779	562.132	563.139	42868.2	3	26	0	4	0		MEC	MM	[Actual + H]+	yes	41	39	2	0	0	0	0
162	24.8021	1120.57	1121.57	104089	7	43	0	1	0		MEC	MM	[Actual + H]+	yes	283	266	12	0	0	0	5
163	24.8444	476.095	477.103	39576.8	C22H20O12	22	0	3	0	Phenolic	DB	MS	[Actual + H]+	yes	74	20	21	0	16	16	1
164	24.8649	456.2	457.207	78389.2	C22H32O10	22	0	3	0	Phenolic	DB	MS	[Actual + H]+	yes	13	12	1	0	0	0	0
165	24.8701	534.137	552.171	31320.7	C25H26O13	25	0	3	0	Phenolic	DB	MS	[Actual + NH4]+	yes	54	31	9	0	8	6	0
166	24.8772	534.137	535.145	30488.4	C25H26O13	25	0	3	0	Phenolic	DB	MS	[Actual + H]+	yes	53	30	9	0	8	6	0
167	24.9108	578.127	579.134	19443.1	3	26	0	4	0		MEC	MM	[Actual + H]+	yes	47	45	1	0	0	0	1
168	24.9337	506.142	507.15	32801.1	C24H26O12	24	0	4	0	Phenolic	DB	MS	[Actual + H]+	yes	75	23	20	1	15	16	0
169	25.0417	774.219	792.253	57355.2	2	31	0	4	0		MEC	MM	[Actual + NH4]+	yes	137	137	0	0	0	0	0
170	25.0486	576.148	594.182	56600.2	3	16	0	1	0		MEC	MM	[Actual + NH4]+	yes	70	43	10	0	7	7	3
171	25.1016	628.164	646.197	62283.6	2	27	0	2	0		MEC	MM	[Actual + NH4]+	yes	62	60	1	0	1	0	0
172	25.1372	518.142	519.15	47765.2	C25H26O12	25	0	1	0	Phenolic	DB	MS	[Actual + H]+	yes	35	26	3	1	2	2	1
173	25.2065	302.079	303.086	29603.2	C16H14O6	16	0	2	0	Phenolic	DB	MS	[Actual + H]+	yes	174	4	86	7	36	29	12
174	25.2228	456.2	457.207	19747.7	C22H32O10	22	0	2	0	Phenolic	DB	MS	[Actual + H]+	yes	13	12	1	0	0	0	0
175	25.2605	672.209	690.242	32507	2	24	0	1	0		MEC	MM	[Actual + NH4]+	yes	69	69	0	0	0	0	0
176	25.3076	498.231	499.238	18308.2	C21H38O13	10	0	3	0	Other	DB	MS	[Actual + H]+	yes	16	15	0	0	0	1	0
177	25.3094	458.215	459.222	68332.3	C22H34O10	22	0	3	0	Isoprenoid	DB	MS	[Actual + H]+	yes	11	10	1	0	0	0	0
178	25.3611	396.236	419.225	22321	C18H36O9	7	0	1	0		SEC	MS	[Actual + Na]+	yes	4	4	0	0	0	0	0
179	25.3789	606.195	607.202	26574.8	3	29	0	4	0		MEC	MM	[Actual + H]+	yes	61	43	8	0	5	5	0
180	25.4474	518.142	519.15	221765	C25H26O12	25	0	2	0	Phenolic	DB	MS	[Actual + H]+	yes	34	25	3	1	2	2	1
181	25.5361	630.289	631.296	73916.4	3	29	0	3	0		MEC	MM	[Actual + H]+	yes	35	35	0	0	0	0	0
182	25.5362	1260.58	1261.58	45667	9	57	0	5	0		MEC	MM	[Actual + H]+	yes	479	471	5	0	0	0	3
183	25.5373	630.79	631.798	49009.6	No Hits	28	0	3	0		NH	NH	[Actual + H]+	yes	9	9	0	0	0	0	0
184	25.5816	460.137	461.144	51097.1	C23H24O10	23	0	3	0	Phenolic	DB	MS	[Actual + H]+	yes	65	14	20	0	14	14	3
185	25.582	298.084	299.091	50349.1	C17H14O5	17	0	3	0	Phenolic	DB	MS	[Actual + H]+	yes	118	5	49	5	28	28	3
186	25.6036	826.232	844.266	134358	3	34	0	5	0		MEC	MM	[Actual + NH4]+	yes	165	164	1	0	0	0	0
187	25.6976	336.048	337.055	94108.9	C15H12O9	15	0	4	0		SEC	MS	[Actual + H]+	yes	7	5	0	1	0	0	1
188	25.6981	504.09	522.124	84026.3	C23H20O13	23	0	6	0	Phenolic	DB	MS	[Actual + NH4]+	yes	41	26	3	0	3	3	6
189	25.7056	534.137	535.145	71412.1	C25H26O13	25	0	4	0	Phenolic	DB	MS	[Actual + H]+	yes	53	30	9	0	8	6	0
190	25.7093	534.137	552.171	88367.7	C25H26O13	25	0	4	0	Phenolic	DB	MS	[Actual + NH4]+	yes	54	31	9	0	8	6	0
191	25.7638	516.09	517.098	53297.8	C24H20O13	24	0	3	0		SEC	MS	[Actual + H]+	yes	29	28	0	1	0	0	0
192	25.8187	532.122	533.129	52282	C25H24O13	24	0	2	0	Phenolic	DB	MS	[Actual + H]+	yes	64	32	10	3	7	7	5
193	25.8387	1090.52	1108.55	138097	3	51	0	7	0		MEC	MM	[Actual + NH4]+	yes	267	266	1	0	0	0	0
194	25.8418	1090.52	1091.53	142100	3	51	0	8	0		MEC	MM	[Actual + H]+	yes	264	263	1	0	0	0	0
195	25.8857	408.199	409.207	138117	C18H32O10	18	0	2	0		SEC	MS	[Actual + H]+	yes	7	7	0	0	0	0	0
196	25.9119	546.137	547.145	49951.7	C26H26O13	26	0	4	0	Phenolic	DB	MS	[Actual + H]+	yes	52	35	7	0	4	4	2
197	26.0023	562.132	563.139	287201	3	26	0	4	0		MEC	MM	[Actual + H]+	yes	41	39	2	0	0	0	0
198	26.0058	430.126	431.134	78352.4	C22H22O9	22	0	2	0	Phenolic	DB	MS	[Actual + H]+	yes	69	13	20	1	16	16	3
199	26.0209	520.158	521.165	253841	C25H28O12	25	0	2	0	Phenolic	DB	MS	[Actual + H]+	yes	43	24	8	1	5	5	0
200	26.0469	624.169	642.203	66973.3	3	22	0	3	0		MEC	MM	[Actual + NH4]+	yes	260	58	67	0	61	60	14
201	26.057	860.22	878.254	57098	4	34	0	5	0		MEC	MM	[Actual + NH4]+	yes	193	193	0	0	0	0	0
202	26.0878	604.2	622.234	38455.3	3	22	0	2	0		MEC	MM	[Actual + NH4]+	yes	46	46	0	0	0	0	0
203	26.2653	556.179	574.213	73053.6	3	20	0	2	0		MEC	MM	[Actual + NH4]+	yes	42	33	4	2	0	2	1
204	26.2791	562.132	585.122	34168.6	3	26	0	4	0		MEC	MM	[Actual + Na]+	yes	43	41	2	0	0	0	0
205	26.2802	562.132	563.139	313038	3	26	0	4	0		MEC	MM	[Actual + H]+	yes	41	39	2	0	0	0	0
206	26.3143	576.148	577.155	63252.1	3	27	0	4	0		MEC	MM	[Actual + H]+	yes	69	42	10	0	7	7	3
207	26.3145	594.158	612.192	35186.6	3	27	0	4	0		MEC	MM	[Actual + NH4]+	yes	353	48	99	8	90	88	20
208	26.3839	504.257	522.291	21792.1	C24H40O11	24	0	2	0	Isoprenoid	DB	MS	[Actual + NH4]+	yes	25	15	8	0	0	0	2
209	26.4153	532.122	533.129	112283	C25H24O13	25	0	4	0	Phenolic	DB	MS	[Actual + H]+	yes	64	32	10	3	7	7	5
210	26.4427	974.509	975.516	20672.1	3	47	0	6	0		MEC	MM	[Actual + H]+	yes	160	150	8	0	0	0	2
211	26.4645	338.1	339.107	18814.8	C16H18O8	16	0	2	0	Phenolic	DB	MS	[Actual + H]+	yes	19	6	7	3	0	0	3
212	26.5584	440.189	441.197	23677.4	C18H32O12	10	0	2	0		SEC	MS	[Actual + H]+	yes	12	12	0	0	0	0	0
213	26.5687	566.127	567.135	25705	3	25	0	4	0		MEC	MM	[Actual + H]+	yes	63	41	7	0	7	8	0
214	26.5793	1104.57	1105.58	22021.1	5	54	0	4	0		MEC	MM	[Actual + H]+	yes	252	241	7	1	0	0	3
215	26.6757	482.236	505.226	294074	C21H38O12	10	0	2	0		SEC	MS	[Actual + Na]+	yes	14	14	0	0	0	0	0
216	26.6762	482.236	500.27	722650	C21H38O12	10	0	2	0		SEC	MS	[Actual + NH4]+	yes	13	13	0	0	0	0	0
217	26.6768	482.236	483.244	128472	C21H38O12	10	0	2	0		SEC	MS	[Actual + H]+	yes	13	13	0	0	0	0	0
218	26.7923	1104.57	1105.58	199839	4	54	0	5	0		MEC	MM	[Actual + H]+	yes	250	239	7	1	0	0	3
219	26.8346	974.509	975.516	145931	3	47	0	7	0		MEC	MM	[Actual + H]+	yes	160	150	8	0	0	0	2
220	26.8636	564.148	582.182	294091	3	26	0	4	0		MEC	MM	[Actual + NH4]+	yes	204	38	56	5	49	48	8
221	26.8659	546.137	547.145	1.2427e+06	C26H26O13	26	0	4	0	Phenolic	DB	MS	[Actual + H]+	yes	51	34	7	0	4	4	2
222	26.8665	564.148	587.137	131602	3	26	0	4	0		MEC	MM	[Actual + Na]+	yes	205	39	56	5	49	48	8
223	27.0134	482.236	483.244	158447	C21H38O12	10	0	3	0		SEC	MS	[Actual + H]+	yes	13	13	0	0	0	0	0
224	27.0171	482.236	505.226	63314.5	C21H38O12	10	0	2	0		SEC	MS	[Actual + Na]+	yes	14	14	0	0	0	0	0
225	27.0712	482.236	500.27	33490.1	C21H38O12	10	0	1	0		SEC	MS	[Actual + NH4]+	yes	14	14	0	0	0	0	0
226	27.108	648.227	666.26	25289.2	3	22	0	3	0		MEC	MM	[Actual + NH4]+	yes	55	55	0	0	0	0	0
227	27.2258	972.493	973.5	36881.2	3	48	0	4	0		MEC	MM	[Actual + H]+	yes	174	161	10	0	0	0	3
228	27.296	580.179	581.187	52720.6	3	27	0	5	0		MEC	MM	[Actual + H]+	yes	87	40	18	5	8	8	8
229	27.297	580.179	603.168	25682.7	3	27	0	4	0		MEC	MM	[Actual + Na]+	yes	88	41	18	5	8	8	8
230	27.3843	298.084	299.091	55050.6	C17H14O5	17	0	3	0	Phenolic	DB	MS	[Actual + H]+	yes	117	4	49	5	28	28	3
231	27.3848	564.148	565.155	33576.1	3	26	0	4	0		MEC	MM	[Actual + H]+	yes	204	38	56	5	49	48	8
232	27.4352	732.341	750.375	31483.4	3	16	0	3	0		MEC	MM	[Actual + NH4]+	yes	62	62	0	0	0	0	0
233	27.4542	664.382	665.39	29929.9	C36H56O11	36	0	6	0	Isoprenoid	DB	MS	[Actual + H]+	yes	45	30	11	1	0	0	3
234	27.4548	546.137	547.145	320095	C26H26O13	26	0	3	0	Phenolic	DB	MS	[Actual + H]+	yes	49	32	7	0	4	4	2
235	27.5217	516.127	539.116	105380	C25H24O12	25	0	2	0	Phenolic	DB	MS	[Actual + Na]+	yes	70	28	15	3	6	6	12
236	27.5283	516.127	517.134	1.68085e+06	C25H24O12	25	0	2	0	Phenolic	DB	MS	[Actual + H]+	yes	70	28	15	3	6	6	12
237	27.5741	812.456	830.49	127110	3	41	0	5	0		MEC	MM	[Actual + NH4]+	yes	73	66	4	1	0	1	1
238	27.58	650.403	651.41	324113	C36H58O10	36	0	5	0	Isoprenoid	DB	MS	[Actual + H]+	yes	41	24	14	0	0	0	3
239	27.5813	488.35	489.358	124400	C30H48O5	30	0	5	0	Isoprenoid	DB	MS	[Actual + H]+	yes	58	7	29	4	0	4	14
240	27.6843	468.221	486.255	167645	C20H36O12	10	0	2	0	Other	DB	MS	[Actual + NH4]+	yes	14	13	1	0	0	0	0
241	27.6858	468.221	469.228	138551	C20H36O12	10	0	2	0	Other	DB	MS	[Actual + H]+	yes	13	12	1	0	0	0	0
242	27.7135	456.324	457.331	409038	C29H44O4	29	0	4	0	Isoprenoid	DB	MS	[Actual + H]+	yes	23	5	8	1	0	9	0
243	27.7279	664.382	665.39	123611	C36H56O11	36	0	6	0	Isoprenoid	DB	MS	[Actual + H]+	yes	46	31	11	1	0	0	3
244	27.7287	502.33	503.337	453784	C30H46O6	30	0	6	0	Isoprenoid	DB	MS	[Actual + H]+	yes	17	8	4	0	0	0	5
245	27.7327	826.435	844.469	154262	3	42	0	6	0		MEC	MM	[Actual + NH4]+	yes	89	82	4	0	0	0	3
246	27.7968	546.138	547.145	55132.3	C26H26O13	26	0	2	0	Phenolic	DB	MS	[Actual + H]+	yes	50	33	7	0	4	4	2
247	27.903	468.221	486.255	20455.1	C20H36O12	10	0	2	0	Other	DB	MS	[Actual + NH4]+	yes	14	13	1	0	0	0	0
248	27.9032	468.221	469.228	40610.9	C20H36O12	10	0	2	0	Other	DB	MS	[Actual + H]+	yes	14	13	1	0	0	0	0
249	27.9918	972.493	973.5	113599	3	46	0	6	0		MEC	MM	[Actual + H]+	yes	172	159	10	0	0	0	3
250	28.1385	468.221	486.255	38963.2	C20H36O12	10	0	2	0	Other	DB	MS	[Actual + NH4]+	yes	14	13	1	0	0	0	0
251	28.14	468.221	469.228	57556.1	C20H36O12	10	0	2	0	Other	DB	MS	[Actual + H]+	yes	14	13	1	0	0	0	0
252	28.1589	958.515	959.522	34666.5	4	35	0	5	0		MEC	MM	[Actual + H]+	yes	159	131	17	1	0	0	10
253	28.2982	898.457	916.49	87371.4	3	42	0	5	0		MEC	MM	[Actual + NH4]+	yes	118	116	2	0	0	0	0
254	28.3142	912.436	930.469	78946.7	3	44	0	6	0		MEC	MM	[Actual + NH4]+	yes	139	139	0	0	0	0	0
255	28.3156	750.383	751.39	193211	2	39	0	6	0		MEC	MM	[Actual + H]+	yes	62	62	0	0	0	0	0
256	28.3263	298.084	299.091	74766.8	C17H14O5	17	0	3	0	Phenolic	DB	MS	[Actual + H]+	yes	118	5	49	5	28	28	3
257	28.4943	972.493	973.5	156615	5	26	0	5	0		MEC	MM	[Actual + H]+	yes	175	162	10	0	0	0	3
258	28.5761	546.138	547.145	72546.5	C26H26O13	26	0	3	0	Phenolic	DB	MS	[Actual + H]+	yes	50	33	7	0	4	4	2
259	28.59	504.163	522.197	40379	C25H28O11	25	0	2	0	Multiple	DB	MS	[Actual + NH4]+	yes	35	19	8	2	3	3	0
260	28.6646	284.032	285.039	52949.6	C15H8O6	15	0	3	0	Phenolic	DB	MS	[Actual + H]+	yes	29	4	9	1	5	6	4
261	28.7597	468.221	486.255	88254.7	C20H36O12	10	0	2	0	Other	DB	MS	[Actual + NH4]+	yes	14	13	1	0	0	0	0
262	28.7607	468.221	469.228	130289	C20H36O12	10	0	2	0	Other	DB	MS	[Actual + H]+	yes	13	12	1	0	0	0	0
263	28.7614	468.221	491.21	45837.8	C20H36O12	10	0	2	0	Other	DB	MS	[Actual + Na]+	yes	14	13	1	0	0	0	0
264	28.8496	504.163	505.171	43223.6	C25H28O11	25	0	2	0	Multiple	DB	MS	[Actual + H]+	yes	35	19	8	2	3	3	0
265	28.8515	504.163	522.197	37224.7	C25H28O11	25	0	2	0	Multiple	DB	MS	[Actual + NH4]+	yes	35	19	8	2	3	3	0
266	28.8884	550.132	551.14	54906.9	3	25	0	3	0		MEC	MM	[Actual + H]+	yes	55	36	7	0	6	6	0
267	28.9336	634.291	635.299	60123.9	2	25	0	2	0		MEC	MM	[Actual + H]+	yes	42	42	0	0	0	0	0
268	28.961	548.153	566.187	57905.8	C26H28O13	26	0	3	0	Phenolic	DB	MS	[Actual + NH4]+	yes	77	32	19	1	13	12	0
269	28.9659	548.153	549.16	67401.7	C26H28O13	26	0	4	0	Phenolic	DB	MS	[Actual + H]+	yes	77	32	19	1	13	12	0
270	28.9723	1088.58	1089.58	53703.2	5	52	0	4	0		MEC	MM	[Actual + H]+	yes	221	217	4	0	0	0	0
271	29.1564	518.142	541.132	157102	C25H26O12	25	0	3	0	Phenolic	DB	MS	[Actual + Na]+	yes	35	26	3	1	2	2	1
272	29.1576	518.142	536.176	521311	C25H26O12	25	0	3	0	Phenolic	DB	MS	[Actual + NH4]+	yes	35	26	3	1	2	2	1
273	29.1581	518.143	519.15	838185	C25H26O12	25	0	4	0	Phenolic	DB	MS	[Actual + H]+	yes	34	25	3	1	2	2	1
274	29.4264	482.236	483.244	42624.5	C21H38O12	10	0	2	0		SEC	MS	[Actual + H]+	yes	13	13	0	0	0	0	0
275	29.5076	564.184	582.218	82290.6	C27H32O13	27	0	4	0	Phenolic	DB	MS	[Actual + NH4]+	yes	57	34	10	5	3	3	2
276	29.5087	564.184	565.192	71861.1	C27H32O13	27	0	4	0	Phenolic	DB	MS	[Actual + H]+	yes	55	32	10	5	3	3	2
277	29.5546	956.498	957.505	32273.1	5	38	0	5	0		MEC	MM	[Actual + H]+	yes	171	143	16	1	0	0	11
278	29.6269	548.153	549.16	36122.4	C26H28O13	26	0	3	0	Phenolic	DB	MS	[Actual + H]+	yes	78	33	19	1	13	12	0
279	29.6535	518.142	536.176	31191.5	C25H26O12	25	0	3	0	Phenolic	DB	MS	[Actual + NH4]+	yes	35	26	3	1	2	2	1
280	29.6584	270.089	271.096	33058	C16H14O4	16	0	2	0	Phenolic	DB	MS	[Actual + H]+	yes	120	4	50	10	24	24	8
281	29.7659	678.219	696.253	46889.4	3	15	0	1	0		MEC	MM	[Actual + NH4]+	yes	69	69	0	0	0	0	0
282	29.7664	482.236	483.244	66716.9	C21H38O12	10	0	2	0		SEC	MS	[Actual + H]+	yes	13	13	0	0	0	0	0
283	29.7675	482.236	500.27	52232.2	C21H38O12	10	0	1	0		SEC	MS	[Actual + NH4]+	yes	13	13	0	0	0	0	0
284	29.8013	596.21	614.244	34963.8	3	23	0	2	0		MEC	MM	[Actual + NH4]+	yes	41	39	2	0	0	0	0
285	29.9105	312.063	313.071	23914.3	C17H12O6	17	0	3	0	Phenolic	DB	MS	[Actual + H]+	yes	78	5	30	4	15	16	8
286	29.9386	1098.52	1099.53	17876.9	5	51	0	6	0		MEC	MM	[Actual + H]+	yes	275	274	0	0	0	0	1
287	29.9848	958.514	959.521	342799	3	48	0	6	0		MEC	MM	[Actual + H]+	yes	161	133	17	1	0	0	10
288	30.0749	928.358	946.392	26298.3	4	34	0	5	0		MEC	MM	[Actual + NH4]+	yes	207	204	3	0	0	0	0
289	30.2146	486.247	504.28	9416.74	C24H38O10	22	0	1	0	Isoprenoid	DB	MS	[Actual + NH4]+	yes	13	12	1	0	0	0	0
290	30.3419	530.106	531.113	43215	C25H22O13	25	0	2	0	Phenolic	DB	MS	[Actual + H]+	yes	32	31	1	0	0	0	0
291	30.4643	958.514	959.521	41631.4	3	48	0	5	0		MEC	MM	[Actual + H]+	yes	159	131	17	1	0	0	10
292	30.473	270.089	271.096	58110.4	C16H14O4	16	0	2	0	Phenolic	DB	MS	[Actual + H]+	yes	119	3	50	10	24	24	8
293	30.7882	312.1	313.107	102314	C18H16O5	18	0	3	0	Phenolic	DB	MS	[Actual + H]+	yes	106	5	39	4	25	25	8
294	30.7922	578.163	596.197	187696	3	27	0	4	0		MEC	MM	[Actual + NH4]+	yes	213	42	55	5	50	50	11
295	30.7923	560.153	561.16	673472	C27H28O13	27	0	3	0	Phenolic	DB	MS	[Actual + H]+	yes	42	35	2	0	2	2	1
296	30.7929	578.163	601.153	110045	3	27	0	4	0		MEC	MM	[Actual + Na]+	yes	214	43	55	5	50	50	11
297	30.9306	530.127	531.134	41357.7	2	22	0	3	0		MEC	MM	[Actual + H]+	yes	33	33	0	0	0	0	0
298	30.9328	706.268	729.257	27846.3	4	22	0	3	0		MEC	MM	[Actual + Na]+	yes	71	71	0	0	0	0	0
299	30.9336	706.268	724.302	103908	4	22	0	3	0		MEC	MM	[Actual + NH4]+	yes	69	69	0	0	0	0	0
300	31.1291	812.456	813.463	25275.5	4	7	0	5	0		MEC	MM	[Actual + H]+	yes	74	67	4	1	0	1	1
301	31.2927	560.153	561.16	36082.1	C27H28O13	27	0	3	0	Phenolic	DB	MS	[Actual + H]+	yes	42	35	2	0	2	2	1
302	31.2962	312.1	313.107	24757.7	C18H16O5	18	0	3	0	Phenolic	DB	MS	[Actual + H]+	yes	106	5	39	4	25	25	8
303	31.501	468.251	491.24	72574.3	C28H36O6	24	0	2	0	Isoprenoid	DB	MS	[Actual + Na]+	yes	28	10	18	0	0	0	0
304	31.5011	780.466	781.473	45787.6	C42H68O13	42	0	4	0	Isoprenoid	DB	MS	[Actual + H]+	yes	67	50	9	2	0	0	6
305	31.5015	942.519	943.526	434243	3	48	0	4	0		MEC	MM	[Actual + H]+	yes	145	116	18	5	0	0	6
306	31.5041	942.519	965.508	44247	3	48	0	4	0		MEC	MM	[Actual + Na]+	yes	149	120	18	5	0	0	6
307	31.7939	1086.56	1087.57	18945	5	52	0	3	0		MEC	MM	[Actual + H]+	yes	228	227	0	0	0	0	1
308	31.9204	1082.53	1083.54	68625.6	5	7	0	4	0		MEC	MM	[Actual + H]+	yes	251	249	0	0	0	0	2
309	32.1131	298.048	299.055	26408.7	C16H10O6	16	0	3	0	Phenolic	DB	MS	[Actual + H]+	yes	69	4	24	5	14	14	8
310	32.2307	812.456	813.463	24822	3	42	0	5	0		MEC	MM	[Actual + H]+	yes	72	65	4	1	0	1	1
311	32.5447	898.456	899.463	113804	3	45	0	5	0		MEC	MM	[Actual + H]+	yes	114	112	2	0	0	0	0
312	32.7596	570.289	588.323	160974	3	10	0	3	0		MEC	MM	[Actual + NH4]+	yes	23	22	0	0	0	1	0
313	32.76	570.289	571.296	56780	3	10	0	3	0		MEC	MM	[Actual + H]+	yes	23	22	0	0	0	1	0
314	32.7604	570.289	593.278	56711.7	3	10	0	3	0		MEC	MM	[Actual + Na]+	yes	24	23	0	0	0	1	0
315	33.0716	314.079	315.086	29030.6	C17H14O6	17	0	3	0	Phenolic	DB	MS	[Actual + H]+	yes	259	5	95	9	70	67	13
316	33.216	1044.55	1045.56	410055	4	51	0	3	0		MEC	MM	[Actual + H]+	yes	204	193	7	1	0	0	3
317	33.2844	315.277	316.284	259334	C18H37N1O3	18	1	1	0	Other	DB	SS	[Actual + H]+	yes	5	1	0	0	0	3	1
318	33.4866	942.519	943.526	1.06418e+06	3	48	0	4	0		MEC	MM	[Actual + H]+	yes	145	116	18	5	0	0	6
319	33.4866	942.519	965.508	109139	3	48	0	3	0		MEC	MM	[Actual + Na]+	yes	149	120	18	5	0	0	6
320	33.487	510.746	511.753	81637.8	No Hits	24	0	2	0		NH	NH	[Actual + H]+	yes	0	0	0	0	0	0	0
321	33.8001	456.324	457.331	294084	C29H44O4	29	0	4	0	Isoprenoid	DB	MS	[Actual + H]+	yes	23	5	8	1	0	9	0
322	33.8137	502.329	503.337	398374	C30H46O6	30	0	6	0	Isoprenoid	DB	MS	[Actual + H]+	yes	18	9	4	0	0	0	5
323	33.823	664.382	665.39	42198.7	C36H56O11	36	0	6	0	Isoprenoid	DB	MS	[Actual + H]+	yes	45	30	11	1	0	0	3
324	33.8278	372.18	373.187	69136.6	No Hits	17	0	4	0		NH	NH	[Actual + H]+	yes	6	5	1	0	0	0	0
325	33.8286	371.678	372.685	176131	No Hits	18	0	3	0		NH	NH	[Actual + H]+	yes	0	0	0	0	0	0	0
326	33.993	896.441	897.448	25530.5	3	44	0	4	0		MEC	MM	[Actual + H]+	yes	124	122	2	0	0	0	0
327	34.0033	1044.55	1045.56	43547.2	3	50	0	4	0		MEC	MM	[Actual + H]+	yes	206	195	7	1	0	0	3
328	34.1344	364.688	365.695	170987	No Hits	18	0	3	0		NH	NH	[Actual + H]+	yes	0	0	0	0	0	0	0
329	34.1352	488.35	489.357	283026	C30H48O5	30	0	5	0	Isoprenoid	DB	MS	[Actual + H]+	yes	58	7	29	4	0	4	14
330	34.1353	650.403	651.41	739418	C36H58O10	36	0	5	0	Isoprenoid	DB	MS	[Actual + H]+	yes	39	22	14	0	0	0	3
331	34.1354	470.34	471.347	277695	C30H46O4	30	0	4	0	Isoprenoid	DB	MS	[Actual + H]+	yes	92	5	53	3	0	10	21
332	34.4012	750.383	751.39	229574	2	39	0	6	0		MEC	MM	[Actual + H]+	yes	60	60	0	0	0	0	0
333	34.4016	750.382	773.372	54972.5	2	39	0	6	0		MEC	MM	[Actual + Na]+	yes	62	62	0	0	0	0	0
334	34.4019	750.383	768.416	120145	2	39	0	6	0		MEC	MM	[Actual + NH4]+	yes	63	63	0	0	0	0	0
335	34.4222	300.266	318.3	116329	C18H36O3	18	1	1	0	Other	DB	SS	[Actual + NH4]+	yes	33	1	2	3	0	25	2
336	34.4868	810.44	811.447	66671.3	3	42	0	4	0		MEC	MM	[Actual + H]+	yes	95	71	14	2	0	0	8
337	34.763	1028.52	1029.53	79078.1	4	50	0	3	0		MEC	MM	[Actual + H]+	yes	199	196	2	0	0	0	1
338	34.8446	736.403	737.411	171462	C39H60O13	39	0	5	0	Isoprenoid	DB	MS	[Actual + H]+	yes	47	46	1	0	0	0	0
339	34.9303	940.503	941.51	183891	3	48	0	4	0		MEC	MM	[Actual + H]+	yes	140	126	7	3	0	0	4
340	35.0709	298.084	299.091	90108.7	C17H14O5	17	0	2	0	Phenolic	DB	MS	[Actual + H]+	yes	117	4	49	5	28	28	3
341	35.2597	296.068	297.076	34946.1	C17H12O5	17	0	3	0	Phenolic	DB	MS	[Actual + H]+	yes	42	4	16	1	10	10	1
342	35.6729	736.403	737.411	76921.9	C39H60O13	39	0	5	0	Isoprenoid	DB	MS	[Actual + H]+	yes	46	45	1	0	0	0	0
343	35.8044	1068.55	1069.56	3.62307e+06	3	54	0	4	0		MEC	MM	[Actual + H]+	yes	221	219	1	0	0	0	1
344	35.8228	1068.55	1091.54	202770	3	53	0	4	0		MEC	MM	[Actual + Na]+	yes	225	223	1	0	0	0	1
345	37.1539	1154.55	1155.56	203642	5	56	0	3	0		MEC	MM	[Actual + H]+	yes	323	323	0	0	0	0	0
346	37.1849	312.063	313.071	291989	C17H12O6	17	0	4	0	Phenolic	DB	MS	[Actual + H]+	yes	78	5	30	4	15	16	8
347	38.163	298.084	299.091	225219	C17H14O5	17	0	2	0	Phenolic	DB	MS	[Actual + H]+	yes	117	4	49	5	28	28	3
348	38.6897	328.095	329.102	171873	C18H16O6	18	0	3	0	Phenolic	DB	MS	[Actual + H]+	yes	224	5	89	6	56	53	15
349	39.0282	612.127	613.134	104146	C33H24O12	33	0	6	0	Phenolic	DB	MS	[Actual + H]+	yes	57	56	1	0	0	0	0
350	39.4754	314.079	315.086	149887	C17H14O6	17	0	3	0	Phenolic	DB	MS	[Actual + H]+	yes	259	5	95	9	70	67	13
351	40.6758	626.143	627.15	124706	C34H26O12	34	0	6	0		SEC	MS	[Actual + H]+	yes	61	61	0	0	0	0	0
352	42.4681	626.143	627.15	120707	C34H26O12	34	0	6	0		SEC	MS	[Actual + H]+	yes	60	60	0	0	0	0	0

## Sheet: DB_search
Peak# or DB name	Elemental composition	Unsaturation degree (for only EX-HR2 results)	Theoretical mass	Theoretical mass	Pref.Ioniz.Mode	dPPM	Theoretical 13C%	ID of each DB	Compound name	Valid
Peak#_0
EX-HR2	C12H25N1O11	1	359.143	360.15	[Actual + H]+	-0.509123	0.134327			TRUE
EX-HR2	C25H17N3	19	359.142	360.15	[Actual + H]+	0.915522	0.279848			FALSE
EX-HR2	C17H21N5O2S1	12	359.142	360.149	[Actual + H]+	2.72481	0.190297			FALSE
EX-HR2	C13H29N1O6S2	4	359.144	360.151	[Actual + H]+	-2.92205	0.145521			FALSE
Peak#_1
EX-HR2	C8H17N1O5S1	3	239.083	240.09	[Actual + H]+	-0.536731	0.0895513			TRUE
Peak#_2
KNApSAcK	C7H12N2O5	0	204.075	205.082	[Actual + H]+	-0.607957	0.0783574	C00016855	Trehalamine	TRUE
EX-HR2	C7H12N2O5	3	204.075	205.082	[Actual + H]+	-0.607957	0.0783574			TRUE
HMDB	C7H12N2O5	0	204.075	205.082	[Actual + H]+	-0.607957	0.0783574	HMDB11162	L-beta-aspartyl-L-alanine	TRUE
HMDB	C7H12N2O5	0	204.075	205.082	[Actual + H]+	-0.607957	0.0783574	HMDB11667	5-L-Glutamylglycine	TRUE
HMDB	C7H12N2O5	0	204.075	205.082	[Actual + H]+	-0.607957	0.0783574	HMDB28683	Alanyl-Aspartate	TRUE
HMDB	C7H12N2O5	0	204.075	205.082	[Actual + H]+	-0.607957	0.0783574	HMDB28746	Aspartyl-Alanine	TRUE
Peak#_3
KEGG	C7H8O7	0	204.027	222.061	[Actual + NH4]+	-0.408681	0.0783574	C05533	Oxaloglutarate	TRUE
EX-HR2	C7H8O7	4	204.027	222.061	[Actual + NH4]+	-0.408681	0.0783574			TRUE
HMDB	C7H8O7	0	204.027	222.061	[Actual + NH4]+	-0.408681	0.0783574	HMDB31665	Daucic acid	TRUE
Peak#_4
KNApSAcK	C7H12N2O5	0	204.075	205.082	[Actual + H]+	-0.511484	0.0783574	C00016855	Trehalamine	TRUE
EX-HR2	C7H12N2O5	3	204.075	205.082	[Actual + H]+	-0.511484	0.0783574			TRUE
HMDB	C7H12N2O5	0	204.075	205.082	[Actual + H]+	-0.511484	0.0783574	HMDB11162	L-beta-aspartyl-L-alanine	TRUE
HMDB	C7H12N2O5	0	204.075	205.082	[Actual + H]+	-0.511484	0.0783574	HMDB11667	5-L-Glutamylglycine	TRUE
HMDB	C7H12N2O5	0	204.075	205.082	[Actual + H]+	-0.511484	0.0783574	HMDB28683	Alanyl-Aspartate	TRUE
HMDB	C7H12N2O5	0	204.075	205.082	[Actual + H]+	-0.511484	0.0783574	HMDB28746	Aspartyl-Alanine	TRUE
Peak#_5
EX-HR2	C11H20O3S3	8	296.057	314.091	[Actual + NH4]+	-1.09372	0.123133			FALSE
EX-HR2	C10H16O8S1	5	296.057	314.09	[Actual + NH4]+	1.67304	0.111939			FALSE
EX-HR2	C11H12N4O4S1	10	296.058	314.092	[Actual + NH4]+	-2.585	0.123133			TRUE
EX-HR2	C12H13N2O5P1	9	296.056	314.09	[Actual + NH4]+	2.87953	0.134327			FALSE
Peak#_6
EX-HR2	C22H36N6O12S2	12	640.183	641.191	[Actual + H]+	0.07185	0.246266			TRUE
HMDB	C22H36N6O12S2	0	640.183	641.191	[Actual + H]+	0.07185	0.246266	HMDB29413	Bis-gamma-glutamylcysteinylbis-beta-alanine	TRUE
EX-HR2	C21H42N2O14P2S1	7	640.183	641.19	[Actual + H]+	0.167911	0.235072			FALSE
EX-HR2	C30H40O9S3	17	640.183	641.191	[Actual + H]+	-0.213894	0.335817			FALSE
EX-HR2	C15H44N8O9S5	8	640.183	641.191	[Actual + H]+	-0.267212	0.167909			FALSE
EX-HR2	C17H41N10O6P1S4	12	640.183	641.19	[Actual + H]+	0.323795	0.190297			FALSE
EX-HR2	C32H29N6O7P1	23	640.184	641.191	[Actual + H]+	-0.353398	0.358205			FALSE
EX-HR2	C32H37N2O6P1S2	21	640.183	641.19	[Actual + H]+	0.377113	0.358205			FALSE
EX-HR2	C19H45O17P1S2	3	640.184	641.191	[Actual + H]+	-0.423095	0.212684			FALSE
EX-HR2	C23H48N2O6S6	13	640.184	641.191	[Actual + H]+	-0.552956	0.25746			FALSE
EX-HR2	C40H33O4P1S1	28	640.184	641.191	[Actual + H]+	-0.639142	0.447757			FALSE
EX-HR2	C22H28N10O13	14	640.184	641.191	[Actual + H]+	-0.658661	0.246266			FALSE
EX-HR2	C24H33N8O9P1S1	16	640.183	641.19	[Actual + H]+	0.662856	0.268654			FALSE
EX-HR2	C25H37N8O4P1S3	19	640.184	641.191	[Actual + H]+	-0.69246	0.279848			TRUE
EX-HR2	C23H39N4O11P3	11	640.183	641.19	[Actual + H]+	0.758918	0.25746			FALSE
EX-HR2	C22H44N2O11S4	10	640.183	641.19	[Actual + H]+	0.802361	0.246266			FALSE
EX-HR2	C29H38O12P2	14	640.184	641.191	[Actual + H]+	-0.848344	0.324624			FALSE
EX-HR2	C35H28N8O1S2	30	640.183	641.19	[Actual + H]+	0.872058	0.391787			TRUE
EX-HR2	C14H42N8O12P2S2	5	640.184	641.191	[Actual + H]+	-0.901661	0.156715			FALSE
EX-HR2	C50H24O1	39	640.183	641.19	[Actual + H]+	0.925375	0.559696			FALSE
EX-HR2	C30H32N4O10S1	19	640.184	641.191	[Actual + H]+	-0.944405	0.335817			FALSE
EX-HR2	C17H49N6O5P1S6	10	640.183	641.19	[Actual + H]+	1.05431	0.190297			FALSE
EX-HR2	C14H40N8O14S3	5	640.183	641.19	[Actual + H]+	1.0881	0.156715			FALSE
EX-HR2	C29H36O14S1	14	640.183	641.19	[Actual + H]+	1.14142	0.324624			FALSE
EX-HR2	C19H37N4O18P1	5	640.184	641.191	[Actual + H]+	-1.15361	0.212684			FALSE
EX-HR2	C22H46N2O9P2S3	10	640.184	641.191	[Actual + H]+	-1.18741	0.246266			FALSE
EX-HR2	C23H40N6O7S4	15	640.184	641.191	[Actual + H]+	-1.28347	0.25746			TRUE
EX-HR2	C24H41N4O8P1S3	14	640.182	641.19	[Actual + H]+	1.39337	0.268654			FALSE
EX-HR2	C21H32N6O17	9	640.182	641.19	[Actual + H]+	1.42717	0.235072			FALSE
EX-HR2	C23H47O10P3S2	9	640.182	641.19	[Actual + H]+	1.48943	0.25746			FALSE
EX-HR2	C31H44O4S5	20	640.184	641.192	[Actual + H]+	-1.56921	0.347011			FALSE
EX-HR2	C35H36N4S4	28	640.182	641.19	[Actual + H]+	1.60257	0.391787			FALSE
EX-HR2	C16H48N8O4S7	11	640.184	641.192	[Actual + H]+	-1.62253	0.179103			FALSE
EX-HR2	C16H37N10O11P1S2	9	640.182	641.19	[Actual + H]+	1.67911	0.179103			FALSE
EX-HR2	C31H33N2O11P1	18	640.182	641.189	[Actual + H]+	1.73243	0.347011			FALSE
EX-HR2	C15H43N6O13P3S1	4	640.182	641.189	[Actual + H]+	1.77517	0.167909			FALSE
EX-HR2	C20H49O12P1S4	6	640.184	641.192	[Actual + H]+	-1.77841	0.223878			FALSE
EX-HR2	C27H32N10O3S3	23	640.182	641.189	[Actual + H]+	1.88831	0.302236			TRUE
EX-HR2	C24H52N2O1S8	16	640.185	641.192	[Actual + H]+	-1.90827	0.268654			FALSE
EX-HR2	C22H38N6O10P2S1	12	640.185	641.192	[Actual + H]+	-1.91792	0.246266			FALSE
EX-HR2	C42H28N2O3S1	32	640.182	641.189	[Actual + H]+	1.94163	0.470144			FALSE
EX-HR2	C38H28N2O8	26	640.185	641.192	[Actual + H]+	-1.96066	0.425369			FALSE
EX-HR2	C23H32N10O8S2	17	640.185	641.192	[Actual + H]+	-2.01398	0.25746			TRUE
EX-HR2	C24H49O7P1S5	12	640.182	641.189	[Actual + H]+	2.12388	0.268654			FALSE
EX-HR2	C21H40N2O16S2	7	640.182	641.189	[Actual + H]+	2.15768	0.235072			FALSE
EX-HR2	C30H42O7P2S2	17	640.185	641.192	[Actual + H]+	-2.20366	0.335817			FALSE
EX-HR2	C34H24N8O6	27	640.182	641.189	[Actual + H]+	2.22737	0.380593			FALSE
EX-HR2	C31H36N4O5S3	22	640.185	641.192	[Actual + H]+	-2.29972	0.347011			FALSE
EX-HR2	C16H45N6O10P1S4	7	640.182	641.189	[Actual + H]+	2.40962	0.179103			FALSE
EX-HR2	C19H47O15P3S1	3	640.185	641.192	[Actual + H]+	-2.41286	0.212684			FALSE
EX-HR2	C20H41N4O13P1S2	8	640.185	641.192	[Actual + H]+	-2.50892	0.223878			FALSE
EX-HR2	C27H40N6O2S5	21	640.182	641.189	[Actual + H]+	2.61882	0.302236			TRUE
EX-HR2	C24H44N6O2S6	18	640.185	641.192	[Actual + H]+	-2.63878	0.268654			TRUE
EX-HR2	C23H37N4O13P1S1	11	640.182	641.189	[Actual + H]+	2.74868	0.25746			FALSE
EX-HR2	C25H36O19	8	640.185	641.192	[Actual + H]+	-2.76087	0.279848			FALSE
EX-HR2	C22H43O15P3	6	640.181	641.189	[Actual + H]+	2.84475	0.246266			FALSE
EX-HR2	C30H34N4O8P2	19	640.185	641.192	[Actual + H]+	-2.93417	0.335817			FALSE
EX-HR2	C34H32N4O5S2	25	640.181	641.189	[Actual + H]+	2.95789	0.380593			FALSE
Peak#_7
KEGG	C6H9N5O1	0	167.081	168.088	[Actual + H]+	-0.248273	0.0671635	C14148	N-Cyclopropylammeline;2-Hydroxy-4-amino-6-(cyclopropylamino)-1,3,5-triazine	TRUE
EX-HR2	C6H9N5O1	5	167.081	168.088	[Actual + H]+	-0.248273	0.0671635			TRUE
EX-HR2	C6H17N1S2	3	167.08	168.088	[Actual + H]+	2.53834	0.0671635			FALSE
Peak#_8
KEGG	C11H12N2O3	0	220.085	221.092	[Actual + H]+	-0.439695	0.123133	C00643	5-Hydroxy-L-tryptophan;Oxitriptan	TRUE
KEGG	C11H12N2O3	0	220.085	221.092	[Actual + H]+	-0.439695	0.123133	C01017	5-Hydroxytryptophan;5-HTP	TRUE
KEGG	C11H12N2O3	0	220.085	221.092	[Actual + H]+	-0.439695	0.123133	C09985	Jasminine	TRUE
KEGG	C11H12N2O3	0	220.085	221.092	[Actual + H]+	-0.439695	0.123133	C19716	N-Hydroxy-L-tryptophan	TRUE
KNApSAcK	C11H12N2O3	0	220.085	221.092	[Actual + H]+	-0.439695	0.123133	C00001371	5-Hydroxy-L-tryptophan	TRUE
KNApSAcK	C11H12N2O3	0	220.085	221.092	[Actual + H]+	-0.439695	0.123133	C00001980	Jasminine	TRUE
EX-HR2	C11H12N2O3	7	220.085	221.092	[Actual + H]+	-0.439695	0.123133			TRUE
HMDB	C11H12N2O3	0	220.085	221.092	[Actual + H]+	-0.439695	0.123133	HMDB00472	5-Hydroxy-L-tryptophan	TRUE
HMDB	C11H12N2O3	0	220.085	221.092	[Actual + H]+	-0.439695	0.123133	HMDB15571	Oxitriptan	TRUE
Peak#_9
EX-HR2	C12H17N1O5S1	7	287.083	288.09	[Actual + H]+	-0.215137	0.134327			TRUE
Peak#_10
KEGG	C14H14N2O8	0	338.075	339.082	[Actual + H]+	-0.193847	0.156715	C15599	6-(2-Amino-2-carboxyethyl)-7,8-dioxo-1,2,3,4,7,8-hexahydroquinoline-2,4-dicarboxylate;6-(2-Amino-2-carboxyethyl)-7,8-dioxo-1,2,3,4,7,8-hexahydroquinoline-2,4-dicarboxylic acid	TRUE
EX-HR2	C14H14N2O8	9	338.075	339.082	[Actual + H]+	-0.193847	0.156715			TRUE
EX-HR2	C7H14N8O6S1	7	338.076	339.083	[Actual + H]+	-2.21636	0.0783574			FALSE
EX-HR2	C16H19O4P1S1	11	338.074	339.081	[Actual + H]+	2.30509	0.179103			FALSE
KNApSAcK	C15H18N2O3S2	0	338.076	339.083	[Actual + H]+	-2.75669	0.167909	C00017533	Thiazostatin A	FALSE
KNApSAcK	C15H18N2O3S2	0	338.076	339.083	[Actual + H]+	-2.75669	0.167909	C00017534	Thiazostatin B	FALSE
EX-HR2	C15H18N2O3S2	12	338.076	339.083	[Actual + H]+	-2.75669	0.167909			FALSE
EX-HR2	C8H15N6O7P1	6	338.074	339.081	[Actual + H]+	2.84542	0.0895513			FALSE
Peak#_11
EX-HR2	C12H24O8	1	296.147	319.136	[Actual + Na]+	-0.0760734	0.134327			TRUE
EX-HR2	C13H28O3S2	4	296.148	319.137	[Actual + Na]+	-2.7991	0.145521			FALSE
Peak#_12
EX-HR2	C15H16O10	8	356.074	374.108	[Actual + NH4]+	0.0147074	0.167909			TRUE
HMDB	C15H16O10	0	356.074	374.108	[Actual + NH4]+	0.0147074	0.167909	HMDB41705	Caffeic acid 3-O-glucuronide	TRUE
HMDB	C15H16O10	0	356.074	374.108	[Actual + NH4]+	0.0147074	0.167909	HMDB41707	Caffeic acid 4-O-glucuronide	TRUE
HMDB	C15H16O10	0	356.074	374.108	[Actual + NH4]+	0.0147074	0.167909	HMDB41709	Caffeoyl C1-glucuronide	TRUE
EX-HR2	C10H21N4O4P1S2	8	356.074	374.108	[Actual + NH4]+	0.44652	0.111939			FALSE
EX-HR2	C8H24N2O7S3	4	356.075	374.108	[Actual + NH4]+	-0.566416	0.0895513			FALSE
EX-HR2	C10H13N8O5P1	10	356.075	374.108	[Actual + NH4]+	-0.805515	0.111939			FALSE
EX-HR2	C8H16N6O8S1	6	356.075	374.109	[Actual + NH4]+	-1.81845	0.0895513			FALSE
EX-HR2	C16H20O5S2	11	356.075	374.109	[Actual + NH4]+	-2.30819	0.179103			FALSE
KEGG	C9H17N4O9P1	0	356.073	374.107	[Actual + NH4]+	2.76942	0.100745	C04454	5-Amino-6-(5'-phospho-D-ribitylamino)uracil;5-Amino-2,6-dioxy-4-(5'-phospho-D-ribitylamino)pyrimidine;5-Amino-6-(5-phospho-D-ribitylamino)uracil	FALSE
EX-HR2	C9H17N4O9P1	5	356.073	374.107	[Actual + NH4]+	2.76942	0.100745			FALSE
HMDB	C9H17N4O9P1	0	356.073	374.107	[Actual + NH4]+	2.76942	0.100745	HMDB03841	5-Amino-6-(5'-phosphoribitylamino)uracil	FALSE
Peak#_13
EX-HR2	C12H16O9	5	304.079	327.069	[Actual + Na]+	-0.294506	0.134327			TRUE
EX-HR2	C7H13N8O4P1	7	304.08	327.069	[Actual + Na]+	-1.23269	0.0783574			FALSE
EX-HR2	C13H20O4S2	8	304.08	327.07	[Actual + Na]+	-2.95149	0.145521			FALSE
Peak#_14
EX-HR2	C12H16O9	5	304.079	322.113	[Actual + NH4]+	-0.327744	0.134327			TRUE
EX-HR2	C7H13N8O4P1	7	304.08	322.114	[Actual + NH4]+	-1.28037	0.0783574			FALSE
Peak#_15
EX-HR2	C17H20O12	8	416.095	434.129	[Actual + NH4]+	0.000337535	0.190297			TRUE
EX-HR2	C12H25N4O6P1S2	8	416.095	434.129	[Actual + NH4]+	0.372449	0.134327			FALSE
EX-HR2	C10H28N2O9S3	4	416.096	434.13	[Actual + NH4]+	-0.500442	0.111939			FALSE
EX-HR2	C12H17N8O7P1	10	416.096	434.13	[Actual + NH4]+	-0.706484	0.134327			FALSE
EX-HR2	C15H16N10O1S2	17	416.095	434.129	[Actual + NH4]+	1.10346	0.167909			FALSE
EX-HR2	C20H21N2O4P1S1	15	416.096	434.13	[Actual + NH4]+	-1.12852	0.223878			FALSE
EX-HR2	C30H12N2O1	26	416.095	434.129	[Actual + NH4]+	1.18221	0.335817			FALSE
EX-HR2	C12H33O5P1S4	6	416.095	434.129	[Actual + NH4]+	1.45138	0.134327			FALSE
EX-HR2	C10H20N6O10S1	6	416.096	434.13	[Actual + NH4]+	-1.57938	0.111939			FALSE
EX-HR2	C18H24O7S2	11	416.096	434.13	[Actual + NH4]+	-2.00141	0.20149			FALSE
EX-HR2	C15H24N6S4	15	416.095	434.128	[Actual + NH4]+	2.1824	0.167909			FALSE
EX-HR2	C11H21N4O11P1	5	416.094	434.128	[Actual + NH4]+	2.37419	0.123133			FALSE
EX-HR2	C11H32N2O4S5	7	416.097	434.13	[Actual + NH4]+	-2.50219	0.123133			FALSE
EX-HR2	C22H16N4O3S1	19	416.094	434.128	[Actual + NH4]+	2.68318	0.246266			FALSE
Peak#_16
EX-HR2	C19H27N3O7	8	409.185	410.192	[Actual + H]+	-0.16438	0.212684			TRUE
EX-HR2	C12H35N5O4S3	4	409.185	410.192	[Actual + H]+	-0.694383	0.134327			FALSE
EX-HR2	C11H31N5O9S1	1	409.184	410.192	[Actual + H]+	1.42418	0.123133			FALSE
EX-HR2	C11H33N5O7P2	1	409.186	410.193	[Actual + H]+	-1.68612	0.123133			FALSE
EX-HR2	C12H27N9O5S1	6	409.186	410.193	[Actual + H]+	-1.83628	0.134327			FALSE
EX-HR2	C20H31N3O2S2	11	409.186	410.193	[Actual + H]+	-2.28294	0.223878			FALSE
EX-HR2	C13H28N7O6P1	5	409.184	410.191	[Actual + H]+	2.34801	0.145521			FALSE
Peak#_17
EX-HR2	C17H24N2O9	7	400.148	401.155	[Actual + H]+	-0.069552	0.190297			TRUE
EX-HR2	C12H21N10O4P1	9	400.148	401.156	[Actual + H]+	-0.834472	0.134327			FALSE
EX-HR2	C10H24N8O7S1	5	400.149	401.156	[Actual + H]+	-1.77911	0.111939			FALSE
EX-HR2	C19H29O5P1S1	9	400.147	401.155	[Actual + H]+	2.04271	0.212684			FALSE
EX-HR2	C18H28N2O4S2	10	400.149	401.156	[Actual + H]+	-2.23583	0.20149			FALSE
EX-HR2	C11H25N6O8P1	4	400.147	401.154	[Actual + H]+	2.49943	0.123133			FALSE
EX-HR2	C22H20N6S1	18	400.147	401.154	[Actual + H]+	2.83381	0.246266			FALSE
Peak#_18
EX-HR2	C12H15N1O5S1	8	285.067	286.074	[Actual + H]+	-0.232344	0.134327			TRUE
HMDB	C12H15N1O5S1	0	285.067	286.074	[Actual + H]+	-0.232344	0.134327	HMDB41892	faropenem	TRUE
HMDB	C15H12N3O1Cl1	0	285.067	286.074	[Actual + H]+	0.478905	0.167909	HMDB41817	7-aminoclonazepam	FALSE
EX-HR2	C5H15N7O3S2	6	285.068	286.075	[Actual + H]+	-2.62962	0.0559696			FALSE
Peak#_19
EX-HR2	C15H20O12	6	392.095	410.129	[Actual + NH4]+	0.0244733	0.167909			TRUE
EX-HR2	C10H25N4O6P1S2	6	392.095	410.129	[Actual + NH4]+	0.418361	0.111939			FALSE
EX-HR2	C10H17N8O7P1	8	392.096	410.13	[Actual + NH4]+	-0.72371	0.111939			FALSE
EX-HR2	C18H21N2O4P1S1	13	392.096	410.13	[Actual + NH4]+	-1.17044	0.20149			FALSE
EX-HR2	C13H16N10O1S2	15	392.095	410.129	[Actual + NH4]+	1.19215	0.145521			FALSE
EX-HR2	C28H12N2O1	24	392.095	410.129	[Actual + NH4]+	1.27551	0.31343			FALSE
EX-HR2	C16H24O7S2	9	392.096	410.13	[Actual + NH4]+	-2.09441	0.179103			FALSE
EX-HR2	C13H24N6S4	13	392.095	410.128	[Actual + NH4]+	2.33422	0.145521			FALSE
EX-HR2	C20H16N4O3S1	17	392.094	410.128	[Actual + NH4]+	2.86431	0.223878			FALSE
Peak#_20
KNApSAcK	C14H20N2O4	0	280.142	281.15	[Actual + H]+	-0.575761	0.156715	C00042169	7alpha-Hydroxycatuabine H;(-)-7alpha-Hydroxycatuabine H;(-)-	TRUE
KNApSAcK	C14H20N2O4	0	280.142	281.15	[Actual + H]+	-0.575761	0.156715	C00042173	7beta-Hydroxycatuabine I	TRUE
KNApSAcK	C14H20N2O4	0	280.142	281.15	[Actual + H]+	-0.575761	0.156715	C00042172	7beta-Hydroxycatuabine H;(-)-7beta-Hydroxycatuabine H	TRUE
EX-HR2	C14H20N2O4	6	280.142	281.15	[Actual + H]+	-0.575761	0.156715			TRUE
HMDB	C14H20N2O4	0	280.142	281.15	[Actual + H]+	-0.575761	0.156715	HMDB29118	Tyrosyl-Valine	TRUE
HMDB	C14H20N2O4	0	280.142	281.15	[Actual + H]+	-0.575761	0.156715	HMDB29139	Valyl-Tyrosine	TRUE
HMDB	C14H20N2O4	0	280.142	281.15	[Actual + H]+	-0.575761	0.156715	HMDB33465	Feruloyl-2-hydroxyputrescine	TRUE
Peak#_21
KEGG	C10H17N1O4	0	215.116	216.123	[Actual + H]+	-0.398672	0.111939	C12027	2-Amino-9,10-epoxy-8-oxodecanoic acid	TRUE
KNApSAcK	C10H17N1O4	0	215.116	216.123	[Actual + H]+	-0.398672	0.111939	C00045955	Fuscoatramide	TRUE
KNApSAcK	C10H17N1O4	0	215.116	216.123	[Actual + H]+	-0.398672	0.111939	C00043136	(+)-Monascumic acid	TRUE
KNApSAcK	C10H17N1O4	0	215.116	216.123	[Actual + H]+	-0.398672	0.111939	C00043131	(-)-Monascumic acid	TRUE
LipidMAPS	C10H17N1O4	0	215.116	216.123	[Actual + H]+	-0.398672	0.111939	LMFA01060176	2-amino-8-oxo-9,10-epoxy-decanoic acid; 2-Amino-9,10-epoxy-8-oxodecanoic acid	TRUE
EX-HR2	C10H17N1O4	3	215.116	216.123	[Actual + H]+	-0.398672	0.111939			TRUE
HMDB	C10H17N1O4	0	215.116	216.123	[Actual + H]+	-0.398672	0.111939	HMDB13124	Propenoylcarnitine	TRUE
Peak#_22
KNApSAcK	C19H26O12	0	446.142	464.176	[Actual + NH4]+	-0.0443556	0.212684	C00036875	Canthoside A;(-)-Canthoside A	TRUE
KNApSAcK	C19H26O12	0	446.142	464.176	[Actual + NH4]+	-0.0443556	0.212684	C00024142	Bungeiside D	TRUE
KNApSAcK	C19H26O12	0	446.142	464.176	[Actual + NH4]+	-0.0443556	0.212684	C00036395	10-Acetoxymajoroside	TRUE
KNApSAcK	C19H26O12	0	446.142	464.176	[Actual + NH4]+	-0.0443556	0.212684	C00031721	Daphylloside;Asperulosidic acid methyl ester	TRUE
KNApSAcK	C19H26O12	0	446.142	464.176	[Actual + NH4]+	-0.0443556	0.212684	C00042164	6-O-Benzoylsucrose	TRUE
KNApSAcK	C19H26O12	0	446.142	464.176	[Actual + NH4]+	-0.0443556	0.212684	C00034096	Paeonovicinoside;(-)-Paeonovicinoside	TRUE
EX-HR2	C19H26O12	7	446.142	464.176	[Actual + NH4]+	-0.0443556	0.212684			TRUE
HMDB	C19H26O12	0	446.142	464.176	[Actual + NH4]+	-0.0443556	0.212684	HMDB35007	Lucuminic acid	TRUE
EX-HR2	C14H31N4O6P1S2	7	446.142	464.176	[Actual + NH4]+	0.303669	0.156715			FALSE
EX-HR2	C12H34N2O9S3	3	446.143	464.176	[Actual + NH4]+	-0.512719	0.134327			FALSE
EX-HR2	C14H23N8O7P1	9	446.143	464.177	[Actual + NH4]+	-0.705424	0.156715			FALSE
EX-HR2	C17H22N10O1S2	16	446.142	464.176	[Actual + NH4]+	0.987362	0.190297			FALSE
EX-HR2	C32H18N2O1	25	446.142	464.176	[Actual + NH4]+	1.06101	0.358205			FALSE
EX-HR2	C22H27N2O4P1S1	14	446.143	464.177	[Actual + NH4]+	-1.10014	0.246266			FALSE
EX-HR2	C14H39O5P1S4	5	446.142	464.176	[Actual + NH4]+	1.31276	0.156715			FALSE
EX-HR2	C11H32N2O12P2	0	446.143	464.177	[Actual + NH4]+	-1.38912	0.123133			FALSE
EX-HR2	C12H26N6O10S1	5	446.143	464.177	[Actual + NH4]+	-1.52181	0.134327			FALSE
EX-HR2	C20H30O7S2	10	446.143	464.177	[Actual + NH4]+	-1.91652	0.223878			FALSE
EX-HR2	C17H30N6S4	14	446.141	464.175	[Actual + NH4]+	1.99645	0.190297			FALSE
EX-HR2	C13H27N4O11P1	4	446.141	464.175	[Actual + NH4]+	2.17584	0.145521			FALSE
EX-HR2	C13H38N2O4S5	6	446.144	464.177	[Actual + NH4]+	-2.38489	0.145521			FALSE
EX-HR2	C24H22N4O3S1	18	446.141	464.175	[Actual + NH4]+	2.46482	0.268654			FALSE
EX-HR2	C16H18N10O6	13	446.141	464.175	[Actual + NH4]+	2.85953	0.179103			FALSE
EX-HR2	C20H22N4O8	12	446.144	464.178	[Actual + NH4]+	-2.92562	0.223878			FALSE
Peak#_23
EX-HR2	C15H26O11	3	382.148	405.137	[Actual + Na]+	0.0292696	0.167909			TRUE
EX-HR2	C10H23N8O6P1	5	382.148	405.137	[Actual + Na]+	-0.728134	0.111939			FALSE
EX-HR2	C13H22N10S2	12	382.147	405.136	[Actual + Na]+	1.21134	0.145521			FALSE
EX-HR2	C28H18N2	21	382.147	405.136	[Actual + Na]+	1.29572	0.31343			FALSE
EX-HR2	C16H30O6S2	6	382.148	405.138	[Actual + Na]+	-2.11572	0.179103			FALSE
EX-HR2	C9H27N4O10P1	0	382.146	405.136	[Actual + Na]+	2.57301	0.100745			FALSE
EX-HR2	C20H22N4O2S1	14	382.146	405.136	[Actual + Na]+	2.9041	0.223878			FALSE
Peak#_24
EX-HR2	C15H26O11	3	382.148	400.181	[Actual + NH4]+	0.131123	0.167909			TRUE
EX-HR2	C10H23N8O6P1	5	382.148	400.182	[Actual + NH4]+	-0.635659	0.111939			FALSE
EX-HR2	C13H22N10S2	12	382.147	400.181	[Actual + NH4]+	1.32783	0.145521			FALSE
EX-HR2	C28H18N2	21	382.147	400.181	[Actual + NH4]+	1.41326	0.31343			FALSE
EX-HR2	C16H30O6S2	6	382.148	400.182	[Actual + NH4]+	-2.04043	0.179103			FALSE
EX-HR2	C9H27N4O10P1	0	382.146	400.18	[Actual + NH4]+	2.70636	0.100745			FALSE
Peak#_25
EX-HR2	C15H26O11	3	382.148	383.155	[Actual + H]+	0.164313	0.167909			TRUE
EX-HR2	C10H23N8O6P1	5	382.148	383.155	[Actual + H]+	-0.636543	0.111939			FALSE
EX-HR2	C13H22N10S2	12	382.147	383.154	[Actual + H]+	1.4142	0.145521			FALSE
EX-HR2	C28H18N2	21	382.147	383.154	[Actual + H]+	1.50342	0.31343			FALSE
EX-HR2	C16H30O6S2	6	382.148	383.156	[Actual + H]+	-2.10374	0.179103			FALSE
EX-HR2	C9H27N4O10P1	0	382.146	383.154	[Actual + H]+	2.85398	0.100745			FALSE
Peak#_26
EX-HR2	C15H18N2O8	8	354.106	355.114	[Actual + H]+	-0.123173	0.167909			TRUE
EX-HR2	C8H18N8O6S1	6	354.107	355.114	[Actual + H]+	-2.05439	0.0895513			FALSE
EX-HR2	C17H23O4P1S1	10	354.105	355.113	[Actual + H]+	2.26295	0.190297			FALSE
KNApSAcK	C16H22N2O3S2	0	354.107	355.114	[Actual + H]+	-2.57032	0.179103	C00024789	Gliovictin;Gliovictine	FALSE
EX-HR2	C16H22N2O3S2	11	354.107	355.114	[Actual + H]+	-2.57032	0.179103			FALSE
EX-HR2	C9H19N6O7P1	5	354.105	355.113	[Actual + H]+	2.77889	0.100745			FALSE
Peak#_27
EX-HR2	C14H18O11	6	362.085	380.119	[Actual + NH4]+	-0.00855138	0.156715			TRUE
EX-HR2	C9H23N4O5P1S2	6	362.085	380.119	[Actual + NH4]+	0.416433	0.100745			FALSE
EX-HR2	C9H15N8O6P1	8	362.085	380.119	[Actual + NH4]+	-0.815804	0.100745			FALSE
EX-HR2	C12H14N10S2	15	362.084	380.118	[Actual + NH4]+	1.25132	0.134327			FALSE
EX-HR2	C27H10N2	24	362.084	380.118	[Actual + NH4]+	1.34125	0.302236			FALSE
EX-HR2	C15H22O6S2	9	362.086	380.12	[Actual + NH4]+	-2.29472	0.167909			FALSE
Peak#_28
EX-HR2	C15H16N6O4	11	344.123	345.131	[Actual + H]+	-0.263098	0.167909			TRUE
EX-HR2	C23H20O1S1	16	344.123	345.131	[Actual + H]+	-0.793959	0.25746			FALSE
EX-HR2	C8H24N8O1S3	7	344.124	345.131	[Actual + H]+	-0.893014	0.0895513			FALSE
EX-HR2	C15H24N2O3S2	9	344.123	345.13	[Actual + H]+	1.09406	0.167909			FALSE
EX-HR2	C12H25O9P1	2	344.124	345.131	[Actual + H]+	-1.18262	0.134327			FALSE
EX-HR2	C7H20N8O6S1	4	344.123	345.13	[Actual + H]+	1.62492	0.0783574			FALSE
Peak#_29
KNApSAcK	C16H20O11	0	388.101	406.134	[Actual + NH4]+	0.0699404	0.179103	C00010582	Ixoside	TRUE
KNApSAcK	C16H20O11	0	388.101	406.134	[Actual + NH4]+	0.0699404	0.179103	C00035305	Erinoside	TRUE
EX-HR2	C16H20O11	7	388.101	406.134	[Actual + NH4]+	0.0699404	0.179103			TRUE
EX-HR2	C11H25N4O5P1S2	7	388.1	406.134	[Actual + NH4]+	0.467702	0.123133			FALSE
EX-HR2	C11H17N8O6P1	9	388.101	406.135	[Actual + NH4]+	-0.685603	0.123133			FALSE
EX-HR2	C14H16N10S2	16	388.1	406.134	[Actual + NH4]+	1.2491	0.156715			FALSE
EX-HR2	C29H12N2	25	388.1	406.134	[Actual + NH4]+	1.33328	0.324624			FALSE
EX-HR2	C9H20N6O9S1	5	388.101	406.135	[Actual + NH4]+	-1.61866	0.100745			FALSE
EX-HR2	C11H33O4P1S4	5	388.1	406.134	[Actual + NH4]+	1.62101	0.123133			FALSE
EX-HR2	C17H24O6S2	10	388.101	406.135	[Actual + NH4]+	-2.06978	0.190297			FALSE
EX-HR2	C10H21N4O10P1	4	388.1	406.133	[Actual + NH4]+	2.60743	0.111939			FALSE
EX-HR2	C21H16N4O2S1	18	388.099	406.133	[Actual + NH4]+	2.93771	0.235072			FALSE
Peak#_30
KNApSAcK	C16H20O11	0	388.101	411.09	[Actual + Na]+	0.0575577	0.179103	C00010582	Ixoside	TRUE
KNApSAcK	C16H20O11	0	388.101	411.09	[Actual + Na]+	0.0575577	0.179103	C00035305	Erinoside	TRUE
EX-HR2	C16H20O11	7	388.101	411.09	[Actual + Na]+	0.0575577	0.179103			TRUE
EX-HR2	C11H25N4O5P1S2	7	388.1	411.09	[Actual + Na]+	0.450525	0.123133			FALSE
EX-HR2	C11H17N8O6P1	9	388.101	411.09	[Actual + Na]+	-0.688878	0.123133			FALSE
EX-HR2	C14H16N10S2	16	388.1	411.089	[Actual + Na]+	1.22251	0.156715			FALSE
EX-HR2	C29H12N2	25	388.1	411.089	[Actual + Na]+	1.30567	0.324624			FALSE
EX-HR2	C11H33O4P1S4	5	388.1	411.089	[Actual + Na]+	1.58993	0.123133			FALSE
EX-HR2	C9H20N6O9S1	5	388.101	411.09	[Actual + Na]+	-1.61069	0.100745			FALSE
EX-HR2	C17H24O6S2	10	388.101	411.091	[Actual + Na]+	-2.05637	0.190297			FALSE
EX-HR2	C10H21N4O10P1	4	388.1	411.089	[Actual + Na]+	2.56446	0.111939			FALSE
EX-HR2	C21H16N4O2S1	18	388.099	411.089	[Actual + Na]+	2.89076	0.235072			FALSE
Peak#_31
EX-HR2	C15H26O11	3	382.148	405.137	[Actual + Na]+	0.0250657	0.167909			TRUE
EX-HR2	C10H23N8O6P1	5	382.148	405.137	[Actual + Na]+	-0.732338	0.111939			FALSE
EX-HR2	C13H22N10S2	12	382.147	405.136	[Actual + Na]+	1.20713	0.145521			FALSE
EX-HR2	C28H18N2	21	382.147	405.136	[Actual + Na]+	1.29152	0.31343			FALSE
EX-HR2	C16H30O6S2	6	382.148	405.138	[Actual + Na]+	-2.11993	0.179103			FALSE
EX-HR2	C9H27N4O10P1	0	382.146	405.136	[Actual + Na]+	2.5688	0.100745			FALSE
EX-HR2	C20H22N4O2S1	14	382.146	405.136	[Actual + Na]+	2.89989	0.223878			FALSE
Peak#_32
EX-HR2	C19H53N6O9P1S6	10	732.194	750.227	[Actual + NH4]+	0.0227877	0.212684			FALSE
EX-HR2	C36H38N4O7P2S1	25	732.194	750.227	[Actual + NH4]+	-0.0508728	0.402981			FALSE
EX-HR2	C16H44N8O18S3	5	732.194	750.227	[Actual + NH4]+	0.0516744	0.179103			FALSE
EX-HR2	C52H28O5	39	732.194	750.227	[Actual + NH4]+	-0.0874041	0.582084			TRUE
EX-HR2	C31H40O18S1	14	732.194	750.227	[Actual + NH4]+	0.097243	0.347011			FALSE
EX-HR2	C37H32N8O5S2	30	732.194	750.228	[Actual + NH4]+	-0.132973	0.414175			FALSE
EX-HR2	C24H48N2O15S4	10	732.194	750.228	[Actual + NH4]+	-0.19254	0.268654			FALSE
EX-HR2	C28H34N10O10P2	20	732.193	750.227	[Actual + NH4]+	0.193342	0.31343			FALSE
EX-HR2	C30H48N6O1S7	24	732.193	750.227	[Actual + NH4]+	0.201584	0.335817			FALSE
EX-HR2	C27H57O6P1S7	15	732.194	750.228	[Actual + NH4]+	-0.221427	0.302236			FALSE
EX-HR2	C25H43N4O15P3	11	732.194	750.228	[Actual + NH4]+	-0.229669	0.279848			FALSE
EX-HR2	C26H37N8O13P1S1	16	732.194	750.228	[Actual + NH4]+	-0.311769	0.291042			FALSE
EX-HR2	C26H45N4O12P1S3	14	732.193	750.227	[Actual + NH4]+	0.312571	0.291042			FALSE
EX-HR2	C23H36N6O21	9	732.193	750.227	[Actual + NH4]+	0.341457	0.25746			FALSE
EX-HR2	C45H36N2O2S3	35	732.194	750.228	[Actual + NH4]+	-0.377187	0.503726			FALSE
EX-HR2	C25H51O14P3S2	9	732.193	750.227	[Actual + NH4]+	0.394671	0.279848			FALSE
EX-HR2	C30H40N10O2S5	26	732.194	750.228	[Actual + NH4]+	-0.422756	0.335817			FALSE
EX-HR2	C37H40N4O4S4	28	732.193	750.227	[Actual + NH4]+	0.491367	0.414175			FALSE
EX-HR2	C18H51N6O12P3S3	7	732.194	750.228	[Actual + NH4]+	-0.519452	0.20149			FALSE
EX-HR2	C34H41N2O10P1S2	21	732.194	750.228	[Actual + NH4]+	-0.555983	0.380593			FALSE
EX-HR2	C18H41N10O15P1S2	9	732.193	750.227	[Actual + NH4]+	0.556785	0.20149			FALSE
EX-HR2	C19H45N10O10P1S4	12	732.194	750.228	[Actual + NH4]+	-0.601552	0.212684			FALSE
EX-HR2	C33H37N2O15P1	18	732.193	750.227	[Actual + NH4]+	0.602354	0.369399			FALSE
EX-HR2	C17H47N6O17P3S1	4	732.193	750.227	[Actual + NH4]+	0.638885	0.190297			FALSE
EX-HR2	C23H46N2O18P2S1	7	732.194	750.228	[Actual + NH4]+	-0.73478	0.25746			FALSE
EX-HR2	C29H36N10O7S3	23	732.193	750.227	[Actual + NH4]+	0.735581	0.324624			FALSE
EX-HR2	C44H32N2O7S1	32	732.193	750.227	[Actual + NH4]+	0.78115	0.492532			FALSE
EX-HR2	C24H40N6O16S2	12	732.194	750.228	[Actual + NH4]+	-0.81688	0.268654			FALSE
EX-HR2	C28H42N6O9P2S2	18	732.193	750.227	[Actual + NH4]+	0.817681	0.31343			FALSE
EX-HR2	C30H56N2S9	22	732.193	750.227	[Actual + NH4]+	0.825924	0.335817			FALSE
EX-HR2	C27H49N4O7P1S5	17	732.194	750.228	[Actual + NH4]+	-0.845766	0.302236			FALSE
EX-HR2	C26H53O11P1S5	12	732.193	750.227	[Actual + NH4]+	0.93691	0.291042			FALSE
EX-HR2	C23H44N2O20S2	7	732.193	750.227	[Actual + NH4]+	0.965797	0.25746			FALSE
EX-HR2	C45H28N6O3S1	37	732.194	750.228	[Actual + NH4]+	-1.00153	0.503726			FALSE
EX-HR2	C36H28N8O10	27	732.193	750.227	[Actual + NH4]+	1.02536	0.402981			FALSE
EX-HR2	C32H44O13S3	17	732.194	750.228	[Actual + NH4]+	-1.06109	0.358205			FALSE
EX-HR2	C22H52N8O3S8	17	732.193	750.227	[Actual + NH4]+	1.07014	0.246266			FALSE
EX-HR2	C17H48N8O13S5	8	732.194	750.228	[Actual + NH4]+	-1.10666	0.190297			FALSE
EX-HR2	C37H48O3S6	26	732.193	750.227	[Actual + NH4]+	1.11571	0.414175			FALSE
EX-HR2	C20H57N6O4P1S8	13	732.194	750.228	[Actual + NH4]+	-1.13555	0.223878			FALSE
EX-HR2	C18H43N10O13P3S1	9	732.194	750.228	[Actual + NH4]+	-1.14379	0.20149			FALSE
EX-HR2	C19H44N8O14P4	8	732.193	750.227	[Actual + NH4]+	1.144	0.212684			FALSE
EX-HR2	C34H33N6O11P1	23	732.194	750.228	[Actual + NH4]+	-1.18032	0.380593			FALSE
EX-HR2	C18H49N6O14P1S4	7	732.193	750.227	[Actual + NH4]+	1.18112	0.20149			FALSE
EX-HR2	C21H49O21P1S2	3	732.195	750.228	[Actual + NH4]+	-1.23989	0.235072			FALSE
EX-HR2	C53H32S2	42	732.195	750.228	[Actual + NH4]+	-1.24574	0.593278			FALSE
EX-HR2	C46H29N4O4P1	36	732.193	750.226	[Actual + NH4]+	1.28626	0.51492			FALSE
EX-HR2	C38H36N8S4	33	732.195	750.228	[Actual + NH4]+	-1.29131	0.425369			FALSE
EX-HR2	C25H52N2O10S6	13	732.195	750.228	[Actual + NH4]+	-1.35088	0.279848			FALSE
EX-HR2	C29H44N6O6S5	21	732.193	750.226	[Actual + NH4]+	1.35992	0.324624			FALSE
EX-HR2	C26H47N4O10P3S2	14	732.195	750.228	[Actual + NH4]+	-1.38801	0.291042			FALSE
EX-HR2	C42H37O8P1S1	28	732.195	750.229	[Actual + NH4]+	-1.42454	0.470144			FALSE
EX-HR2	C24H32N10O17	14	732.195	750.229	[Actual + NH4]+	-1.44122	0.268654			FALSE
EX-HR2	C28H50N2O8P2S4	16	732.193	750.226	[Actual + NH4]+	1.44202	0.31343			FALSE
EX-HR2	C27H41N8O8P1S3	19	732.195	750.229	[Actual + NH4]+	-1.47011	0.302236			FALSE
EX-HR2	C25H41N4O17P1S1	11	732.193	750.226	[Actual + NH4]+	1.47091	0.279848			FALSE
EX-HR2	C24H47O19P3	6	732.192	750.226	[Actual + NH4]+	1.55301	0.268654			FALSE
EX-HR2	C31H42O16P2	14	732.195	750.229	[Actual + NH4]+	-1.60333	0.347011			TRUE
EX-HR2	C16H46N8O16P2S2	5	732.195	750.229	[Actual + NH4]+	-1.6489	0.179103			FALSE
EX-HR2	C36H36N4O9S2	25	732.192	750.226	[Actual + NH4]+	1.6497	0.402981			FALSE
EX-HR2	C32H36N4O14S1	19	732.195	750.229	[Actual + NH4]+	-1.68543	0.358205			FALSE
EX-HR2	C20H46N8O11P2S3	11	732.192	750.226	[Actual + NH4]+	1.68624	0.223878			FALSE
EX-HR2	C22H60N4O2S10	15	732.192	750.226	[Actual + NH4]+	1.69448	0.246266			FALSE
EX-HR2	C35H45N2O5P1S4	24	732.195	750.229	[Actual + NH4]+	-1.71432	0.391787			FALSE
EX-HR2	C17H37N10O20P1	6	732.192	750.226	[Actual + NH4]+	1.71512	0.190297			FALSE
EX-HR2	C35H42O11P2S1	20	732.192	750.226	[Actual + NH4]+	1.7318	0.391787			FALSE
EX-HR2	C20H49N10O5P1S6	15	732.195	750.229	[Actual + NH4]+	-1.75989	0.223878			FALSE
EX-HR2	C21H41N4O22P1	5	732.195	750.229	[Actual + NH4]+	-1.86423	0.235072			FALSE
EX-HR2	C53H24N4O1	44	732.195	750.229	[Actual + NH4]+	-1.87008	0.593278			FALSE
EX-HR2	C24H50N2O13P2S3	10	732.195	750.229	[Actual + NH4]+	-1.89312	0.268654			FALSE
EX-HR2	C28H32N10O12S1	20	732.192	750.226	[Actual + NH4]+	1.89392	0.31343			FALSE
EX-HR2	C25H44N6O11S4	15	732.195	750.229	[Actual + NH4]+	-1.97522	0.279848			FALSE
EX-HR2	C27H38N6O14P2	15	732.192	750.226	[Actual + NH4]+	1.97602	0.302236			FALSE
EX-HR2	C29H52N2O5S7	19	732.192	750.226	[Actual + NH4]+	1.98426	0.324624			FALSE
EX-HR2	C26H39N8O11P3	16	732.195	750.229	[Actual + NH4]+	-2.01235	0.291042			FALSE
EX-HR2	C25H49O16P1S3	9	732.192	750.226	[Actual + NH4]+	2.09525	0.279848			FALSE
EX-HR2	C22H40N2O25	4	732.192	750.226	[Actual + NH4]+	2.12413	0.246266			FALSE
EX-HR2	C38H33N6O6P1S1	29	732.192	750.226	[Actual + NH4]+	2.15481	0.425369			FALSE
EX-HR2	C33H48O8S5	20	732.195	750.229	[Actual + NH4]+	-2.21943	0.369399			FALSE
EX-HR2	C21H48N8O8S6	14	732.192	750.226	[Actual + NH4]+	2.22847	0.235072			FALSE
EX-HR2	C18H52N8O8S7	11	732.195	750.229	[Actual + NH4]+	-2.265	0.20149			FALSE
EX-HR2	C36H44O8S4	23	732.192	750.226	[Actual + NH4]+	2.27404	0.402981			FALSE
EX-HR2	C20H54N4O10P2S5	9	732.192	750.226	[Actual + NH4]+	2.31057	0.223878			FALSE
EX-HR2	C35H37N6O6P1S2	26	732.195	750.229	[Actual + NH4]+	-2.33866	0.391787			FALSE
EX-HR2	C17H45N6O19P1S2	4	732.192	750.226	[Actual + NH4]+	2.33946	0.190297			FALSE
EX-HR2	C22H53O16P1S4	6	732.195	750.229	[Actual + NH4]+	-2.39823	0.246266			FALSE
EX-HR2	C23H48N2O16P4	7	732.195	750.229	[Actual + NH4]+	-2.43536	0.25746			FALSE
EX-HR2	C26H56N2O5S8	16	732.195	750.229	[Actual + NH4]+	-2.50921	0.291042			FALSE
EX-HR2	C24H42N6O14P2S1	12	732.195	750.229	[Actual + NH4]+	-2.51746	0.268654			FALSE
EX-HR2	C28H40N6O11S3	18	732.192	750.226	[Actual + NH4]+	2.51826	0.31343			FALSE
EX-HR2	C40H32N2O12	26	732.196	750.229	[Actual + NH4]+	-2.55399	0.447757			FALSE
EX-HR2	C25H36N10O12S2	17	732.196	750.229	[Actual + NH4]+	-2.59956	0.279848			FALSE
EX-HR2	C27H46N2O13P2S2	13	732.192	750.225	[Actual + NH4]+	2.60036	0.302236			FALSE
EX-HR2	C23H45N10O5P1S5	18	732.192	750.225	[Actual + NH4]+	2.73359	0.25746			FALSE
EX-HR2	C32H46O11P2S2	17	732.196	750.23	[Actual + NH4]+	-2.76167	0.358205			FALSE
EX-HR2	C38H41N2O5P1S3	27	732.192	750.225	[Actual + NH4]+	2.77915	0.425369			FALSE
EX-HR2	C17H50N8O11P2S4	8	732.196	750.23	[Actual + NH4]+	-2.80724	0.190297			FALSE
EX-HR2	C35H32N4O14	22	732.192	750.225	[Actual + NH4]+	2.80804	0.391787			FALSE
EX-HR2	C33H40N4O9S3	22	732.196	750.23	[Actual + NH4]+	-2.84377	0.369399			FALSE
EX-HR2	C19H42N8O16P2S1	8	732.191	750.225	[Actual + NH4]+	2.84457	0.212684			FALSE
EX-HR2	C21H56N4O7S8	12	732.191	750.225	[Actual + NH4]+	2.85281	0.235072			FALSE
EX-HR2	C18H48N4O18P4	3	732.191	750.225	[Actual + NH4]+	2.92667	0.20149			FALSE
EX-HR2	C21H51O19P3S1	3	732.196	750.23	[Actual + NH4]+	-2.94047	0.235072			FALSE
EX-HR2	C35H29N10O7P1	28	732.196	750.23	[Actual + NH4]+	-2.963	0.391787			FALSE
Peak#_33
EX-HR2	C16H32N2O9S3	8	492.127	510.161	[Actual + NH4]+	-0.181705	0.179103			FALSE
KEGG	C23H24O12	0	492.127	510.161	[Actual + NH4]+	0.244442	0.25746	C10303	Aurantio-obtusin beta-D-glucoside	TRUE
KNApSAcK	C23H24O12	0	492.127	510.161	[Actual + NH4]+	0.244442	0.25746	C00014336	Coccinoside A;5,7,3',4'-Tetrahydroxyflavanone 7-(6-acetylglucoside)	TRUE
KNApSAcK	C23H24O12	0	492.127	510.161	[Actual + NH4]+	0.244442	0.25746	C00004409	6-Hydroxyluteolin 6,7-dimethyl ether 4'-glucoside	TRUE
KNApSAcK	C23H24O12	0	492.127	510.161	[Actual + NH4]+	0.244442	0.25746	C00004410	6-Hydroxyluteolin 6,3'-dimethyl ether 7-glucoside	TRUE
KNApSAcK	C23H24O12	0	492.127	510.161	[Actual + NH4]+	0.244442	0.25746	C00004413	6-Hydroxyluteolin 6,4'-dimethyl ether 7-glucoside	TRUE
KNApSAcK	C23H24O12	0	492.127	510.161	[Actual + NH4]+	0.244442	0.25746	C00004415	6-Hydroxyluteolin 7,3'-dimethyl ether 6-glucoside	TRUE
KNApSAcK	C23H24O12	0	492.127	510.161	[Actual + NH4]+	0.244442	0.25746	C00004465	Tricin 4'-glucoside;Tricin-4'-O-beta-D-glucopyranaoside	TRUE
KNApSAcK	C23H24O12	0	492.127	510.161	[Actual + NH4]+	0.244442	0.25746	C00004436	8-Hydroxyluteolin 8,3'-dimethyl ether 7-glucoside	TRUE
KNApSAcK	C23H24O12	0	492.127	510.161	[Actual + NH4]+	0.244442	0.25746	C00004461	Tricin 5-O-beta-D-glucopyranoside;Tricin 5-glucoside	TRUE
KNApSAcK	C23H24O12	0	492.127	510.161	[Actual + NH4]+	0.244442	0.25746	C00004449	5,2',3'-Trihydroxy-7,8-dimethoxyflavone 3'-glucoside	TRUE
KNApSAcK	C23H24O12	0	492.127	510.161	[Actual + NH4]+	0.244442	0.25746	C00004444	Tricin 7-O-beta-D-glucopyranoside;Tricin 7-O-glucoside;Tricin 7-glucoside	TRUE
KNApSAcK	C23H24O12	0	492.127	510.161	[Actual + NH4]+	0.244442	0.25746	C00005365	Prudomenin	TRUE
KNApSAcK	C23H24O12	0	492.127	510.161	[Actual + NH4]+	0.244442	0.25746	C00005325	Eupalitin 3-galactoside	TRUE
KNApSAcK	C23H24O12	0	492.127	510.161	[Actual + NH4]+	0.244442	0.25746	C00005326	Eupalitin 3-glucoside	TRUE
KNApSAcK	C23H24O12	0	492.127	510.161	[Actual + NH4]+	0.244442	0.25746	C00005324	6-Hydroxykaempferol 3,6-dimethyl ether 7-glucoside	TRUE
KNApSAcK	C23H24O12	0	492.127	510.161	[Actual + NH4]+	0.244442	0.25746	C00005329	Betuletol 3-galactoside	TRUE
KNApSAcK	C23H24O12	0	492.127	510.161	[Actual + NH4]+	0.244442	0.25746	C00005331	Betuletol 7-glucoside	TRUE
KNApSAcK	C23H24O12	0	492.127	510.161	[Actual + NH4]+	0.244442	0.25746	C00005330	Betuletol 3-glucoside	TRUE
KNApSAcK	C23H24O12	0	492.127	510.161	[Actual + NH4]+	0.244442	0.25746	C00019028	Licoagroside A;7,2',5'-Trihydroxy-6,4'-dimethoxyisoflavone 2'-O-glucoside	TRUE
KNApSAcK	C23H24O12	0	492.127	510.161	[Actual + NH4]+	0.244442	0.25746	C00020678	Quercetin-5,3'-dimethyl ether-3-glucoside	TRUE
KNApSAcK	C23H24O12	0	492.127	510.161	[Actual + NH4]+	0.244442	0.25746	C00005716	Limocitrin 3-rhamnoside	TRUE
KNApSAcK	C23H24O12	0	492.127	510.161	[Actual + NH4]+	0.244442	0.25746	C00005778	Syringetin 3-rhamnoside	TRUE
KNApSAcK	C23H24O12	0	492.127	510.161	[Actual + NH4]+	0.244442	0.25746	C00005614	Ombuin 3-glucoside;Yixingensin;5,3'-Dihydroxy-7,4'-dimethoxyflavone 3-O-beta-D-glucopyranoside;3-(beta-D-Glucopyranosyloxy)-5-hydroxy-2-(3-hydroxy-4-methoxyphenyl)-7-methoxy-4H-1-benzopyran-4-one	TRUE
KNApSAcK	C23H24O12	0	492.127	510.161	[Actual + NH4]+	0.244442	0.25746	C00005613	Ombuin 3-galactoside	TRUE
KNApSAcK	C23H24O12	0	492.127	510.161	[Actual + NH4]+	0.244442	0.25746	C00005618	Dillenetin 7-glucoside	TRUE
KNApSAcK	C23H24O12	0	492.127	510.161	[Actual + NH4]+	0.244442	0.25746	C00005626	Lagotiside	TRUE
KNApSAcK	C23H24O12	0	492.127	510.161	[Actual + NH4]+	0.244442	0.25746	C00005601	Caryatin 7-glucoside;Quercetin 3,5-dimethyl ether 7-glucoside;2-(3,4-Dihydroxyphenyl)-7-(beta-D-glucopyranosyloxy)-3,5-dimethoxy-4H-1-benzopyran-4-one	TRUE
KNApSAcK	C23H24O12	0	492.127	510.161	[Actual + NH4]+	0.244442	0.25746	C00005603	Quercetin 3,7-dimethyl ether 4'-glucoside	TRUE
KNApSAcK	C23H24O12	0	492.127	510.161	[Actual + NH4]+	0.244442	0.25746	C00005602	Quercetin 3,7-dimethyl ether 5-glucoside	TRUE
KNApSAcK	C23H24O12	0	492.127	510.161	[Actual + NH4]+	0.244442	0.25746	C00005608	Rhamnazin 4'-glucoside	TRUE
KNApSAcK	C23H24O12	0	492.127	510.161	[Actual + NH4]+	0.244442	0.25746	C00005605	Quercetin 3,3'-dimethyl ether 4'-glucoside	TRUE
KNApSAcK	C23H24O12	0	492.127	510.161	[Actual + NH4]+	0.244442	0.25746	C00005604	Quercetin 3,3'-dimethyl ether 7-glucoside	TRUE
KNApSAcK	C23H24O12	0	492.127	510.161	[Actual + NH4]+	0.244442	0.25746	C00005607	Rhamnazin 3-glucoside	TRUE
KNApSAcK	C23H24O12	0	492.127	510.161	[Actual + NH4]+	0.244442	0.25746	C00005606	Rhamnazin 3-galactoside	TRUE
KNApSAcK	C23H24O12	0	492.127	510.161	[Actual + NH4]+	0.244442	0.25746	C00005665	Eupatolin	TRUE
KNApSAcK	C23H24O12	0	492.127	510.161	[Actual + NH4]+	0.244442	0.25746	C00010131	Iristectorigenin A 7-O-glucoside;Iristectorin A	TRUE
KNApSAcK	C23H24O12	0	492.127	510.161	[Actual + NH4]+	0.244442	0.25746	C00010132	Iristectorigenin B 7-O-glucoside;Iristectorin B	TRUE
KNApSAcK	C23H24O12	0	492.127	510.161	[Actual + NH4]+	0.244442	0.25746	C00010133	Homotectorigenin 7-O-glucoside;Homotectoridin;5,7,4'-Trihydroxy-8,3'-dimethoxyisoflavone 7-O-glucoside	TRUE
KNApSAcK	C23H24O12	0	492.127	510.161	[Actual + NH4]+	0.244442	0.25746	C00006151	Isopyrenin;6-beta-D-Glucopyranosyl-5,7-dihydroxy-2-(4-hydroxy-3,5-dimethoxyphenyl)-4H-1-benzopyran-4-one	TRUE
KNApSAcK	C23H24O12	0	492.127	510.161	[Actual + NH4]+	0.244442	0.25746	C00035543	Burkinabin A	TRUE
KNApSAcK	C23H24O12	0	492.127	510.161	[Actual + NH4]+	0.244442	0.25746	C00035544	Burkinabin B	TRUE
KNApSAcK	C23H24O12	0	492.127	510.161	[Actual + NH4]+	0.244442	0.25746	C00035545	Burkinabin C	TRUE
KNApSAcK	C23H24O12	0	492.127	510.161	[Actual + NH4]+	0.244442	0.25746	C00002796	Aurantio-obtusin beta-D-glucoside	TRUE
KNApSAcK	C23H24O12	0	492.127	510.161	[Actual + NH4]+	0.244442	0.25746	C00007894	Okanin 4'-(6''-acetylglucoside)	TRUE
KNApSAcK	C23H24O12	0	492.127	510.161	[Actual + NH4]+	0.244442	0.25746	C00013703	Isothymusin 8-glucoside;8-(beta-D-Glucopyranosyloxy)-5-hydroxy-2-(4-hydroxyphenyl)-6,7-dimethoxy-4H-1-benzopyran-4-one	TRUE
KNApSAcK	C23H24O12	0	492.127	510.161	[Actual + NH4]+	0.244442	0.25746	C00013702	Hypolaetin 7,3'-dimethyl eter 4'-glucoside;2-[4-(beta-D-Glucopyranosyloxy)-3-methoxyphenyl]-5,8-dihydroxy-7-methoxy-4H-1-benzopyran-4-one	TRUE
KNApSAcK	C23H24O12	0	492.127	510.161	[Actual + NH4]+	0.244442	0.25746	C00013710	5,2',6'-Trihydroxy-6,7-dimethoxyflavone 2'-glucoside;2-[2-(beta-D-Glucopyranosyloxy)-6-hydroxyphenyl]-5-hydroxy-6,7-dimethoxy-4H-1-benzopyran-4-one	TRUE
KNApSAcK	C23H24O12	0	492.127	510.161	[Actual + NH4]+	0.244442	0.25746	C00013982	Myricetin 3',4'-dimethyl ether 3-rhamnoside;3-[(6-Deoxy-alpha-L-mannopyranosyl)oxy]-5,7-dihydroxy-2-(3-hydroxy-4,5-dimethoxyphenyl)-4H-1-benzopyran-4-one	TRUE
KNApSAcK	C23H24O12	0	492.127	510.161	[Actual + NH4]+	0.244442	0.25746	C00013931	Quercetin 3,4'-dimethyl ether 7-glucoside;7-(beta-D-Glucopyranosyloxy)-5-hydroxy-2-(3-hydroxy-4-methoxyphenyl)-3-methoxy-4H-1-benzopyran-4-one	TRUE
LipidMAPS	C23H24O12	0	492.127	510.161	[Actual + NH4]+	0.244442	0.25746	LMPK12050394	Iristectorigenin A 7-O-glucoside	TRUE
LipidMAPS	C23H24O12	0	492.127	510.161	[Actual + NH4]+	0.244442	0.25746	LMPK12050395	Iristectorigenin B 7-O-glucoside	TRUE
LipidMAPS	C23H24O12	0	492.127	510.161	[Actual + NH4]+	0.244442	0.25746	LMPK12050431	Homotectorigenin 7-O-glucoside	TRUE
LipidMAPS	C23H24O12	0	492.127	510.161	[Actual + NH4]+	0.244442	0.25746	LMPK12110611	Dillenetin 7-glucoside	TRUE
LipidMAPS	C23H24O12	0	492.127	510.161	[Actual + NH4]+	0.244442	0.25746	LMPK12110853	Isopyrenin	TRUE
LipidMAPS	C23H24O12	0	492.127	510.161	[Actual + NH4]+	0.244442	0.25746	LMPK12110860	Tricin 7-glucoside	TRUE
LipidMAPS	C23H24O12	0	492.127	510.161	[Actual + NH4]+	0.244442	0.25746	LMPK12110861	Tricin 5-glucoside	TRUE
LipidMAPS	C23H24O12	0	492.127	510.161	[Actual + NH4]+	0.244442	0.25746	LMPK12110865	Tricin 4'-glucoside	TRUE
LipidMAPS	C23H24O12	0	492.127	510.161	[Actual + NH4]+	0.244442	0.25746	LMPK12111079	5,2',6'-Trihydroxy-6,7-dimethoxyflavone 2'-glucoside	TRUE
LipidMAPS	C23H24O12	0	492.127	510.161	[Actual + NH4]+	0.244442	0.25746	LMPK12111202	6-Hydroxyluteolin 6,3'-dimethyl ether 7-glucoside	TRUE
LipidMAPS	C23H24O12	0	492.127	510.161	[Actual + NH4]+	0.244442	0.25746	LMPK12111203	6-Hydroxyluteolin 6,4'-dimethyl ether 7-glucoside	TRUE
LipidMAPS	C23H24O12	0	492.127	510.161	[Actual + NH4]+	0.244442	0.25746	LMPK12111205	6-Hydroxyluteolin 7,3'-dimethyl ether 6-glucoside	TRUE
LipidMAPS	C23H24O12	0	492.127	510.161	[Actual + NH4]+	0.244442	0.25746	LMPK12111293	5,2',3'-Trihydroxy-7,8-dimethoxyflavone 3'-glucoside	TRUE
LipidMAPS	C23H24O12	0	492.127	510.161	[Actual + NH4]+	0.244442	0.25746	LMPK12111386	8-Hydroxyluteolin 8,3'-dimethyl ether 7-glucoside	TRUE
LipidMAPS	C23H24O12	0	492.127	510.161	[Actual + NH4]+	0.244442	0.25746	LMPK12111392	Hypolaetin 7,3'-dimethyl eter 4'-glucoside	TRUE
LipidMAPS	C23H24O12	0	492.127	510.161	[Actual + NH4]+	0.244442	0.25746	LMPK12111436	Isothymusin 8-glucoside	TRUE
LipidMAPS	C23H24O12	0	492.127	510.161	[Actual + NH4]+	0.244442	0.25746	LMPK12111637	Lagotiside	TRUE
LipidMAPS	C23H24O12	0	492.127	510.161	[Actual + NH4]+	0.244442	0.25746	LMPK12112494	Syringetin 3-rhamnoside	TRUE
LipidMAPS	C23H24O12	0	492.127	510.161	[Actual + NH4]+	0.244442	0.25746	LMPK12112507	Myricetin 3',4'-dimethyl ether 3-rhamnoside	TRUE
LipidMAPS	C23H24O12	0	492.127	510.161	[Actual + NH4]+	0.244442	0.25746	LMPK12112629	Rhamnazin 3-galactoside	TRUE
LipidMAPS	C23H24O12	0	492.127	510.161	[Actual + NH4]+	0.244442	0.25746	LMPK12112633	Rhamnazin 3-glucoside	TRUE
LipidMAPS	C23H24O12	0	492.127	510.161	[Actual + NH4]+	0.244442	0.25746	LMPK12112637	Rhamnazin 4'-glucoside	TRUE
LipidMAPS	C23H24O12	0	492.127	510.161	[Actual + NH4]+	0.244442	0.25746	LMPK12112643	Ombuin 3-galactoside	TRUE
LipidMAPS	C23H24O12	0	492.127	510.161	[Actual + NH4]+	0.244442	0.25746	LMPK12112645	Ombuin 3-glucoside	TRUE
LipidMAPS	C23H24O12	0	492.127	510.161	[Actual + NH4]+	0.244442	0.25746	LMPK12112709	Caryatin 7-glucoside	TRUE
LipidMAPS	C23H24O12	0	492.127	510.161	[Actual + NH4]+	0.244442	0.25746	LMPK12112710	Quercetin 3,7-dimethyl ether 5-glucoside	TRUE
LipidMAPS	C23H24O12	0	492.127	510.161	[Actual + NH4]+	0.244442	0.25746	LMPK12112711	Quercetin 3,7-dimethyl ether 4'-glucoside	TRUE
LipidMAPS	C23H24O12	0	492.127	510.161	[Actual + NH4]+	0.244442	0.25746	LMPK12112734	Quercetin 3,3'-dimethyl ether 7-glucoside	TRUE
LipidMAPS	C23H24O12	0	492.127	510.161	[Actual + NH4]+	0.244442	0.25746	LMPK12112757	Quercetin 3,4'-dimethyl ether 7-glucoside	TRUE
LipidMAPS	C23H24O12	0	492.127	510.161	[Actual + NH4]+	0.244442	0.25746	LMPK12112814	Eupalitin 3-galactoside	TRUE
LipidMAPS	C23H24O12	0	492.127	510.161	[Actual + NH4]+	0.244442	0.25746	LMPK12112815	Betuletol 3-galactoside	TRUE
LipidMAPS	C23H24O12	0	492.127	510.161	[Actual + NH4]+	0.244442	0.25746	LMPK12112822	Eupalitin 3-glucoside	TRUE
LipidMAPS	C23H24O12	0	492.127	510.161	[Actual + NH4]+	0.244442	0.25746	LMPK12112823	Betuletol 3-glucoside	TRUE
LipidMAPS	C23H24O12	0	492.127	510.161	[Actual + NH4]+	0.244442	0.25746	LMPK12112841	Betuletol 7-glucoside	TRUE
LipidMAPS	C23H24O12	0	492.127	510.161	[Actual + NH4]+	0.244442	0.25746	LMPK12112925	Eupatolin	TRUE
LipidMAPS	C23H24O12	0	492.127	510.161	[Actual + NH4]+	0.244442	0.25746	LMPK12113133	Prudomenin	TRUE
LipidMAPS	C23H24O12	0	492.127	510.161	[Actual + NH4]+	0.244442	0.25746	LMPK12113209	Limocitrin 3-rhamnoside	TRUE
LipidMAPS	C23H24O12	0	492.127	510.161	[Actual + NH4]+	0.244442	0.25746	LMPK12120157	Okanin 4'-(6''-acetylglucoside)	TRUE
LipidMAPS	C23H24O12	0	492.127	510.161	[Actual + NH4]+	0.244442	0.25746	LMPK12140373	Coccinoside A	TRUE
FlavView	C23H24O12	0	492.127	510.161	[Actual + NH4]+	0.244442	0.25746	FL1C3CGS0003	Okanin 4'-(6''-acetylglucoside)	TRUE
FlavView	C23H24O12	0	492.127	510.161	[Actual + NH4]+	0.244442	0.25746	FL2FACGS0015	Coccinoside A;5,7,3',4'-Tetrahydroxyflavanone 7-(6-acetylglucoside)	TRUE
FlavView	C23H24O12	0	492.127	510.161	[Actual + NH4]+	0.244442	0.25746	FL3FAICS0001	Isopyrenin;6-beta-D-Glucopyranosyl-5,7-dihydroxy-2-(4-hydroxy-3,5-dimethoxyphenyl)-4H-1-benzopyran-4-one	TRUE
FlavView	C23H24O12	0	492.127	510.161	[Actual + NH4]+	0.244442	0.25746	FL3FAIGS0002	Tricin 7-glucoside	TRUE
FlavView	C23H24O12	0	492.127	510.161	[Actual + NH4]+	0.244442	0.25746	FL3FAIGS0003	Tricin 5-glucoside	TRUE
FlavView	C23H24O12	0	492.127	510.161	[Actual + NH4]+	0.244442	0.25746	FL3FAIGS0007	Tricin 4'-glucoside	TRUE
FlavView	C23H24O12	0	492.127	510.161	[Actual + NH4]+	0.244442	0.25746	FL3FECGS0028	6-Hydroxyluteolin 6,7-dimethyl ether 4'-glucoside	TRUE
FlavView	C23H24O12	0	492.127	510.161	[Actual + NH4]+	0.244442	0.25746	FL3FECGS0029	6-Hydroxyluteolin 6,3'-dimethyl ether 7-glucoside	TRUE
FlavView	C23H24O12	0	492.127	510.161	[Actual + NH4]+	0.244442	0.25746	FL3FECGS0030	6-Hydroxyluteolin 6,4'-dimethyl ether 7-glucoside	TRUE
FlavView	C23H24O12	0	492.127	510.161	[Actual + NH4]+	0.244442	0.25746	FL3FECGS0032	6-Hydroxyluteolin 7,3'-dimethyl ether 6-glucoside	TRUE
FlavView	C23H24O12	0	492.127	510.161	[Actual + NH4]+	0.244442	0.25746	FL3FE8GS0003	5,2',6'-Trihydroxy-6,7-dimethoxyflavone 2'-glucoside;2-[2-(beta-D-Glucopyranosyloxy)-6-hydroxyphenyl]-5-hydroxy-6,7-dimethoxy-4H-1-benzopyran-4-one	TRUE
FlavView	C23H24O12	0	492.127	510.161	[Actual + NH4]+	0.244442	0.25746	FL3FFCGS0017	8-Hydroxyluteolin 8,3'-dimethyl ether 7-glucoside	TRUE
FlavView	C23H24O12	0	492.127	510.161	[Actual + NH4]+	0.244442	0.25746	FL3FFCGS0024	Hypolaetin 7,3'-dimethyl eter 4'-glucoside;2-[4-(beta-D-Glucopyranosyloxy)-3-methoxyphenyl]-5,8-dihydroxy-7-methoxy-4H-1-benzopyran-4-one	TRUE
FlavView	C23H24O12	0	492.127	510.161	[Actual + NH4]+	0.244442	0.25746	FL3FF8GS0004	5,2',3'-Trihydroxy-7,8-dimethoxyflavone 3'-glucoside	TRUE
FlavView	C23H24O12	0	492.127	510.161	[Actual + NH4]+	0.244442	0.25746	FL3FGAGS0001	Isothymusin 8-glucoside;8-(beta-D-Glucopyranosyloxy)-5-hydroxy-2-(4-hydroxyphenyl)-6,7-dimethoxy-4H-1-benzopyran-4-one	TRUE
FlavView	C23H24O12	0	492.127	510.161	[Actual + NH4]+	0.244442	0.25746	FL5FAFGS0001	Dillenetin 7-glucoside	TRUE
FlavView	C23H24O12	0	492.127	510.161	[Actual + NH4]+	0.244442	0.25746	FL5FAIGS0002	Syringetin 3-rhamnoside	TRUE
FlavView	C23H24O12	0	492.127	510.161	[Actual + NH4]+	0.244442	0.25746	FL5FAKGS0001	Myricetin 3',4'-dimethyl ether 3-rhamnoside;3-[(6-Deoxy-alpha-L-mannopyranosyl)oxy]-5,7-dihydroxy-2-(3-hydroxy-4,5-dimethoxyphenyl)-4H-1-benzopyran-4-one	TRUE
FlavView	C23H24O12	0	492.127	510.161	[Actual + NH4]+	0.244442	0.25746	FL5FA9GS0005	Lagotiside	TRUE
FlavView	C23H24O12	0	492.127	510.161	[Actual + NH4]+	0.244442	0.25746	FL5FCDGA0001	Rhamnazin 3-galactoside	TRUE
FlavView	C23H24O12	0	492.127	510.161	[Actual + NH4]+	0.244442	0.25746	FL5FCDGL0001	Rhamnazin 3-glucoside	TRUE
FlavView	C23H24O12	0	492.127	510.161	[Actual + NH4]+	0.244442	0.25746	FL5FCDGS0001	Rhamnazin 4'-glucoside	TRUE
FlavView	C23H24O12	0	492.127	510.161	[Actual + NH4]+	0.244442	0.25746	FL5FCEGA0001	Ombuin 3-galactoside	TRUE
FlavView	C23H24O12	0	492.127	510.161	[Actual + NH4]+	0.244442	0.25746	FL5FCEGL0001	Ombuin 3-glucoside;Yixingensin;5,3'-Dihydroxy-7,4'-dimethoxyflavone 3-O-beta-D-glucopyranoside;3-(beta-D-Glucopyranosyloxy)-5-hydroxy-2-(3-hydroxy-4-methoxyphenyl)-7-methoxy-4H-1-benzopyran-4-one	TRUE
FlavView	C23H24O12	0	492.127	510.161	[Actual + NH4]+	0.244442	0.25746	FL5FDCGS0010	Caryatin 7-glucoside;Quercetin 3,5-dimethyl ether 7-glucoside;2-(3,4-Dihydroxyphenyl)-7-(beta-D-glucopyranosyloxy)-3,5-dimethoxy-4H-1-benzopyran-4-one	TRUE
FlavView	C23H24O12	0	492.127	510.161	[Actual + NH4]+	0.244442	0.25746	FL5FDCGS0011	Quercetin 3,7-dimethyl ether 5-glucoside	TRUE
FlavView	C23H24O12	0	492.127	510.161	[Actual + NH4]+	0.244442	0.25746	FL5FDCGS0012	Quercetin 3,7-dimethyl ether 4'-glucoside	TRUE
FlavView	C23H24O12	0	492.127	510.161	[Actual + NH4]+	0.244442	0.25746	FL5FDDGS0001	Quercetin 3,3'-dimethyl ether 7-glucoside	TRUE
FlavView	C23H24O12	0	492.127	510.161	[Actual + NH4]+	0.244442	0.25746	FL5FDDGS0002	Quercetin 3,3'-dimethyl ether 4'-glucoside	TRUE
FlavView	C23H24O12	0	492.127	510.161	[Actual + NH4]+	0.244442	0.25746	FL5FDEGS0001	Quercetin 3,4'-dimethyl ether 7-glucoside;7-(beta-D-Glucopyranosyloxy)-5-hydroxy-2-(3-hydroxy-4-methoxyphenyl)-3-methoxy-4H-1-benzopyran-4-one	TRUE
FlavView	C23H24O12	0	492.127	510.161	[Actual + NH4]+	0.244442	0.25746	FL5FEAGA0003	Eupalitin 3-galactoside	TRUE
FlavView	C23H24O12	0	492.127	510.161	[Actual + NH4]+	0.244442	0.25746	FL5FEAGA0004	Betuletol 3-galactoside	TRUE
FlavView	C23H24O12	0	492.127	510.161	[Actual + NH4]+	0.244442	0.25746	FL5FEAGL0006	Eupalitin 3-glucoside	TRUE
FlavView	C23H24O12	0	492.127	510.161	[Actual + NH4]+	0.244442	0.25746	FL5FEAGL0007	Betuletol 3-glucoside	TRUE
FlavView	C23H24O12	0	492.127	510.161	[Actual + NH4]+	0.244442	0.25746	FL5FEAGS0012	6-Hydroxykaempferol 3,6-dimethyl ether 7-glucoside	TRUE
FlavView	C23H24O12	0	492.127	510.161	[Actual + NH4]+	0.244442	0.25746	FL5FEAGS0015	Betuletol 7-glucoside	TRUE
FlavView	C23H24O12	0	492.127	510.161	[Actual + NH4]+	0.244442	0.25746	FL5FECGS0021	Eupatolin	TRUE
FlavView	C23H24O12	0	492.127	510.161	[Actual + NH4]+	0.244442	0.25746	FL5FFAGS0019	Prudomenin	TRUE
FlavView	C23H24O12	0	492.127	510.161	[Actual + NH4]+	0.244442	0.25746	FL5FFCGS0016	Limocitrin 3-rhamnoside	TRUE
FlavView	C23H24O12	0	492.127	510.161	[Actual + NH4]+	0.244442	0.25746	FLIAECGS0002	Iristectorigenin A 7-O-glucoside;Iristectorin A	TRUE
FlavView	C23H24O12	0	492.127	510.161	[Actual + NH4]+	0.244442	0.25746	FLIAECGS0003	Iristectorigenin B 7-O-glucoside;Iristectorin B	TRUE
FlavView	C23H24O12	0	492.127	510.161	[Actual + NH4]+	0.244442	0.25746	FLIAFCGS0001	Homotectorigenin 7-O-glucoside;Homotectoridin;5,7,4'-Trihydroxy-8,3'-dimethoxyisoflavone 7-O-glucoside	TRUE
EX-HR2	C23H24O12	12	492.127	510.161	[Actual + NH4]+	0.244442	0.25746			TRUE
HMDB	C23H24O12	0	492.127	510.161	[Actual + NH4]+	0.244442	0.25746	HMDB30553	Tricin 7-glucoside	TRUE
HMDB	C23H24O12	0	492.127	510.161	[Actual + NH4]+	0.244442	0.25746	HMDB35448	Licoagroside A	TRUE
HMDB	C23H24O12	0	492.127	510.161	[Actual + NH4]+	0.244442	0.25746	HMDB37578	Limocitrin 3-rhamnoside	TRUE
HMDB	C23H24O12	0	492.127	510.161	[Actual + NH4]+	0.244442	0.25746	HMDB38825	3',8-Dimethoxyapigenin 7-glucoside	TRUE
HMDB	C23H24O12	0	492.127	510.161	[Actual + NH4]+	0.244442	0.25746	HMDB39336	3',4',5-Trihydroxy-3,7-dimethoxyflavone 5-glucoside	TRUE
HMDB	C23H24O12	0	492.127	510.161	[Actual + NH4]+	0.244442	0.25746	HMDB40479	3',7-Dimethoxy-4',5,8-trihydroxyflavone 8-glucoside	TRUE
EX-HR2	C18H21N8O7P1	14	492.127	510.161	[Actual + NH4]+	-0.357039	0.20149			FALSE
EX-HR2	C18H29N4O6P1S2	12	492.127	510.16	[Actual + NH4]+	0.561096	0.20149			FALSE
EX-HR2	C26H25N2O4P1S1	19	492.127	510.161	[Actual + NH4]+	-0.716174	0.291042			FALSE
EX-HR2	C11H29N10O4P1S3	10	492.127	510.161	[Actual + NH4]+	-0.783186	0.123133			FALSE
EX-HR2	C10H25N10O9P1S1	7	492.126	510.16	[Actual + NH4]+	0.920231	0.111939			FALSE
EX-HR2	C15H30N2O12P2	5	492.127	510.161	[Actual + NH4]+	-0.979106	0.167909			FALSE
EX-HR2	C16H24N6O10S1	10	492.127	510.161	[Actual + NH4]+	-1.09984	0.179103			FALSE
EX-HR2	C21H20N10O1S2	21	492.126	510.16	[Actual + NH4]+	1.18316	0.235072			FALSE
EX-HR2	C36H16N2O1	30	492.126	510.16	[Actual + NH4]+	1.25018	0.402981			FALSE
EX-HR2	C24H28O7S2	15	492.128	510.161	[Actual + NH4]+	-1.45897	0.268654			FALSE
EX-HR2	C18H37O5P1S4	10	492.126	510.16	[Actual + NH4]+	1.47923	0.20149			FALSE
EX-HR2	C15H28N2O14S1	5	492.126	510.16	[Actual + NH4]+	1.52171	0.167909			FALSE
EX-HR2	C13H33O15P1S1	1	492.128	510.162	[Actual + NH4]+	-1.72191	0.145521			FALSE
EX-HR2	C17H36N2O4S5	11	492.128	510.162	[Actual + NH4]+	-1.88512	0.190297			FALSE
EX-HR2	C21H28N6S4	19	492.126	510.16	[Actual + NH4]+	2.1013	0.235072			FALSE
EX-HR2	C17H25N4O11P1	9	492.126	510.16	[Actual + NH4]+	2.26451	0.190297			FALSE
EX-HR2	C24H20N4O8	17	492.128	510.162	[Actual + NH4]+	-2.37711	0.268654			FALSE
EX-HR2	C28H20N4O3S1	23	492.126	510.159	[Actual + NH4]+	2.52745	0.31343			FALSE
EX-HR2	C16H34N2O7P2S2	8	492.128	510.162	[Actual + NH4]+	-2.68252	0.179103			FALSE
EX-HR2	C17H28N6O5S3	13	492.128	510.162	[Actual + NH4]+	-2.80326	0.190297			FALSE
EX-HR2	C20H16N10O6	18	492.125	510.159	[Actual + NH4]+	2.88658	0.223878			FALSE
Peak#_34
EX-HR2	C30H18N8S1	28	522.138	540.171	[Actual + NH4]+	-0.0819156	0.335817			FALSE
EX-HR2	C17H34N2O10S3	8	522.138	540.171	[Actual + NH4]+	-0.164647	0.190297			FALSE
KEGG	C24H26O13	0	522.137	540.171	[Actual + NH4]+	0.237824	0.268654	C10465	Iridin	TRUE
KNApSAcK	C24H26O13	0	522.137	540.171	[Actual + NH4]+	0.237824	0.268654	C00004441	5,7,4'-Trihydroxy-6,8,3'-trimethoxyflavone 7-glucoside	TRUE
KNApSAcK	C24H26O13	0	522.137	540.171	[Actual + NH4]+	0.237824	0.268654	C00004442	5,7,4'-Trihydroxy-6,8,3'-trimethoxyflavone 4'-glucoside	TRUE
KNApSAcK	C24H26O13	0	522.137	540.171	[Actual + NH4]+	0.237824	0.268654	C00037772	Salviaflaside;Rosmarinic acid 3'-glucoside	TRUE
KNApSAcK	C24H26O13	0	522.137	540.171	[Actual + NH4]+	0.237824	0.268654	C00040666	Wubangziside A	TRUE
KNApSAcK	C24H26O13	0	522.137	540.171	[Actual + NH4]+	0.237824	0.268654	C00005723	Chrysosplenoside A	TRUE
KNApSAcK	C24H26O13	0	522.137	540.171	[Actual + NH4]+	0.237824	0.268654	C00005796	Hibiscetin 8,3',5'-trimethyl ether 3-rhamnoside;8-Hydroxymyricetin 8,3',5'-trimethyl ether 3-rhamnoside;3-[(6-Deoxy-alpha-L-mannopyranosyl)oxy]-5,7-dihydroxy-2-(4-hydroxy-3,5-dimethoxyphenyl)-8-methoxy-4H-1-benzopyran-4-one	TRUE
KNApSAcK	C24H26O13	0	522.137	540.171	[Actual + NH4]+	0.237824	0.268654	C00005676	Chrysosplenoside C	TRUE
KNApSAcK	C24H26O13	0	522.137	540.171	[Actual + NH4]+	0.237824	0.268654	C00005675	Centaurein	TRUE
KNApSAcK	C24H26O13	0	522.137	540.171	[Actual + NH4]+	0.237824	0.268654	C00005678	Oxyayanin B 6-glucoside	TRUE
KNApSAcK	C24H26O13	0	522.137	540.171	[Actual + NH4]+	0.237824	0.268654	C00005679	Oxyayanin B 3'-glucoside	TRUE
KNApSAcK	C24H26O13	0	522.137	540.171	[Actual + NH4]+	0.237824	0.268654	C00005680	Quercetagetin 6,3',4'-trimethyl ether 3-glucoside	TRUE
KNApSAcK	C24H26O13	0	522.137	540.171	[Actual + NH4]+	0.237824	0.268654	C00005669	Chrysosplenoside D	TRUE
KNApSAcK	C24H26O13	0	522.137	540.171	[Actual + NH4]+	0.237824	0.268654	C00005671	Jacein	TRUE
KNApSAcK	C24H26O13	0	522.137	540.171	[Actual + NH4]+	0.237824	0.268654	C00005670	Jaceidin 5-glucoside	TRUE
KNApSAcK	C24H26O13	0	522.137	540.171	[Actual + NH4]+	0.237824	0.268654	C00010137	Iridin;Irigenin 7-O-glucoside	TRUE
KNApSAcK	C24H26O13	0	522.137	540.171	[Actual + NH4]+	0.237824	0.268654	C00010151	5,7,4'-Trihydroxy-6,3',5'-trimethoxyisoflavone 7-O-glucoside	TRUE
KNApSAcK	C24H26O13	0	522.137	540.171	[Actual + NH4]+	0.237824	0.268654	C00043084	Tricornoside F;(-)-Tricornoside F	TRUE
KNApSAcK	C24H26O13	0	522.137	540.171	[Actual + NH4]+	0.237824	0.268654	C00043081	Tricornoside C;(-)-Tricornoside C	TRUE
KNApSAcK	C24H26O13	0	522.137	540.171	[Actual + NH4]+	0.237824	0.268654	C00013727	5,2',6'-Trihydroxy-6,7,8-trimethoxyflavone 2'-glucoside;2-[2-(beta-D-Glucopyranosyloxy)-6-hydroxyphenyl]-5-hydroxy-6,7,8-trimethoxy-4H-1-benzopyran-4-one	TRUE
KNApSAcK	C24H26O13	0	522.137	540.171	[Actual + NH4]+	0.237824	0.268654	C00013995	5,4'-Dihydroxy-6,7,8,3'-tetramethoxyflavone 4'-galactoside	TRUE
KNApSAcK	C24H26O13	0	522.137	540.171	[Actual + NH4]+	0.237824	0.268654	C00013996	Tridaxidone;5,7,2'-Trihydroxy-3,6,4'-trimethoxyflavone 7-glucoside;7-(beta-D-Glucopyranosyloxy)-5-hydroxy-2-(2-hydroxy-4-methoxyphenyl)-3,6-dimethoxy-4H-1-benzopyran-4-one	TRUE
KNApSAcK	C24H26O13	0	522.137	540.171	[Actual + NH4]+	0.237824	0.268654	C00008413	5,2'-Dihydroxy-7,8,6'-trimethoxyflavanone 2'-O-glucuronide	TRUE
LipidMAPS	C24H26O13	0	522.137	540.171	[Actual + NH4]+	0.237824	0.268654	LMPK12050415	Irigenin 7-O-glucoside	TRUE
LipidMAPS	C24H26O13	0	522.137	540.171	[Actual + NH4]+	0.237824	0.268654	LMPK12050416	5,7,4'-Trihydroxy-6,3',5'-trimethoxyisoflavone 7-O-glucoside	TRUE
LipidMAPS	C24H26O13	0	522.137	540.171	[Actual + NH4]+	0.237824	0.268654	LMPK12111422	5,2',6'-Trihydroxy-6,7,8-trimethoxyflavone 2'-glucoside	TRUE
LipidMAPS	C24H26O13	0	522.137	540.171	[Actual + NH4]+	0.237824	0.268654	LMPK12111460	5,7,4'-Trihydroxy-6,8,3'-trimethoxyflavone 7-glucoside	TRUE
LipidMAPS	C24H26O13	0	522.137	540.171	[Actual + NH4]+	0.237824	0.268654	LMPK12111461	5,7,4'-Trihydroxy-6,8,3'-trimethoxyflavone 4'-glucoside	TRUE
LipidMAPS	C24H26O13	0	522.137	540.171	[Actual + NH4]+	0.237824	0.268654	LMPK12112512	Chrysosplenoside A	TRUE
LipidMAPS	C24H26O13	0	522.137	540.171	[Actual + NH4]+	0.237824	0.268654	LMPK12112902	Quercetagetin 6,3',4'-trimethyl ether 3-glucoside	TRUE
LipidMAPS	C24H26O13	0	522.137	540.171	[Actual + NH4]+	0.237824	0.268654	LMPK12112927	Chrysosplenoside D	TRUE
LipidMAPS	C24H26O13	0	522.137	540.171	[Actual + NH4]+	0.237824	0.268654	LMPK12112928	Jaceidin 5-glucoside	TRUE
LipidMAPS	C24H26O13	0	522.137	540.171	[Actual + NH4]+	0.237824	0.268654	LMPK12112929	Jacein	TRUE
LipidMAPS	C24H26O13	0	522.137	540.171	[Actual + NH4]+	0.237824	0.268654	LMPK12112933	Centaurein	TRUE
LipidMAPS	C24H26O13	0	522.137	540.171	[Actual + NH4]+	0.237824	0.268654	LMPK12112934	Chrysosplenoside C	TRUE
LipidMAPS	C24H26O13	0	522.137	540.171	[Actual + NH4]+	0.237824	0.268654	LMPK12112936	Oxyayanin B 6-glucoside	TRUE
LipidMAPS	C24H26O13	0	522.137	540.171	[Actual + NH4]+	0.237824	0.268654	LMPK12112937	Oxyayanin B 3'-glucoside	TRUE
LipidMAPS	C24H26O13	0	522.137	540.171	[Actual + NH4]+	0.237824	0.268654	LMPK12113047	Tridaxidone	TRUE
LipidMAPS	C24H26O13	0	522.137	540.171	[Actual + NH4]+	0.237824	0.268654	LMPK12113271	Hibiscetin 8,3',5'-trimethyl ether 3-rhamnoside	TRUE
LipidMAPS	C24H26O13	0	522.137	540.171	[Actual + NH4]+	0.237824	0.268654	LMPK12113325	5,4'-Dihydroxy-6,7,8,3'-tetramethoxyflavone 4'-galactoside	TRUE
LipidMAPS	C24H26O13	0	522.137	540.171	[Actual + NH4]+	0.237824	0.268654	LMPK12140641	5,2'-Dihydroxy-7,8,6'-trimethoxyflavanone 2'-O-glucuronide	TRUE
FlavView	C24H26O13	0	522.137	540.171	[Actual + NH4]+	0.237824	0.268654	FL2FF8GS0001	5,2'-Dihydroxy-7,8,6'-trimethoxyflavanone 2'-O-glucuronide	TRUE
FlavView	C24H26O13	0	522.137	540.171	[Actual + NH4]+	0.237824	0.268654	FL3FGCGS0005	5,7,4'-Trihydroxy-6,8,3'-trimethoxyflavone 7-glucoside	TRUE
FlavView	C24H26O13	0	522.137	540.171	[Actual + NH4]+	0.237824	0.268654	FL3FGCGS0006	5,7,4'-Trihydroxy-6,8,3'-trimethoxyflavone 4'-glucoside	TRUE
FlavView	C24H26O13	0	522.137	540.171	[Actual + NH4]+	0.237824	0.268654	FL3FG8GS0001	5,2',6'-Trihydroxy-6,7,8-trimethoxyflavone 2'-glucoside;2-[2-(beta-D-Glucopyranosyloxy)-6-hydroxyphenyl]-5-hydroxy-6,7,8-trimethoxy-4H-1-benzopyran-4-one	TRUE
FlavView	C24H26O13	0	522.137	540.171	[Actual + NH4]+	0.237824	0.268654	FL5FALGS0002	Chrysosplenoside A	TRUE
FlavView	C24H26O13	0	522.137	540.171	[Actual + NH4]+	0.237824	0.268654	FL5FECGL0013	Quercetagetin 6,3',4'-trimethyl ether 3-glucoside	TRUE
FlavView	C24H26O13	0	522.137	540.171	[Actual + NH4]+	0.237824	0.268654	FL5FECGS0023	Chrysosplenoside D	TRUE
FlavView	C24H26O13	0	522.137	540.171	[Actual + NH4]+	0.237824	0.268654	FL5FECGS0024	Jaceidin 5-glucoside	TRUE
FlavView	C24H26O13	0	522.137	540.171	[Actual + NH4]+	0.237824	0.268654	FL5FECGS0025	Jacein	TRUE
FlavView	C24H26O13	0	522.137	540.171	[Actual + NH4]+	0.237824	0.268654	FL5FECGS0029	Centaurein	TRUE
FlavView	C24H26O13	0	522.137	540.171	[Actual + NH4]+	0.237824	0.268654	FL5FECGS0030	Chrysosplenoside C	TRUE
FlavView	C24H26O13	0	522.137	540.171	[Actual + NH4]+	0.237824	0.268654	FL5FECGS0032	Oxyayanin B 6-glucoside	TRUE
FlavView	C24H26O13	0	522.137	540.171	[Actual + NH4]+	0.237824	0.268654	FL5FECGS0033	Oxyayanin B 3'-glucoside	TRUE
FlavView	C24H26O13	0	522.137	540.171	[Actual + NH4]+	0.237824	0.268654	FL5FELGS0005	Tridaxidone;5,7,2'-Trihydroxy-3,6,4'-trimethoxyflavone 7-glucoside;7-(beta-D-Glucopyranosyloxy)-5-hydroxy-2-(2-hydroxy-4-methoxyphenyl)-3,6-dimethoxy-4H-1-benzopyran-4-one	TRUE
FlavView	C24H26O13	0	522.137	540.171	[Actual + NH4]+	0.237824	0.268654	FL5FFGGS0003	Hibiscetin 8,3',5'-trimethyl ether 3-rhamnoside;8-Hydroxymyricetin 8,3',5'-trimethyl ether 3-rhamnoside;3-[(6-Deoxy-alpha-L-mannopyranosyl)oxy]-5,7-dihydroxy-2-(4-hydroxy-3,5-dimethoxyphenyl)-8-methoxy-4H-1-benzopyran-4-one	TRUE
FlavView	C24H26O13	0	522.137	540.171	[Actual + NH4]+	0.237824	0.268654	FL5FGCGS0003	5,4'-Dihydroxy-6,7,8,3'-tetramethoxyflavone 4'-galactoside	TRUE
FlavView	C24H26O13	0	522.137	540.171	[Actual + NH4]+	0.237824	0.268654	FLIAEGGS0001	Irigenin 7-O-glucoside;Iridin	TRUE
FlavView	C24H26O13	0	522.137	540.171	[Actual + NH4]+	0.237824	0.268654	FLIAEGGS0002	5,7,4'-Trihydroxy-6,3',5'-trimethoxyisoflavone 7-O-glucoside	TRUE
EX-HR2	C24H26O13	12	522.137	540.171	[Actual + NH4]+	0.237824	0.268654			TRUE
HMDB	C24H26O13	0	522.137	540.171	[Actual + NH4]+	0.237824	0.268654	HMDB33705	Salviaflaside	TRUE
HMDB	C24H26O13	0	522.137	540.171	[Actual + NH4]+	0.237824	0.268654	HMDB37336	Sudachiin A	TRUE
EX-HR2	C19H23N8O8P1	14	522.138	540.171	[Actual + NH4]+	-0.33024	0.212684			FALSE
EX-HR2	C19H31N4O7P1S2	12	522.137	540.171	[Actual + NH4]+	0.536886	0.212684			FALSE
EX-HR2	C27H27N2O5P1S1	19	522.138	540.172	[Actual + NH4]+	-0.669422	0.302236			FALSE
EX-HR2	C12H31N10O5P1S3	10	522.138	540.172	[Actual + NH4]+	-0.732711	0.134327			FALSE
EX-HR2	C11H27N10O10P1S1	7	522.137	540.171	[Actual + NH4]+	0.876068	0.123133			FALSE
EX-HR2	C16H32N2O13P2	5	522.138	540.172	[Actual + NH4]+	-0.917747	0.179103			FALSE
EX-HR2	C17H26N6O11S1	10	522.138	540.172	[Actual + NH4]+	-1.03177	0.190297			FALSE
EX-HR2	C22H22N10O2S2	21	522.137	540.171	[Actual + NH4]+	1.12439	0.246266			FALSE
EX-HR2	C37H18N2O2	30	522.137	540.171	[Actual + NH4]+	1.18768	0.414175			FALSE
EX-HR2	C25H30O8S2	15	522.138	540.172	[Actual + NH4]+	-1.37095	0.279848			FALSE
EX-HR2	C19H39O6P1S4	10	522.137	540.171	[Actual + NH4]+	1.40401	0.212684			FALSE
EX-HR2	C16H30N2O15S1	5	522.137	540.171	[Actual + NH4]+	1.44413	0.179103			FALSE
EX-HR2	C14H35O16P1S1	1	522.138	540.172	[Actual + NH4]+	-1.61928	0.156715			FALSE
EX-HR2	C18H38N2O5S5	11	522.138	540.172	[Actual + NH4]+	-1.77343	0.20149			FALSE
EX-HR2	C22H30N6O1S4	19	522.136	540.17	[Actual + NH4]+	1.99152	0.246266			FALSE
EX-HR2	C18H27N4O12P1	9	522.136	540.17	[Actual + NH4]+	2.14566	0.20149			FALSE
EX-HR2	C25H22N4O9	17	522.139	540.173	[Actual + NH4]+	-2.23808	0.279848			FALSE
EX-HR2	C29H22N4O4S1	23	522.136	540.17	[Actual + NH4]+	2.39399	0.324624			FALSE
EX-HR2	C17H36N2O8P2S2	8	522.139	540.173	[Actual + NH4]+	-2.52653	0.190297			FALSE
EX-HR2	C18H30N6O6S3	13	522.139	540.173	[Actual + NH4]+	-2.64055	0.20149			FALSE
EX-HR2	C21H18N10O7	18	522.136	540.17	[Actual + NH4]+	2.73317	0.235072			FALSE
EX-HR2	C22H38N2S6	17	522.136	540.17	[Actual + NH4]+	2.85864	0.246266			FALSE
EX-HR2	C26H34O3S4	18	522.139	540.173	[Actual + NH4]+	-2.97973	0.291042			FALSE
Peak#_35
KEGG	C15H22N4O3	0	306.169	307.176	[Actual + H]+	0.0399682	0.167909	C01670	Bz-Arg-OEt	TRUE
KEGG	C15H22N4O3	0	306.169	307.176	[Actual + H]+	0.0399682	0.167909	C18325	Feruloylagmatine	TRUE
EX-HR2	C15H22N4O3	7	306.169	307.176	[Actual + H]+	0.0399682	0.167909			TRUE
HMDB	C15H22N4O3	0	306.169	307.176	[Actual + H]+	0.0399682	0.167909	HMDB37107	N1-trans-Feruloylagmatine	TRUE
EX-HR2	C15H30O2S2	5	306.169	307.176	[Actual + H]+	1.56481	0.167909			FALSE
EX-HR2	C8H22N10O1S1	5	306.17	307.177	[Actual + H]+	-2.19262	0.0895513			FALSE
Peak#_36
EX-HR2	C14H18N6O3	9	318.144	319.151	[Actual + H]+	-0.0787519	0.156715			TRUE
EX-HR2	C22H22S1	14	318.144	319.151	[Actual + H]+	-0.652825	0.246266			FALSE
EX-HR2	C11H27O8P1	0	318.144	319.152	[Actual + H]+	-1.07312	0.123133			FALSE
EX-HR2	C14H26N2O2S2	7	318.144	319.151	[Actual + H]+	1.38888	0.156715			FALSE
Peak#_37
EX-HR2	C19H21N8O8P1	15	520.122	538.156	[Actual + NH4]+	-0.0362299	0.212684			FALSE
EX-HR2	C17H32N2O10S3	9	520.122	538.156	[Actual + NH4]+	0.129984	0.190297			FALSE
EX-HR2	C30H16N8S1	29	520.122	538.156	[Actual + NH4]+	0.213025	0.335817			FALSE
EX-HR2	C27H25N2O5P1S1	20	520.122	538.156	[Actual + NH4]+	-0.376682	0.302236			FALSE
EX-HR2	C12H29N10O5P1S3	11	520.122	538.156	[Actual + NH4]+	-0.440208	0.134327			FALSE
KNApSAcK	C24H24O13	0	520.122	538.156	[Actual + NH4]+	0.533962	0.268654	C00004321	Luteolin 7-(2''-glucosyllactate)	TRUE
KNApSAcK	C24H24O13	0	520.122	538.156	[Actual + NH4]+	0.533962	0.268654	C00004526	5,2'-Dihydroxy-7,8,6'-trimethoxyflavone 2'-glucuronide;2-(5-Hydroxy-7,8-dimethoxy-4-oxo-4H-1-benzopyran-2-yl)-3-methoxyphenyl beta-D-glucopyranosiduronic acid	TRUE
KNApSAcK	C24H24O13	0	520.122	538.156	[Actual + NH4]+	0.533962	0.268654	C00011156	Mearnsetin 3-O-(4''-O-acetyl)-alpha-L-rhamnopyranoside;3-[(4-O-Acetyl-6-deoxy-alpha-L-mannopyranosyl)oxy]-2-(3,5-dihydroxy-4-methoxyphenyl)-5,7-dihydroxy-4H-1-benzopyran-4-one	TRUE
KNApSAcK	C24H24O13	0	520.122	538.156	[Actual + NH4]+	0.533962	0.268654	C00044928	Methyl 4-O-galloylchlorogenate;(-)-Methyl 4-O-galloylchlorogenate	TRUE
KNApSAcK	C24H24O13	0	520.122	538.156	[Actual + NH4]+	0.533962	0.268654	C00005935	6-Methoxykaempferol 3-(6''-acetylglucoside)	TRUE
KNApSAcK	C24H24O13	0	520.122	538.156	[Actual + NH4]+	0.533962	0.268654	C00006005	Isorhamnetin 3-(6''-acetylglucoside)	TRUE
KNApSAcK	C24H24O13	0	520.122	538.156	[Actual + NH4]+	0.533962	0.268654	C00006003	Isorhamnetin 3-(6''-acetylgalactoside)	TRUE
KNApSAcK	C24H24O13	0	520.122	538.156	[Actual + NH4]+	0.533962	0.268654	C00006004	Isorhamnetin 3-(2''-acetylglucoside)	TRUE
KNApSAcK	C24H24O13	0	520.122	538.156	[Actual + NH4]+	0.533962	0.268654	C00006033	Purifolin	TRUE
LipidMAPS	C24H24O13	0	520.122	538.156	[Actual + NH4]+	0.533962	0.268654	LMPK12110588	Isorhamnetin 3-(6''-acetylglucoside)	TRUE
LipidMAPS	C24H24O13	0	520.122	538.156	[Actual + NH4]+	0.533962	0.268654	LMPK12110694	Luteolin 7-(2''-glucosyllactate)	TRUE
LipidMAPS	C24H24O13	0	520.122	538.156	[Actual + NH4]+	0.533962	0.268654	LMPK12111297	5,2'-Dihydroxy-7,8,6'-trimethoxyflavone 2'-glucuronide	TRUE
LipidMAPS	C24H24O13	0	520.122	538.156	[Actual + NH4]+	0.533962	0.268654	LMPK12112334	Isorhamnetin 3-(6''-acetylgalactoside)	TRUE
LipidMAPS	C24H24O13	0	520.122	538.156	[Actual + NH4]+	0.533962	0.268654	LMPK12112361	Isorhamnetin 3-(2''-acetylglucoside)	TRUE
LipidMAPS	C24H24O13	0	520.122	538.156	[Actual + NH4]+	0.533962	0.268654	LMPK12112503	Mearnsetin 3-O-(4''-O-acetyl)-alpha-L-rhamnopyranoside	TRUE
LipidMAPS	C24H24O13	0	520.122	538.156	[Actual + NH4]+	0.533962	0.268654	LMPK12112826	6-Methoxykaempferol 3-(6''-acetylglucoside)	TRUE
LipidMAPS	C24H24O13	0	520.122	538.156	[Actual + NH4]+	0.533962	0.268654	LMPK12113212	Purifolin	TRUE
FlavView	C24H24O13	0	520.122	538.156	[Actual + NH4]+	0.533962	0.268654	FL3FACGS0059	Luteolin 7-(2''-glucosyllactate)	TRUE
FlavView	C24H24O13	0	520.122	538.156	[Actual + NH4]+	0.533962	0.268654	FL3FF8GS0008	5,2'-Dihydroxy-7,8,6'-trimethoxyflavone 2'-glucuronide;2-(5-Hydroxy-7,8-dimethoxy-4-oxo-4H-1-benzopyran-2-yl)-3-methoxyphenyl beta-D-glucopyranosiduronic acid	TRUE
FlavView	C24H24O13	0	520.122	538.156	[Actual + NH4]+	0.533962	0.268654	FL5FADGA0020	Isorhamnetin 3-(6''-acetylgalactoside)	TRUE
FlavView	C24H24O13	0	520.122	538.156	[Actual + NH4]+	0.533962	0.268654	FL5FADGL0033	Isorhamnetin 3-(2''-acetylglucoside)	TRUE
FlavView	C24H24O13	0	520.122	538.156	[Actual + NH4]+	0.533962	0.268654	FL5FADGL0034	Isorhamnetin 3-(6''-acetylglucoside)	TRUE
FlavView	C24H24O13	0	520.122	538.156	[Actual + NH4]+	0.533962	0.268654	FL5FAJGS0003	Mearnsetin 3-O-(4''-O-acetyl)-alpha-L-rhamnopyranoside;3-[(4-O-Acetyl-6-deoxy-alpha-L-mannopyranosyl)oxy]-2-(3,5-dihydroxy-4-methoxyphenyl)-5,7-dihydroxy-4H-1-benzopyran-4-one	TRUE
FlavView	C24H24O13	0	520.122	538.156	[Actual + NH4]+	0.533962	0.268654	FL5FEAGL0010	6-Methoxykaempferol 3-(6''-acetylglucoside)	TRUE
FlavView	C24H24O13	0	520.122	538.156	[Actual + NH4]+	0.533962	0.268654	FL5FFCGS0019	Purifolin	TRUE
EX-HR2	C24H24O13	13	520.122	538.156	[Actual + NH4]+	0.533962	0.268654			TRUE
HMDB	C24H24O13	0	520.122	538.156	[Actual + NH4]+	0.533962	0.268654	HMDB37970	Eujambolin	TRUE
EX-HR2	C16H30N2O13P2	6	520.122	538.156	[Actual + NH4]+	-0.625937	0.179103			FALSE
EX-HR2	C17H24N6O11S1	11	520.122	538.156	[Actual + NH4]+	-0.74039	0.190297			FALSE
EX-HR2	C19H29N4O7P1S2	13	520.122	538.155	[Actual + NH4]+	0.834144	0.212684			FALSE
EX-HR2	C25H28O8S2	16	520.123	538.156	[Actual + NH4]+	-1.08084	0.279848			FALSE
EX-HR2	C11H25N10O10P1S1	8	520.121	538.155	[Actual + NH4]+	1.1746	0.123133			FALSE
EX-HR2	C14H33O16P1S1	2	520.123	538.157	[Actual + NH4]+	-1.3301	0.156715			FALSE
EX-HR2	C22H20N10O2S2	22	520.121	538.155	[Actual + NH4]+	1.42385	0.246266			FALSE
EX-HR2	C18H36N2O5S5	12	520.123	538.157	[Actual + NH4]+	-1.48482	0.20149			FALSE
EX-HR2	C37H16N2O2	31	520.121	538.155	[Actual + NH4]+	1.48738	0.414175			FALSE
EX-HR2	C19H37O6P1S4	11	520.121	538.155	[Actual + NH4]+	1.70452	0.212684			FALSE
EX-HR2	C16H28N2O15S1	6	520.121	538.155	[Actual + NH4]+	1.74479	0.179103			FALSE
EX-HR2	C25H20N4O9	18	520.123	538.157	[Actual + NH4]+	-1.95122	0.279848			FALSE
EX-HR2	C11H33N6O9P1S3	6	520.121	538.155	[Actual + NH4]+	2.04497	0.123133			FALSE
EX-HR2	C17H34N2O8P2S2	9	520.123	538.157	[Actual + NH4]+	-2.24074	0.190297			FALSE
EX-HR2	C22H28N6O1S4	20	520.121	538.155	[Actual + NH4]+	2.29422	0.246266			FALSE
EX-HR2	C18H28N6O6S3	14	520.123	538.157	[Actual + NH4]+	-2.35519	0.20149			FALSE
EX-HR2	C18H25N4O12P1	10	520.121	538.154	[Actual + NH4]+	2.44895	0.20149			FALSE
EX-HR2	C26H32O3S4	19	520.123	538.157	[Actual + NH4]+	-2.69565	0.291042			FALSE
EX-HR2	C29H20N4O4S1	24	520.121	538.154	[Actual + NH4]+	2.6982	0.324624			FALSE
EX-HR2	C15H37O11P1S3	5	520.124	538.157	[Actual + NH4]+	-2.9449	0.167909			FALSE
Peak#_38
KNApSAcK	C19H28O10	0	416.168	439.157	[Actual + Na]+	0.0684436	0.212684	C00033365	Sayaendoside;(-)-Sayaendoside	TRUE
KNApSAcK	C19H28O10	0	416.168	439.157	[Actual + Na]+	0.0684436	0.212684	C00036505	2-Phenylethyl O-alpha-arabinopyranosyl-(1->6)-beta-glucopyranoside;2-Phenylethyl O-??-L-arabinopyranosyl-(1->6)-??-glucopyranoside	TRUE
KNApSAcK	C19H28O10	0	416.168	439.157	[Actual + Na]+	0.0684436	0.212684	C00030989	Phenylethyl O-alpha-L-arabinopyranosyl-(1->6)-beta-D-glucopyranoside	TRUE
KNApSAcK	C19H28O10	0	416.168	439.157	[Actual + Na]+	0.0684436	0.212684	C00029469	2-Phenylethyl O-beta-D-xylopyranosyl-(1->2)-beta-D-glucopyranoside	TRUE
KNApSAcK	C19H28O10	0	416.168	439.157	[Actual + Na]+	0.0684436	0.212684	C00031876	Icariside D1	TRUE
EX-HR2	C19H28O10	6	416.168	439.157	[Actual + Na]+	0.0684436	0.212684			TRUE
HMDB	C19H28O10	0	416.168	439.157	[Actual + Na]+	0.0684436	0.212684	HMDB41274	Phenylethyl primeveroside	TRUE
EX-HR2	C12H36N2O7S3	2	416.168	439.158	[Actual + Na]+	-0.426602	0.134327			FALSE
EX-HR2	C14H33N4O4P1S2	6	416.168	439.157	[Actual + Na]+	0.436295	0.156715			FALSE
EX-HR2	C14H25N8O5P1	8	416.169	439.158	[Actual + Na]+	-0.630285	0.156715			FALSE
EX-HR2	C12H28N6O8S1	4	416.169	439.158	[Actual + Na]+	-1.49318	0.134327			FALSE
EX-HR2	C20H32O5S2	9	416.169	439.158	[Actual + Na]+	-1.91038	0.223878			FALSE
EX-HR2	C13H29N4O9P1	3	416.167	439.156	[Actual + Na]+	2.41512	0.145521			FALSE
EX-HR2	C24H24N4O1S1	17	416.167	439.156	[Actual + Na]+	2.72056	0.268654			FALSE
EX-HR2	C20H24N4O6	11	416.17	439.159	[Actual + Na]+	-2.97696	0.223878			FALSE
Peak#_39
KNApSAcK	C19H28O10	0	416.168	434.202	[Actual + NH4]+	0.0983542	0.212684	C00033365	Sayaendoside;(-)-Sayaendoside	TRUE
KNApSAcK	C19H28O10	0	416.168	434.202	[Actual + NH4]+	0.0983542	0.212684	C00036505	2-Phenylethyl O-alpha-arabinopyranosyl-(1->6)-beta-glucopyranoside;2-Phenylethyl O-??-L-arabinopyranosyl-(1->6)-??-glucopyranoside	TRUE
KNApSAcK	C19H28O10	0	416.168	434.202	[Actual + NH4]+	0.0983542	0.212684	C00030989	Phenylethyl O-alpha-L-arabinopyranosyl-(1->6)-beta-D-glucopyranoside	TRUE
KNApSAcK	C19H28O10	0	416.168	434.202	[Actual + NH4]+	0.0983542	0.212684	C00029469	2-Phenylethyl O-beta-D-xylopyranosyl-(1->2)-beta-D-glucopyranoside	TRUE
KNApSAcK	C19H28O10	0	416.168	434.202	[Actual + NH4]+	0.0983542	0.212684	C00031876	Icariside D1	TRUE
EX-HR2	C19H28O10	6	416.168	434.202	[Actual + NH4]+	0.0983542	0.212684			TRUE
HMDB	C19H28O10	0	416.168	434.202	[Actual + NH4]+	0.0983542	0.212684	HMDB41274	Phenylethyl primeveroside	TRUE
EX-HR2	C12H36N2O7S3	2	416.168	434.202	[Actual + NH4]+	-0.402341	0.134327			FALSE
EX-HR2	C14H33N4O4P1S2	6	416.168	434.202	[Actual + NH4]+	0.470404	0.156715			FALSE
EX-HR2	C14H25N8O5P1	8	416.169	434.202	[Actual + NH4]+	-0.608349	0.156715			FALSE
EX-HR2	C12H28N6O8S1	4	416.169	434.203	[Actual + NH4]+	-1.48109	0.134327			FALSE
EX-HR2	C20H32O5S2	9	416.169	434.203	[Actual + NH4]+	-1.90306	0.223878			FALSE
EX-HR2	C13H29N4O9P1	3	416.167	434.201	[Actual + NH4]+	2.47181	0.145521			FALSE
EX-HR2	C24H24N4O1S1	17	416.167	434.201	[Actual + NH4]+	2.78074	0.268654			FALSE
EX-HR2	C20H24N4O6	11	416.17	434.203	[Actual + NH4]+	-2.98181	0.223878			FALSE
Peak#_40
EX-HR2	C30H16N8O1S1	29	536.117	554.151	[Actual + NH4]+	-0.0207161	0.335817			FALSE
EX-HR2	C17H32N2O11S3	9	536.117	554.151	[Actual + NH4]+	-0.10136	0.190297			FALSE
EX-HR2	C19H21N8O9P1	15	536.117	554.151	[Actual + NH4]+	-0.262776	0.212684			FALSE
KNApSAcK	C24H24O14	0	536.117	554.15	[Actual + NH4]+	0.290958	0.268654	C00005673	Jaceidin 4'-glucuronide	TRUE
KNApSAcK	C24H24O14	0	536.117	554.15	[Actual + NH4]+	0.290958	0.268654	C00006048	Laricitrin 3-(6''-acetylglucoside)	TRUE
KNApSAcK	C24H24O14	0	536.117	554.15	[Actual + NH4]+	0.290958	0.268654	C00006021	Patuletin 3-(6''-acetylglucoside)	TRUE
KNApSAcK	C24H24O14	0	536.117	554.15	[Actual + NH4]+	0.290958	0.268654	C00006034	Haploside A	TRUE
LipidMAPS	C24H24O14	0	536.117	554.15	[Actual + NH4]+	0.290958	0.268654	LMPK12112476	Laricitrin 3-(6''-acetylglucoside)	TRUE
LipidMAPS	C24H24O14	0	536.117	554.15	[Actual + NH4]+	0.290958	0.268654	LMPK12112903	Patuletin 3-(6''-acetylglucoside)	TRUE
LipidMAPS	C24H24O14	0	536.117	554.15	[Actual + NH4]+	0.290958	0.268654	LMPK12112931	Jaceidin 4'-glucuronide	TRUE
LipidMAPS	C24H24O14	0	536.117	554.15	[Actual + NH4]+	0.290958	0.268654	LMPK12113213	Haploside A	TRUE
FlavView	C24H24O14	0	536.117	554.15	[Actual + NH4]+	0.290958	0.268654	FL5FAHGL0006	Laricitrin 3-(6''-acetylglucoside)	TRUE
FlavView	C24H24O14	0	536.117	554.15	[Actual + NH4]+	0.290958	0.268654	FL5FECGL0014	Patuletin 3-(6''-acetylglucoside)	TRUE
FlavView	C24H24O14	0	536.117	554.15	[Actual + NH4]+	0.290958	0.268654	FL5FECGS0027	Jaceidin 4'-glucuronide	TRUE
FlavView	C24H24O14	0	536.117	554.15	[Actual + NH4]+	0.290958	0.268654	FL5FFCGS0020	Haploside A	TRUE
EX-HR2	C24H24O14	13	536.117	554.15	[Actual + NH4]+	0.290958	0.268654			TRUE
HMDB	C24H24O14	0	536.117	554.15	[Actual + NH4]+	0.290958	0.268654	HMDB31656	Jaceidin 4'-glucuronide	TRUE
HMDB	C24H24O14	0	536.117	554.15	[Actual + NH4]+	0.290958	0.268654	HMDB38264	3,5,6-Trihydroxy-3',4',7-trimethoxyflavone 3-glucuronide	TRUE
EX-HR2	C19H29N4O8P1S2	13	536.116	554.15	[Actual + NH4]+	0.582475	0.212684			FALSE
EX-HR2	C27H25N2O6P1S1	20	536.117	554.151	[Actual + NH4]+	-0.593402	0.302236			FALSE
EX-HR2	C12H29N10O6P1S3	11	536.117	554.151	[Actual + NH4]+	-0.655094	0.134327			FALSE
EX-HR2	C18H35O10P3S1	8	536.116	554.15	[Actual + NH4]+	0.693625	0.20149			FALSE
EX-HR2	C30H24N4S3	27	536.116	554.15	[Actual + NH4]+	0.824536	0.335817			FALSE
EX-HR2	C16H30N2O14P2	6	536.117	554.151	[Actual + NH4]+	-0.835462	0.179103			FALSE
EX-HR2	C11H25N10O11P1S1	8	536.116	554.15	[Actual + NH4]+	0.913101	0.123133			FALSE
EX-HR2	C17H24N6O12S1	11	536.117	554.151	[Actual + NH4]+	-0.946612	0.190297			FALSE
EX-HR2	C22H20N10O3S2	22	536.116	554.15	[Actual + NH4]+	1.15516	0.246266			FALSE
EX-HR2	C37H16N2O3	31	536.116	554.15	[Actual + NH4]+	1.21685	0.414175			FALSE
EX-HR2	C25H28O9S2	16	536.117	554.151	[Actual + NH4]+	-1.27724	0.279848			FALSE
EX-HR2	C19H37O7P1S4	11	536.116	554.15	[Actual + NH4]+	1.42773	0.212684			FALSE
EX-HR2	C16H28N2O16S1	6	536.116	554.15	[Actual + NH4]+	1.46683	0.179103			FALSE
EX-HR2	C18H36N2O6S5	12	536.118	554.152	[Actual + NH4]+	-1.66956	0.20149			FALSE
EX-HR2	C11H33N6O10P1S3	6	536.116	554.15	[Actual + NH4]+	1.75835	0.123133			FALSE
EX-HR2	C35H21O4P1	27	536.118	554.152	[Actual + NH4]+	-1.76928	0.391787			TRUE
EX-HR2	C20H25N8O4P1S2	18	536.118	554.152	[Actual + NH4]+	-1.83097	0.223878			FALSE
EX-HR2	C22H28N6O2S4	20	536.116	554.149	[Actual + NH4]+	2.00041	0.246266			FALSE
EX-HR2	C25H20N4O10	18	536.118	554.152	[Actual + NH4]+	-2.12249	0.279848			FALSE
EX-HR2	C18H25N4O13P1	10	536.116	554.149	[Actual + NH4]+	2.15067	0.20149			FALSE
EX-HR2	C29H20N4O5S1	24	536.115	554.149	[Actual + NH4]+	2.39273	0.324624			FALSE
EX-HR2	C17H34N2O9P2S2	9	536.118	554.152	[Actual + NH4]+	-2.40366	0.190297			FALSE
EX-HR2	C13H30N8O7P2S2	10	536.115	554.149	[Actual + NH4]+	2.44219	0.145521			FALSE
EX-HR2	C28H26O7P2	19	536.115	554.149	[Actual + NH4]+	2.50388	0.31343			TRUE
EX-HR2	C18H28N6O7S3	14	536.118	554.152	[Actual + NH4]+	-2.51481	0.20149			FALSE
EX-HR2	C21H16N10O8	19	536.115	554.149	[Actual + NH4]+	2.72336	0.235072			FALSE
EX-HR2	C26H32O4S4	19	536.118	554.152	[Actual + NH4]+	-2.84543	0.291042			FALSE
EX-HR2	C22H36N2O1S6	18	536.115	554.149	[Actual + NH4]+	2.84566	0.246266			FALSE
Peak#_41
EX-HR2	C15H40N2O9S4	5	520.162	538.195	[Actual + NH4]+	-0.185726	0.167909			FALSE
EX-HR2	C22H32O12S1	9	520.161	538.195	[Actual + NH4]+	0.218222	0.246266			FALSE
EX-HR2	C17H29N8O7P1S1	11	520.162	538.196	[Actual + NH4]+	-0.351928	0.190297			FALSE
EX-HR2	C17H37N4O6P1S3	9	520.161	538.195	[Actual + NH4]+	0.518382	0.190297			FALSE
EX-HR2	C14H28N6O15	4	520.161	538.195	[Actual + NH4]+	0.558649	0.156715			FALSE
EX-HR2	C25H33N2O4P1S2	16	520.162	538.196	[Actual + NH4]+	-0.692355	0.279848			FALSE
EX-HR2	C24H29N2O9P1	13	520.161	538.195	[Actual + NH4]+	0.92233	0.268654			FALSE
EX-HR2	C14H38N2O12P2S1	2	520.162	538.196	[Actual + NH4]+	-0.941592	0.156715			FALSE
EX-HR2	C15H32N6O10S2	7	520.162	538.196	[Actual + NH4]+	-1.05604	0.167909			FALSE
EX-HR2	C20H28N10O1S3	18	520.161	538.195	[Actual + NH4]+	1.10805	0.223878			FALSE
EX-HR2	C35H24N2O1S1	27	520.161	538.195	[Actual + NH4]+	1.17157	0.391787			FALSE
EX-HR2	C17H45O5P1S5	7	520.161	538.195	[Actual + NH4]+	1.38869	0.190297			FALSE
EX-HR2	C23H36O7S3	12	520.162	538.196	[Actual + NH4]+	-1.39646	0.25746			FALSE
EX-HR2	C14H36N2O14S2	2	520.161	538.195	[Actual + NH4]+	1.42896	0.156715			FALSE
EX-HR2	C27H20N8O4	22	520.161	538.195	[Actual + NH4]+	1.51199	0.302236			FALSE
EX-HR2	C25H25N6O5P1	18	520.162	538.196	[Actual + NH4]+	-1.56266	0.279848			FALSE
EX-HR2	C16H44N2O4S6	8	520.163	538.196	[Actual + NH4]+	-1.80041	0.179103			FALSE
EX-HR2	C15H24N10O11	9	520.163	538.196	[Actual + NH4]+	-1.92635	0.167909			FALSE
EX-HR2	C20H36N6S5	16	520.161	538.194	[Actual + NH4]+	1.97836	0.223878			FALSE
EX-HR2	C16H33N4O11P1S1	6	520.16	538.194	[Actual + NH4]+	2.13307	0.179103			FALSE
EX-HR2	C22H34O10P2	9	520.163	538.197	[Actual + NH4]+	-2.15233	0.246266			TRUE
EX-HR2	C15H39O13P3	1	520.16	538.194	[Actual + NH4]+	2.24751	0.167909			FALSE
EX-HR2	C23H28N4O8S1	14	520.163	538.197	[Actual + NH4]+	-2.26677	0.25746			FALSE
EX-HR2	C27H28N4O3S2	20	520.16	538.194	[Actual + NH4]+	2.3823	0.302236			FALSE
EX-HR2	C15H42N2O7P2S3	5	520.163	538.197	[Actual + NH4]+	-2.55628	0.167909			FALSE
EX-HR2	C16H36N6O5S4	10	520.163	538.197	[Actual + NH4]+	-2.67072	0.179103			FALSE
EX-HR2	C19H24N10O6S1	15	520.16	538.194	[Actual + NH4]+	2.72273	0.212684			FALSE
EX-HR2	C18H30N6O8P2	10	520.16	538.194	[Actual + NH4]+	2.83718	0.20149			FALSE
Peak#_42
EX-HR2	C23H28O13S1	12	544.125	562.159	[Actual + NH4]+	0.0592054	0.25746			FALSE
EX-HR2	C44H16	37	544.125	562.159	[Actual + NH4]+	-0.187215	0.492532			FALSE
EX-HR2	C29H20N8S2	28	544.125	562.159	[Actual + NH4]+	-0.248028	0.324624			FALSE
EX-HR2	C16H36N2O10S4	8	544.125	562.159	[Actual + NH4]+	-0.327524	0.179103			FALSE
EX-HR2	C18H33N4O7P1S3	12	544.125	562.159	[Actual + NH4]+	0.34657	0.20149			FALSE
EX-HR2	C17H31N4O10P3	9	544.125	562.159	[Actual + NH4]+	-0.377074	0.190297			FALSE
EX-HR2	C15H24N6O16	7	544.125	562.159	[Actual + NH4]+	0.385121	0.167909			FALSE
EX-HR2	C18H25N8O8P1S1	14	544.125	562.159	[Actual + NH4]+	-0.48664	0.20149			FALSE
EX-HR2	C10H29N10O10P1S2	7	544.125	562.159	[Actual + NH4]+	0.672486	0.111939			FALSE
EX-HR2	C25H25N2O10P1	16	544.125	562.159	[Actual + NH4]+	0.733299	0.279848			FALSE
EX-HR2	C26H29N2O5P1S2	19	544.126	562.159	[Actual + NH4]+	-0.812556	0.291042			FALSE
EX-HR2	C11H33N10O5P1S4	10	544.126	562.159	[Actual + NH4]+	-0.873369	0.123133			FALSE
EX-HR2	C21H24N10O2S3	21	544.125	562.158	[Actual + NH4]+	0.911098	0.235072			FALSE
EX-HR2	C36H20N2O2S1	30	544.125	562.158	[Actual + NH4]+	0.971911	0.402981			FALSE
EX-HR2	C15H34N2O13P2S1	5	544.126	562.16	[Actual + NH4]+	-1.05117	0.167909			FALSE
EX-HR2	C16H28N6O11S2	10	544.126	562.16	[Actual + NH4]+	-1.16073	0.179103			FALSE
EX-HR2	C18H41O6P1S5	10	544.124	562.158	[Actual + NH4]+	1.17978	0.20149			FALSE
EX-HR2	C15H32N2O15S2	5	544.124	562.158	[Actual + NH4]+	1.21833	0.167909			FALSE
EX-HR2	C28H16N8O5	25	544.124	562.158	[Actual + NH4]+	1.29783	0.31343			FALSE
EX-HR2	C24H32O8S3	15	544.126	562.16	[Actual + NH4]+	-1.48665	0.268654			FALSE
EX-HR2	C26H21N6O6P1	21	544.126	562.16	[Actual + NH4]+	-1.64577	0.291042			FALSE
EX-HR2	C21H32N6O1S5	19	544.124	562.158	[Actual + NH4]+	1.74431	0.235072			FALSE
EX-HR2	C17H40N2O5S6	11	544.126	562.16	[Actual + NH4]+	-1.87338	0.190297			FALSE
EX-HR2	C17H29N4O12P1S1	9	544.124	562.158	[Actual + NH4]+	1.89243	0.190297			FALSE
EX-HR2	C16H20N10O12	12	544.126	562.16	[Actual + NH4]+	-1.99394	0.179103			FALSE
EX-HR2	C16H35O14P3	4	544.124	562.158	[Actual + NH4]+	2.00199	0.179103			FALSE
EX-HR2	C28H24N4O4S2	23	544.124	562.158	[Actual + NH4]+	2.13104	0.31343			FALSE
EX-HR2	C23H30O11P2	12	544.126	562.16	[Actual + NH4]+	-2.21029	0.25746			TRUE
EX-HR2	C24H24N4O9S1	17	544.126	562.16	[Actual + NH4]+	-2.31986	0.268654			FALSE
EX-HR2	C20H20N10O7S1	18	544.124	562.158	[Actual + NH4]+	2.45695	0.223878			FALSE
EX-HR2	C19H26N6O9P2	13	544.124	562.157	[Actual + NH4]+	2.56652	0.212684			FALSE
EX-HR2	C21H40N2S7	17	544.124	562.157	[Actual + NH4]+	2.57752	0.235072			FALSE
EX-HR2	C16H38N2O8P2S3	8	544.127	562.16	[Actual + NH4]+	-2.59702	0.179103			FALSE
EX-HR2	C17H32N6O6S4	13	544.127	562.16	[Actual + NH4]+	-2.70659	0.190297			FALSE
EX-HR2	C17H37O11P1S3	7	544.124	562.157	[Actual + NH4]+	2.72564	0.190297			FALSE
EX-HR2	C13H36N8O3S6	12	544.123	562.157	[Actual + NH4]+	2.90343	0.145521			FALSE
EX-HR2	C28H32O3S4	21	544.123	562.157	[Actual + NH4]+	2.96425	0.31343			FALSE
Peak#_43
KNApSAcK	C19H34O11	0	438.21	439.217	[Actual + H]+	0.143322	0.212684	C00037084	Ebracteatoside D;(-)-Ebracteatoside D	TRUE
EX-HR2	C19H34O11	3	438.21	439.217	[Actual + H]+	0.143322	0.212684			TRUE
EX-HR2	C14H39N4O5P1S2	3	438.21	439.217	[Actual + H]+	0.511123	0.156715			FALSE
EX-HR2	C14H31N8O6P1	5	438.21	439.218	[Actual + H]+	-0.555312	0.156715			FALSE
EX-HR2	C17H30N10S2	12	438.21	439.217	[Actual + H]+	1.23367	0.190297			FALSE
EX-HR2	C32H26N2	21	438.21	439.217	[Actual + H]+	1.3115	0.358205			FALSE
EX-HR2	C12H34N6O9S1	1	438.211	439.218	[Actual + H]+	-1.41809	0.134327			FALSE
EX-HR2	C20H38O6S2	6	438.211	439.218	[Actual + H]+	-1.83523	0.223878			FALSE
EX-HR2	C13H35N4O10P1	0	438.209	439.216	[Actual + H]+	2.48968	0.145521			FALSE
EX-HR2	C24H30N4O2S1	14	438.209	439.216	[Actual + H]+	2.79508	0.268654			FALSE
EX-HR2	C20H30N4O7	8	438.211	439.219	[Actual + H]+	-2.90167	0.223878			FALSE
Peak#_44
KNApSAcK	C15H22N2O3	0	278.163	279.17	[Actual + H]+	-0.223301	0.167909	C00027956	Brevioxime;(-)-Brevioxime	TRUE
KNApSAcK	C15H22N2O3	0	278.163	279.17	[Actual + H]+	-0.223301	0.167909	C00029091	Terragine C	TRUE
KNApSAcK	C15H22N2O3	0	278.163	279.17	[Actual + H]+	-0.223301	0.167909	C00007773	4beta-O-(2'-Pyrrolylcarbonyl)epilupinine	TRUE
KNApSAcK	C15H22N2O3	0	278.163	279.17	[Actual + H]+	-0.223301	0.167909	C00007772	4beta-Hydroxy-11-O-(2'-pyrolylcarboxy)epilupinine	TRUE
KNApSAcK	C15H22N2O3	0	278.163	279.17	[Actual + H]+	-0.223301	0.167909	C00007748	(2S,9R)-Dihydroxyaphyllidine	TRUE
KNApSAcK	C15H22N2O3	0	278.163	279.17	[Actual + H]+	-0.223301	0.167909	C00007749	(2R,9R)-Dihydroxyaphyllidine	TRUE
KNApSAcK	C15H22N2O3	0	278.163	279.17	[Actual + H]+	-0.223301	0.167909	C00007777	13beta-Hydroxymamanine	TRUE
KNApSAcK	C15H22N2O3	0	278.163	279.17	[Actual + H]+	-0.223301	0.167909	C00026273	(-)-Mamanine N-oxide	TRUE
EX-HR2	C15H22N2O3	6	278.163	279.17	[Actual + H]+	-0.223301	0.167909			TRUE
HMDB	C15H22N2O3	0	278.163	279.17	[Actual + H]+	-0.223301	0.167909	HMDB13243	Leucyl-phenylalanine	TRUE
HMDB	C15H22N2O3	0	278.163	279.17	[Actual + H]+	-0.223301	0.167909	HMDB28914	Isoleucyl-Phenylalanine	TRUE
HMDB	C15H22N2O3	0	278.163	279.17	[Actual + H]+	-0.223301	0.167909	HMDB28936	Leucyl-Phenylalanine	TRUE
HMDB	C15H22N2O3	0	278.163	279.17	[Actual + H]+	-0.223301	0.167909	HMDB28998	Phenylalanyl-Isoleucine	TRUE
EX-HR2	C8H22N8O1S1	4	278.164	279.171	[Actual + H]+	-2.67987	0.0895513			FALSE
Peak#_45
EX-HR2	C23H58O14P4S2	5	746.222	764.256	[Actual + NH4]+	-0.0131113	0.25746			FALSE
EX-HR2	C21H43N6O21P1	5	746.222	764.256	[Actual + NH4]+	-0.0653478	0.235072			FALSE
EX-HR2	C53H26N6	44	746.222	764.256	[Actual + NH4]+	-0.0710911	0.593278			FALSE
EX-HR2	C35H47N4O4P1S4	24	746.222	764.256	[Actual + NH4]+	0.0818102	0.391787			FALSE
EX-HR2	C26H66O3S10	14	746.222	764.256	[Actual + NH4]+	-0.0856131	0.291042			FALSE
EX-HR2	C24H52N4O12P2S3	10	746.222	764.256	[Actual + NH4]+	-0.0937042	0.268654			FALSE
EX-HR2	C32H38N6O13S1	19	746.222	764.256	[Actual + NH4]+	0.110167	0.358205			FALSE
EX-HR2	C40H42O10S2	24	746.222	764.256	[Actual + NH4]+	-0.129565	0.447757			FALSE
EX-HR2	C16H48N10O15P2S2	5	746.222	764.256	[Actual + NH4]+	0.146027	0.179103			FALSE
EX-HR2	C25H46N8O10S4	15	746.222	764.256	[Actual + NH4]+	-0.174297	0.279848			FALSE
EX-HR2	C31H44N2O15P2	14	746.222	764.256	[Actual + NH4]+	0.19076	0.347011			FALSE
EX-HR2	C26H41N10O10P3	16	746.222	764.256	[Actual + NH4]+	-0.210745	0.291042			TRUE
EX-HR2	C29H47O18P1S1	10	746.222	764.256	[Actual + NH4]+	-0.305079	0.324624			FALSE
EX-HR2	C27H43N10O7P1S3	19	746.222	764.255	[Actual + NH4]+	0.321542	0.302236			FALSE
EX-HR2	C42H39N2O7P1S1	28	746.222	764.255	[Actual + NH4]+	0.366274	0.470144			FALSE
EX-HR2	C33H50N2O7S5	20	746.222	764.256	[Actual + NH4]+	-0.414029	0.369399			FALSE
EX-HR2	C25H54N4O9S6	13	746.222	764.255	[Actual + NH4]+	0.438582	0.279848			FALSE
EX-HR2	C18H54N10O7S7	11	746.222	764.256	[Actual + NH4]+	-0.458761	0.20149			FALSE
EX-HR2	C50H35O5P1	35	746.222	764.256	[Actual + NH4]+	-0.486337	0.559696			FALSE
EX-HR2	C24H60O11P2S5	8	746.221	764.255	[Actual + NH4]+	0.519175	0.268654			FALSE
EX-HR2	C35H39N8O5P1S2	26	746.222	764.256	[Actual + NH4]+	-0.531069	0.391787			FALSE
EX-HR2	C21H51N2O20P1S2	3	746.221	764.255	[Actual + NH4]+	0.547532	0.235072			FALSE
EX-HR2	C22H55N2O15P1S4	6	746.222	764.256	[Actual + NH4]+	-0.589543	0.246266			FALSE
EX-HR2	C34H35N8O10P1	23	746.221	764.255	[Actual + NH4]+	0.606006	0.380593			TRUE
EX-HR2	C23H50N4O15P4	7	746.222	764.256	[Actual + NH4]+	-0.625991	0.25746			FALSE
EX-HR2	C17H50N10O12S5	8	746.221	764.255	[Actual + NH4]+	0.678314	0.190297			FALSE
EX-HR2	C26H58N4O4S8	16	746.222	764.256	[Actual + NH4]+	-0.698493	0.291042			FALSE
EX-HR2	C24H44N8O13P2S1	12	746.222	764.256	[Actual + NH4]+	-0.706584	0.268654			FALSE
EX-HR2	C32H46N2O12S3	17	746.221	764.255	[Actual + NH4]+	0.723046	0.358205			FALSE
EX-HR2	C40H34N4O11	26	746.222	764.256	[Actual + NH4]+	-0.742445	0.447757			FALSE
EX-HR2	C45H30N8O2S1	37	746.221	764.255	[Actual + NH4]+	0.78152	0.503726			FALSE
EX-HR2	C27H51N6O6P1S5	17	746.221	764.255	[Actual + NH4]+	0.934421	0.302236			FALSE
EX-HR2	C32H48N2O10P2S2	17	746.223	764.256	[Actual + NH4]+	-0.946316	0.358205			FALSE
EX-HR2	C24H42N8O15S2	12	746.221	764.255	[Actual + NH4]+	0.962778	0.268654			FALSE
EX-HR2	C39H38O15	21	746.221	764.255	[Actual + NH4]+	1.00751	0.436563			FALSE
EX-HR2	C33H42N6O8S3	22	746.223	764.256	[Actual + NH4]+	-1.02691	0.369399			FALSE
EX-HR2	C23H48N4O17P2S1	7	746.221	764.255	[Actual + NH4]+	1.04337	0.25746			FALSE
EX-HR2	C25H62O8S8	11	746.221	764.255	[Actual + NH4]+	1.05146	0.279848			FALSE
EX-HR2	C20H58O18S5	2	746.223	764.256	[Actual + NH4]+	-1.08538	0.223878			FALSE
EX-HR2	C21H53N2O18P3S1	3	746.223	764.257	[Actual + NH4]+	-1.12183	0.235072			FALSE
EX-HR2	C22H54O19P4	2	746.221	764.255	[Actual + NH4]+	1.12396	0.246266			FALSE
EX-HR2	C22H47N6O16P1S2	8	746.223	764.257	[Actual + NH4]+	-1.20242	0.246266			FALSE
EX-HR2	C34H43N4O9P1S2	21	746.221	764.255	[Actual + NH4]+	1.21889	0.380593			FALSE
EX-HR2	C25H56N4O7P2S5	13	746.223	764.257	[Actual + NH4]+	-1.23078	0.279848			FALSE
EX-HR2	C18H53N8O11P3S3	7	746.221	764.255	[Actual + NH4]+	1.25475	0.20149			FALSE
EX-HR2	C41H46O5S4	27	746.223	764.257	[Actual + NH4]+	-1.26664	0.458951			FALSE
EX-HR2	C33H49O11P3S1	16	746.221	764.255	[Actual + NH4]+	1.29948	0.369399			FALSE
EX-HR2	C26H50N8O5S6	18	746.223	764.257	[Actual + NH4]+	-1.31137	0.291042			FALSE
EX-HR2	C45H38N4O1S3	35	746.221	764.255	[Actual + NH4]+	1.3944	0.503726			FALSE
EX-HR2	C27H42N2O22	8	746.223	764.257	[Actual + NH4]+	-1.4138	0.302236			FALSE
EX-HR2	C30H51O13P1S3	13	746.223	764.257	[Actual + NH4]+	-1.44215	0.335817			FALSE
EX-HR2	C26H39N10O12P1S1	16	746.221	764.255	[Actual + NH4]+	1.45862	0.291042			FALSE
EX-HR2	C25H45N6O14P3	11	746.221	764.254	[Actual + NH4]+	1.53921	0.279848			FALSE
EX-HR2	C27H59N2O5P1S7	15	746.221	764.254	[Actual + NH4]+	1.5473	0.302236			FALSE
EX-HR2	C34H54N2O2S7	23	746.223	764.257	[Actual + NH4]+	-1.5511	0.380593			FALSE
EX-HR2	C32H40N6O11P2	19	746.223	764.257	[Actual + NH4]+	-1.5592	0.358205			TRUE
EX-HR2	C24H50N4O14S4	10	746.221	764.254	[Actual + NH4]+	1.57566	0.268654			FALSE
EX-HR2	C37H34N10O4S2	30	746.221	764.254	[Actual + NH4]+	1.63413	0.414175			FALSE
EX-HR2	C33H34N10O9S1	24	746.223	764.257	[Actual + NH4]+	-1.63979	0.369399			FALSE
EX-HR2	C23H56O16P2S3	5	746.221	764.254	[Actual + NH4]+	1.65625	0.25746			FALSE
EX-HR2	C52H30N2O4	39	746.221	764.254	[Actual + NH4]+	1.67886	0.582084			FALSE
EX-HR2	C20H50N4O19S3	4	746.223	764.257	[Actual + NH4]+	-1.69826	0.223878			FALSE
EX-HR2	C23H59N2O10P1S6	9	746.223	764.257	[Actual + NH4]+	-1.72662	0.25746			FALSE
EX-HR2	C19H55N8O8P1S6	10	746.22	764.254	[Actual + NH4]+	1.78703	0.212684			FALSE
EX-HR2	C40H44O8P2S1	24	746.223	764.257	[Actual + NH4]+	-1.79893	0.447757			FALSE
EX-HR2	C22H39N10O17P1	10	746.223	764.257	[Actual + NH4]+	-1.8153	0.246266			FALSE
EX-HR2	C16H46N10O17S3	5	746.22	764.254	[Actual + NH4]+	1.81539	0.179103			FALSE
EX-HR2	C34H51O8P1S4	19	746.22	764.254	[Actual + NH4]+	1.83176	0.380593			FALSE
EX-HR2	C25H48N8O8P2S3	15	746.223	764.257	[Actual + NH4]+	-1.84366	0.279848			FALSE
EX-HR2	C31H42N2O17S1	14	746.22	764.254	[Actual + NH4]+	1.86012	0.347011			FALSE
EX-HR2	C41H38N4O6S2	29	746.223	764.257	[Actual + NH4]+	-1.87952	0.458951			FALSE
EX-HR2	C30H50N8S7	24	746.22	764.254	[Actual + NH4]+	1.96255	0.335817			FALSE
EX-HR2	C29H49O16P3	10	746.223	764.257	[Actual + NH4]+	-1.97444	0.324624			FALSE
EX-HR2	C45H46S5	33	746.22	764.254	[Actual + NH4]+	2.00728	0.503726			FALSE
EX-HR2	C30H43N4O14P1S1	15	746.223	764.257	[Actual + NH4]+	-2.05503	0.335817			FALSE
EX-HR2	C26H47N6O11P1S3	14	746.22	764.254	[Actual + NH4]+	2.0715	0.291042			FALSE
EX-HR2	C23H38N8O20	9	746.22	764.254	[Actual + NH4]+	2.09985	0.25746			FALSE
EX-HR2	C25H53N2O13P3S2	9	746.22	764.254	[Actual + NH4]+	2.15209	0.279848			FALSE
EX-HR2	C34H46N6O3S5	25	746.223	764.257	[Actual + NH4]+	-2.16398	0.380593			FALSE
EX-HR2	C24H58O13S6	8	746.22	764.254	[Actual + NH4]+	2.18854	0.268654			FALSE
EX-HR2	C21H62O13S7	5	746.224	764.257	[Actual + NH4]+	-2.22246	0.235072			FALSE
EX-HR2	C19H48N4O22P2	1	746.224	764.257	[Actual + NH4]+	-2.23055	0.212684			FALSE
EX-HR2	C37H42N6O3S4	28	746.22	764.254	[Actual + NH4]+	2.24701	0.414175			FALSE
EX-HR2	C22H57N2O13P3S3	6	746.224	764.257	[Actual + NH4]+	-2.25891	0.246266			FALSE
EX-HR2	C20H42N8O20S1	6	746.224	764.257	[Actual + NH4]+	-2.31114	0.223878			FALSE
EX-HR2	C23H51N6O11P1S4	11	746.224	764.257	[Actual + NH4]+	-2.3395	0.25746			FALSE
EX-HR2	C33H39N4O14P1	18	746.22	764.254	[Actual + NH4]+	2.35596	0.369399			FALSE
EX-HR2	C17H49N8O16P3S1	4	746.22	764.254	[Actual + NH4]+	2.39182	0.190297			FALSE
EX-HR2	C42H50S6	30	746.224	764.258	[Actual + NH4]+	-2.40372	0.470144			FALSE
EX-HR2	C27H54N8S8	21	746.224	764.258	[Actual + NH4]+	-2.44845	0.302236			FALSE
EX-HR2	C41H30N8O7	31	746.224	764.258	[Actual + NH4]+	-2.4924	0.458951			TRUE
EX-HR2	C44H34N4O6S1	32	746.22	764.254	[Actual + NH4]+	2.53147	0.492532			FALSE
EX-HR2	C28H46N2O17S2	11	746.224	764.258	[Actual + NH4]+	-2.55087	0.31343			FALSE
EX-HR2	C28H44N8O8P2S2	18	746.22	764.254	[Actual + NH4]+	2.56734	0.31343			FALSE
EX-HR2	C31H55O8P1S5	16	746.224	764.258	[Actual + NH4]+	-2.57923	0.347011			FALSE
EX-HR2	C43H40O8P2	27	746.22	764.254	[Actual + NH4]+	2.61207	0.481338			FALSE
EX-HR2	C26H55N2O10P1S5	12	746.22	764.254	[Actual + NH4]+	2.68438	0.291042			FALSE
EX-HR2	C23H46N4O19S2	7	746.22	764.254	[Actual + NH4]+	2.71273	0.25746			FALSE
EX-HR2	C49H34N2O4S1	36	746.224	764.258	[Actual + NH4]+	-2.73213	0.548502			FALSE
EX-HR2	C20H60O16P2S4	2	746.224	764.258	[Actual + NH4]+	-2.75474	0.223878			FALSE
EX-HR2	C36H30N10O9	27	746.22	764.254	[Actual + NH4]+	2.77121	0.402981			TRUE
EX-HR2	C34H38N10O4S3	27	746.224	764.258	[Actual + NH4]+	-2.77686	0.380593			FALSE
EX-HR2	C22H52O21P2S1	2	746.22	764.254	[Actual + NH4]+	2.79333	0.246266			FALSE
EX-HR2	C22H54N10O2S8	17	746.22	764.254	[Actual + NH4]+	2.81516	0.246266			FALSE
EX-HR2	C21H54N4O14S5	7	746.224	764.258	[Actual + NH4]+	-2.83534	0.235072			FALSE
EX-HR2	C37H50N2O2S6	26	746.22	764.253	[Actual + NH4]+	2.85989	0.414175			FALSE
EX-HR2	C24H63N2O5P1S8	12	746.224	764.258	[Actual + NH4]+	-2.86369	0.268654			FALSE
EX-HR2	C22H49N6O14P3S1	8	746.224	764.258	[Actual + NH4]+	-2.87178	0.246266			FALSE
EX-HR2	C38H39N2O12P1	22	746.224	764.258	[Actual + NH4]+	-2.90765	0.425369			FALSE
EX-HR2	C18H51N8O13P1S4	7	746.22	764.253	[Actual + NH4]+	2.92411	0.20149			FALSE
EX-HR2	C23H43N10O12P1S2	13	746.224	764.258	[Actual + NH4]+	-2.95238	0.25746			FALSE
EX-HR2	C33H47O13P1S2	16	746.22	764.253	[Actual + NH4]+	2.96884	0.369399			FALSE
Peak#_46
KEGG	C14H20N4O2	0	276.159	277.166	[Actual + H]+	-0.149754	0.156715	C04498	p-Coumaroylagmatine;N-(4-Guanidinobutyl)-4-hydroxycinnamide;N-(4-Guanidinobutyl)-4-hydroxycinnamamide	TRUE
KNApSAcK	C14H20N4O2	0	276.159	277.166	[Actual + H]+	-0.149754	0.156715	C00028060	cis-p-Coumaroylagmatine	TRUE
EX-HR2	C14H20N4O2	7	276.159	277.166	[Actual + H]+	-0.149754	0.156715			TRUE
HMDB	C14H20N4O2	0	276.159	277.166	[Actual + H]+	-0.149754	0.156715	HMDB33460	4-Hydroxycinnamoylagmatine	TRUE
EX-HR2	C14H28O1S2	5	276.158	277.165	[Actual + H]+	1.5402	0.156715			FALSE
EX-HR2	C7H20N10S1	5	276.159	277.167	[Actual + H]+	-2.62408	0.0783574			FALSE
Peak#_47
KEGG	C21H24O10	0	436.137	437.144	[Actual + H]+	0.105755	0.235072	C01604	Phlorizin;Phlorhizin;Phloridzin	TRUE
KNApSAcK	C21H24O10	0	436.137	437.144	[Actual + H]+	0.105755	0.235072	C00045823	Daldinin D	TRUE
KNApSAcK	C21H24O10	0	436.137	437.144	[Actual + H]+	0.105755	0.235072	C00014024	Nothofagin;1-(3-beta-D-Glucopyranosyl-2,4,6-trihydroxyphenyl)-3-(4-hydroxyphenyl)-1-propanone	TRUE
KNApSAcK	C21H24O10	0	436.137	437.144	[Actual + H]+	0.105755	0.235072	C00014634	Licoagroside F;4,2',4',alpha-Tetrahydroxydihydrochalcone alpha-O-glucoside	TRUE
KNApSAcK	C21H24O10	0	436.137	437.144	[Actual + H]+	0.105755	0.235072	C00000990	Phloridzin;Phloretin 2'-glucoside	TRUE
KNApSAcK	C21H24O10	0	436.137	437.144	[Actual + H]+	0.105755	0.235072	C00040739	(-)-Epiafzelechin 7-O-beta-D-glucopyranoside;Symposide	TRUE
KNApSAcK	C21H24O10	0	436.137	437.144	[Actual + H]+	0.105755	0.235072	C00015787	Hydrangea glucoside A	TRUE
KNApSAcK	C21H24O10	0	436.137	437.144	[Actual + H]+	0.105755	0.235072	C00015788	Hydrangea glucoside B	TRUE
KNApSAcK	C21H24O10	0	436.137	437.144	[Actual + H]+	0.105755	0.235072	C00015265	2-Carboxy-3,4'-dihydroxybibenzyl 3'-O-6-D-glucopyranoside	TRUE
KNApSAcK	C21H24O10	0	436.137	437.144	[Actual + H]+	0.105755	0.235072	C00006115	Coatline A	TRUE
KNApSAcK	C21H24O10	0	436.137	437.144	[Actual + H]+	0.105755	0.235072	C00006117	Pterosupin	TRUE
KNApSAcK	C21H24O10	0	436.137	437.144	[Actual + H]+	0.105755	0.235072	C00013254	Ent-afzelechin-7-O-beta-D-glucopyranoside	TRUE
KNApSAcK	C21H24O10	0	436.137	437.144	[Actual + H]+	0.105755	0.235072	C00007991	Trilobatin	TRUE
KNApSAcK	C21H24O10	0	436.137	437.144	[Actual + H]+	0.105755	0.235072	C00007178	Rocymosin B	TRUE
KNApSAcK	C21H24O10	0	436.137	437.144	[Actual + H]+	0.105755	0.235072	C00034608	Monnieraside III;(-)-Monnieraside III	TRUE
KNApSAcK	C21H24O10	0	436.137	437.144	[Actual + H]+	0.105755	0.235072	C00008854	Catechin 7-O-alpha-L-rhamnopyranoside	TRUE
KNApSAcK	C21H24O10	0	436.137	437.144	[Actual + H]+	0.105755	0.235072	C00008843	Catechin 3-O-alpha-L-rhamnoside	TRUE
KNApSAcK	C21H24O10	0	436.137	437.144	[Actual + H]+	0.105755	0.235072	C00008835	Epiafzelechin 5-O-beta-D-glucopyranoside	TRUE
KNApSAcK	C21H24O10	0	436.137	437.144	[Actual + H]+	0.105755	0.235072	C00008837	Afzelechin 4'-O-beta-D-glucopyranosdie	TRUE
KNApSAcK	C21H24O10	0	436.137	437.144	[Actual + H]+	0.105755	0.235072	C00008831	Epiafzelechin 3-O-beta-D-allopyranoside	TRUE
KNApSAcK	C21H24O10	0	436.137	437.144	[Actual + H]+	0.105755	0.235072	C00008832	Arthromerin B	TRUE
KNApSAcK	C21H24O10	0	436.137	437.144	[Actual + H]+	0.105755	0.235072	C00008833	Epiafzelechin 3-O-beta-D-glucopyranoside	TRUE
LipidMAPS	C21H24O10	0	436.137	437.144	[Actual + H]+	0.105755	0.235072	LMPK12020026	Epiafzelechin 3-O-beta-D-allopyranoside	TRUE
LipidMAPS	C21H24O10	0	436.137	437.144	[Actual + H]+	0.105755	0.235072	LMPK12020027	Arthromerin B	TRUE
LipidMAPS	C21H24O10	0	436.137	437.144	[Actual + H]+	0.105755	0.235072	LMPK12020028	Epiafzelechin 3-O-beta-D-glucopyranoside	TRUE
LipidMAPS	C21H24O10	0	436.137	437.144	[Actual + H]+	0.105755	0.235072	LMPK12020030	Epiafzelechin 5-O-beta-D-glucopyranoside	TRUE
LipidMAPS	C21H24O10	0	436.137	437.144	[Actual + H]+	0.105755	0.235072	LMPK12020032	Afzelechin 4'-O-beta-D-glucopyranosdie	TRUE
LipidMAPS	C21H24O10	0	436.137	437.144	[Actual + H]+	0.105755	0.235072	LMPK12020033	Ent-afzelechin-7-O-beta-D-glucopyranoside	TRUE
LipidMAPS	C21H24O10	0	436.137	437.144	[Actual + H]+	0.105755	0.235072	LMPK12020052	Catechin 3-O-alpha-L-rhamnoside	TRUE
LipidMAPS	C21H24O10	0	436.137	437.144	[Actual + H]+	0.105755	0.235072	LMPK12020062	Catechin 7-O-alpha-L-rhamnopyranoside	TRUE
LipidMAPS	C21H24O10	0	436.137	437.144	[Actual + H]+	0.105755	0.235072	LMPK12120514	Nothofagin	TRUE
LipidMAPS	C21H24O10	0	436.137	437.144	[Actual + H]+	0.105755	0.235072	LMPK12120517	Phloridzin	TRUE
LipidMAPS	C21H24O10	0	436.137	437.144	[Actual + H]+	0.105755	0.235072	LMPK12120518	Trilobatin	TRUE
LipidMAPS	C21H24O10	0	436.137	437.144	[Actual + H]+	0.105755	0.235072	LMPK12120566	Coatline A	TRUE
LipidMAPS	C21H24O10	0	436.137	437.144	[Actual + H]+	0.105755	0.235072	LMPK12120569	Licoagroside F	TRUE
LipidMAPS	C21H24O10	0	436.137	437.144	[Actual + H]+	0.105755	0.235072	LMPK12120581	Pterosupin	TRUE
LipidMAPS	C21H24O10	0	436.137	437.144	[Actual + H]+	0.105755	0.235072	LMPK12120582	Rocymosin B	TRUE
FlavView	C21H24O10	0	436.137	437.144	[Actual + H]+	0.105755	0.235072	FL1DAACS0001	Nothofagin;1-(3-beta-D-Glucopyranosyl-2,4,6-trihydroxyphenyl)-3-(4-hydroxyphenyl)-1-propanone	TRUE
FlavView	C21H24O10	0	436.137	437.144	[Actual + H]+	0.105755	0.235072	FL1DAAGS0002	Phloridzin;Phloretin 2'-glucoside	TRUE
FlavView	C21H24O10	0	436.137	437.144	[Actual + H]+	0.105755	0.235072	FL1DAAGS0003	Trilobatin	TRUE
FlavView	C21H24O10	0	436.137	437.144	[Actual + H]+	0.105755	0.235072	FL1DHXCS0001	Coatline A	TRUE
FlavView	C21H24O10	0	436.137	437.144	[Actual + H]+	0.105755	0.235072	FL1DHXGS0001	Licoagroside F;4,2',4',alpha-Tetrahydroxydihydrochalcone alpha-O-glucoside	TRUE
FlavView	C21H24O10	0	436.137	437.144	[Actual + H]+	0.105755	0.235072	FL1DHYCS0001	Pterosupin	TRUE
FlavView	C21H24O10	0	436.137	437.144	[Actual + H]+	0.105755	0.235072	FL1DHYGS0001	Rocymosin B	TRUE
FlavView	C21H24O10	0	436.137	437.144	[Actual + H]+	0.105755	0.235072	FL63AAGS0002	Epiafzelechin 3-O-beta-D-allopyranoside	TRUE
FlavView	C21H24O10	0	436.137	437.144	[Actual + H]+	0.105755	0.235072	FL63AAGS0003	Arthromerin B	TRUE
FlavView	C21H24O10	0	436.137	437.144	[Actual + H]+	0.105755	0.235072	FL63AAGS0004	Epiafzelechin 3-O-beta-D-glucopyranoside	TRUE
FlavView	C21H24O10	0	436.137	437.144	[Actual + H]+	0.105755	0.235072	FL63AAGS0006	Epiafzelechin 5-O-beta-D-glucopyranoside	TRUE
FlavView	C21H24O10	0	436.137	437.144	[Actual + H]+	0.105755	0.235072	FL63AAGS0008	Afzelechin 4'-O-beta-D-glucopyranosdie	TRUE
FlavView	C21H24O10	0	436.137	437.144	[Actual + H]+	0.105755	0.235072	FL63AAGS0009	Ent-afzelechin-7-O-beta-D-glucopyranoside	TRUE
FlavView	C21H24O10	0	436.137	437.144	[Actual + H]+	0.105755	0.235072	FL63ACGS0007	Catechin 3-O-alpha-L-rhamnoside	TRUE
FlavView	C21H24O10	0	436.137	437.144	[Actual + H]+	0.105755	0.235072	FL63ACGS0018	Catechin 7-O-alpha-L-rhamnopyranoside	TRUE
EX-HR2	C21H24O10	10	436.137	437.144	[Actual + H]+	0.105755	0.235072			TRUE
HMDB	C21H24O10	0	436.137	437.144	[Actual + H]+	0.105755	0.235072	HMDB34573	Phenethyl 6-galloylglucoside	TRUE
HMDB	C21H24O10	0	436.137	437.144	[Actual + H]+	0.105755	0.235072	HMDB36634	Phlorizin	TRUE
HMDB	C21H24O10	0	436.137	437.144	[Actual + H]+	0.105755	0.235072	HMDB37505	Trilobatin	TRUE
EX-HR2	C14H32N2O7S3	6	436.137	437.144	[Actual + H]+	-0.391571	0.156715			FALSE
EX-HR2	C16H29N4O4P1S2	10	436.137	437.144	[Actual + H]+	0.475301	0.179103			FALSE
EX-HR2	C16H21N8O5P1	12	436.137	437.145	[Actual + H]+	-0.596192	0.179103			FALSE
EX-HR2	C13H30N2O10P2	3	436.138	437.145	[Actual + H]+	-1.32216	0.145521			FALSE
EX-HR2	C14H24N6O8S1	8	436.138	437.145	[Actual + H]+	-1.46306	0.156715			FALSE
EX-HR2	C13H28N2O12S1	3	436.136	437.144	[Actual + H]+	1.59637	0.145521			FALSE
EX-HR2	C22H28O5S2	13	436.138	437.145	[Actual + H]+	-1.88218	0.246266			FALSE
EX-HR2	C15H36N2O2S5	9	436.138	437.145	[Actual + H]+	-2.37951	0.167909			FALSE
EX-HR2	C15H25N4O9P1	7	436.136	437.143	[Actual + H]+	2.46324	0.167909			FALSE
EX-HR2	C26H20N4O1S1	21	436.136	437.143	[Actual + H]+	2.77009	0.291042			FALSE
KNApSAcK	C22H20N4O6	0	436.138	437.146	[Actual + H]+	-2.95368	0.246266	C00048831	Proximicin C	FALSE
EX-HR2	C22H20N4O6	15	436.138	437.146	[Actual + H]+	-2.95368	0.246266			FALSE
Peak#_48
EX-HR2	C39H40N4O10P2S1	27	818.194	836.228	[Actual + NH4]+	0.0140201	0.436563			FALSE
EX-HR2	C55H30O8	41	818.194	836.228	[Actual + NH4]+	-0.0187542	0.615665			TRUE
EX-HR2	C26H58N8O1S10	22	818.194	836.228	[Actual + NH4]+	-0.0194673	0.291042			FALSE
EX-HR2	C41H54O1S8	31	818.194	836.228	[Actual + NH4]+	0.0214149	0.458951			FALSE
EX-HR2	C40H34N8O8S2	32	818.194	836.228	[Actual + NH4]+	-0.0596364	0.447757			FALSE
EX-HR2	C22H55N6O12P1S6	12	818.194	836.228	[Actual + NH4]+	0.0801051	0.246266			FALSE
EX-HR2	C19H46N8O21S3	7	818.194	836.228	[Actual + NH4]+	0.106021	0.212684			FALSE
EX-HR2	C27H50N2O18S4	12	818.194	836.228	[Actual + NH4]+	-0.113078	0.302236			FALSE
EX-HR2	C30H59O9P1S7	17	818.194	836.228	[Actual + NH4]+	-0.138993	0.335817			FALSE
EX-HR2	C28H45N4O18P3	13	818.194	836.228	[Actual + NH4]+	-0.146388	0.31343			FALSE
KNApSAcK	C34H42O21S1	0	818.194	836.228	[Actual + NH4]+	0.146903	0.380593	C00045397	Saprosmoside C;(-)-Saprosmoside C	FALSE
KNApSAcK	C34H42O21S1	0	818.194	836.228	[Actual + NH4]+	0.146903	0.380593	C00033360	Saprosmoside H;(-)-Saprosmoside H	FALSE
EX-HR2	C34H42O21S1	16	818.194	836.228	[Actual + NH4]+	0.146903	0.380593			FALSE
EX-HR2	C21H61N2O14P3S5	7	818.194	836.228	[Actual + NH4]+	0.153762	0.235072			FALSE
EX-HR2	C29H39N8O16P1S1	18	818.194	836.228	[Actual + NH4]+	-0.220045	0.324624			FALSE
EX-HR2	C31H36N10O13P2	22	818.194	836.228	[Actual + NH4]+	0.233119	0.347011			FALSE
EX-HR2	C33H50N6O4S7	26	818.194	836.228	[Actual + NH4]+	0.240513	0.369399			FALSE
EX-HR2	C32H48N6O7P2S4	23	818.194	836.228	[Actual + NH4]+	-0.245961	0.358205			FALSE
EX-HR2	C48H38N2O5S3	37	818.194	836.228	[Actual + NH4]+	-0.278735	0.537308			FALSE
EX-HR2	C33H42N10O5S5	28	818.194	836.228	[Actual + NH4]+	-0.319617	0.369399			FALSE
EX-HR2	C20H59N2O17P5S2	4	818.194	836.228	[Actual + NH4]+	-0.332712	0.223878			FALSE
EX-HR2	C29H47N4O15P1S3	16	818.194	836.228	[Actual + NH4]+	0.340086	0.324624			FALSE
EX-HR2	C26H38N6O24	11	818.194	836.228	[Actual + NH4]+	0.366002	0.291042			FALSE
EX-HR2	C20H58N4O15S7	8	818.194	836.228	[Actual + NH4]+	-0.373058	0.223878			FALSE
EX-HR2	C42H31N10O5P1S1	36	818.194	836.228	[Actual + NH4]+	0.393527	0.470144			FALSE
EX-HR2	C23H67N2O6P1S10	13	818.194	836.228	[Actual + NH4]+	-0.398974	0.25746			FALSE
EX-HR2	C21H53N6O15P3S3	9	818.194	836.228	[Actual + NH4]+	-0.406369	0.235072			FALSE
EX-HR2	C28H53O17P3S2	11	818.194	836.228	[Actual + NH4]+	0.413742	0.31343			FALSE
EX-HR2	C37H43N2O13P1S2	23	818.194	836.228	[Actual + NH4]+	-0.439143	0.414175			FALSE
EX-HR2	C22H47N10O13P1S4	14	818.194	836.228	[Actual + NH4]+	-0.480025	0.246266			FALSE
EX-HR2	C40H42N4O7S4	30	818.194	836.227	[Actual + NH4]+	0.500494	0.447757			FALSE
EX-HR2	C24H52N8O9P2S5	16	818.194	836.227	[Actual + NH4]+	0.533268	0.268654			FALSE
EX-HR2	C41H46N4O2S6	33	818.195	836.228	[Actual + NH4]+	-0.538716	0.458951			FALSE
EX-HR2	C21H43N10O18P1S2	11	818.194	836.227	[Actual + NH4]+	0.559184	0.235072			FALSE
EX-HR2	C39H48O9P2S3	25	818.194	836.227	[Actual + NH4]+	0.574151	0.436563			FALSE
EX-HR2	C26H48N2O21P2S1	9	818.195	836.228	[Actual + NH4]+	-0.599552	0.291042			FALSE
EX-HR2	C36H39N2O18P1	20	818.194	836.227	[Actual + NH4]+	0.600066	0.402981			FALSE
EX-HR2	C29H57O12P3S4	14	818.195	836.228	[Actual + NH4]+	-0.625467	0.324624			FALSE
EX-HR2	C20H49N6O20P3S1	6	818.194	836.227	[Actual + NH4]+	0.632841	0.223878			FALSE
EX-HR2	C22H63N2O11P1S8	10	818.194	836.227	[Actual + NH4]+	0.640236	0.246266			FALSE
EX-HR2	C19H54N4O20S5	5	818.193	836.227	[Actual + NH4]+	0.666151	0.212684			FALSE
EX-HR2	C27H42N6O19S2	14	818.195	836.228	[Actual + NH4]+	-0.673208	0.302236			FALSE
EX-HR2	C30H51N4O10P1S5	19	818.195	836.228	[Actual + NH4]+	-0.699124	0.335817			FALSE
EX-HR2	C19H55N2O22P5	1	818.193	836.227	[Actual + NH4]+	0.706497	0.212684			FALSE
EX-HR2	C32H38N10O10S3	25	818.193	836.227	[Actual + NH4]+	0.719593	0.358205			FALSE
EX-HR2	C47H34N2O10S1	34	818.193	836.227	[Actual + NH4]+	0.760475	0.526114			FALSE
EX-HR2	C47H36N2O8P2	34	818.195	836.229	[Actual + NH4]+	-0.765209	0.526114			FALSE
EX-HR2	C31H44N6O12P2S2	20	818.193	836.227	[Actual + NH4]+	0.793249	0.347011			FALSE
EX-HR2	C33H58N2O3S9	24	818.193	836.227	[Actual + NH4]+	0.800644	0.369399			FALSE
EX-HR2	C32H40N10O8P2S2	25	818.195	836.229	[Actual + NH4]+	-0.806091	0.358205			FALSE
EX-HR2	C48H30N6O6S1	39	818.195	836.229	[Actual + NH4]+	-0.838865	0.537308			FALSE
EX-HR2	C19H56N4O18P2S4	5	818.195	836.229	[Actual + NH4]+	-0.859532	0.212684			FALSE
EX-HR2	C30H50N2O14P4S1	15	818.193	836.227	[Actual + NH4]+	0.866906	0.335817			FALSE
EX-HR2	C35H46O16S3	19	818.195	836.229	[Actual + NH4]+	-0.892307	0.391787			FALSE
EX-HR2	C20H51N6O18P5	6	818.195	836.229	[Actual + NH4]+	-0.892843	0.223878			FALSE
EX-HR2	C29H55O14P1S5	14	818.193	836.227	[Actual + NH4]+	0.900216	0.324624			FALSE
EX-HR2	C26H46N2O23S2	9	818.193	836.227	[Actual + NH4]+	0.926132	0.291042			FALSE
EX-HR2	C20H50N8O16S5	10	818.195	836.229	[Actual + NH4]+	-0.933189	0.223878			FALSE
EX-HR2	C42H39N6O4P1S3	34	818.193	836.227	[Actual + NH4]+	0.953657	0.470144			FALSE
EX-HR2	C23H59N6O7P1S8	15	818.195	836.229	[Actual + NH4]+	-0.959105	0.25746			FALSE
EX-HR2	C21H45N10O16P3S1	11	818.195	836.229	[Actual + NH4]+	-0.966499	0.235072			FALSE
EX-HR2	C39H30N8O13	29	818.193	836.227	[Actual + NH4]+	0.979573	0.436563			FALSE
EX-HR2	C37H35N6O14P1	25	818.195	836.229	[Actual + NH4]+	-0.999274	0.414175			FALSE
EX-HR2	C25H54N8O6S8	19	818.193	836.227	[Actual + NH4]+	1.01974	0.279848			FALSE
EX-HR2	C24H51O24P1S2	5	818.195	836.229	[Actual + NH4]+	-1.05271	0.268654			FALSE
EX-HR2	C56H34O3S2	44	818.195	836.229	[Actual + NH4]+	-1.05796	0.626859			FALSE
EX-HR2	C40H50O6S6	28	818.193	836.227	[Actual + NH4]+	1.06062	0.447757			FALSE
EX-HR2	C22H46N8O17P4	10	818.193	836.227	[Actual + NH4]+	1.086	0.246266			FALSE
EX-HR2	C24H60N4O8P2S7	14	818.193	836.227	[Actual + NH4]+	1.0934	0.268654			FALSE
EX-HR2	C41H38N8O3S4	35	818.195	836.229	[Actual + NH4]+	-1.09885	0.458951			FALSE
EX-HR2	C21H51N6O17P1S4	9	818.193	836.227	[Actual + NH4]+	1.11931	0.235072			FALSE
EX-HR2	C28H54N2O13S6	15	818.195	836.229	[Actual + NH4]+	-1.15229	0.31343			FALSE
EX-HR2	C31H63O4P1S9	20	818.195	836.229	[Actual + NH4]+	-1.1782	0.347011			FALSE
EX-HR2	C29H49N4O13P3S2	16	818.195	836.229	[Actual + NH4]+	-1.1856	0.324624			FALSE
EX-HR2	C20H57N2O19P3S3	4	818.193	836.227	[Actual + NH4]+	1.19297	0.223878			FALSE
EX-HR2	C49H31N4O7P1	38	818.193	836.227	[Actual + NH4]+	1.21364	0.548502			FALSE
EX-HR2	C45H39O11P1S1	30	818.195	836.229	[Actual + NH4]+	-1.21837	0.503726			FALSE
EX-HR2	C27H34N10O20	16	818.195	836.229	[Actual + NH4]+	-1.23334	0.302236			FALSE
EX-HR2	C30H43N8O11P1S3	21	818.195	836.229	[Actual + NH4]+	-1.25925	0.335817			FALSE
EX-HR2	C32H46N6O9S5	23	818.193	836.227	[Actual + NH4]+	1.27972	0.358205			FALSE
EX-HR2	C49H42N2S5	40	818.195	836.229	[Actual + NH4]+	-1.31794	0.548502			FALSE
EX-HR2	C18H54N4O21P4S1	2	818.195	836.229	[Actual + NH4]+	-1.34601	0.20149			FALSE
EX-HR2	C31H52N2O11P2S4	18	818.193	836.227	[Actual + NH4]+	1.35338	0.347011			FALSE
EX-HR2	C34H46N10S7	31	818.195	836.229	[Actual + NH4]+	-1.35883	0.380593			FALSE
EX-HR2	C34H44O19P2	16	818.195	836.229	[Actual + NH4]+	-1.37878	0.380593			TRUE
EX-HR2	C28H43N4O20P1S1	13	818.193	836.227	[Actual + NH4]+	1.3793	0.31343			FALSE
EX-HR2	C21H62N4O10S9	11	818.195	836.229	[Actual + NH4]+	-1.41227	0.235072			FALSE
EX-HR2	C19H48N8O19P2S2	7	818.195	836.229	[Actual + NH4]+	-1.41966	0.212684			FALSE
EX-HR2	C22H57N6O10P3S5	12	818.195	836.229	[Actual + NH4]+	-1.44558	0.246266			FALSE
EX-HR2	C35H38N4O17S1	21	818.195	836.229	[Actual + NH4]+	-1.45244	0.391787			FALSE
EX-HR2	C27H49O22P3	8	818.193	836.227	[Actual + NH4]+	1.45295	0.302236			FALSE
EX-HR2	C38H47N2O8P1S4	26	818.195	836.229	[Actual + NH4]+	-1.47835	0.425369			FALSE
EX-HR2	C23H51N10O8P1S6	17	818.195	836.229	[Actual + NH4]+	-1.51924	0.25746			FALSE
EX-HR2	C39H38N4O12S2	27	818.193	836.227	[Actual + NH4]+	1.5397	0.436563			FALSE
EX-HR2	C23H48N8O14P2S3	13	818.193	836.227	[Actual + NH4]+	1.57248	0.25746			FALSE
EX-HR2	C25H62N4O5S10	17	818.193	836.227	[Actual + NH4]+	1.57987	0.279848			FALSE
EX-HR2	C52H22N10O2	47	818.193	836.227	[Actual + NH4]+	1.59314	0.582084			FALSE
EX-HR2	C20H39N10O23P1	8	818.193	836.227	[Actual + NH4]+	1.59839	0.223878			FALSE
EX-HR2	C24H43N4O25P1	7	818.195	836.229	[Actual + NH4]+	-1.61285	0.268654			FALSE
EX-HR2	C38H44O14P2S1	22	818.193	836.227	[Actual + NH4]+	1.61336	0.425369			FALSE
EX-HR2	C56H26N4O4	46	818.195	836.229	[Actual + NH4]+	-1.61809	0.626859			FALSE
EX-HR2	C27H52N2O16P2S3	12	818.195	836.229	[Actual + NH4]+	-1.63876	0.302236			FALSE
EX-HR2	C22H54N4O16P4S2	8	818.193	836.227	[Actual + NH4]+	1.64613	0.246266			FALSE
EX-HR2	C24H68O7P2S9	12	818.193	836.226	[Actual + NH4]+	1.65353	0.268654			FALSE
EX-HR2	C21H59N2O16P1S6	7	818.193	836.226	[Actual + NH4]+	1.67945	0.235072			FALSE
EX-HR2	C28H46N6O14S4	17	818.195	836.229	[Actual + NH4]+	-1.71242	0.31343			FALSE
EX-HR2	C34H43N8O6P1S4	27	818.193	836.226	[Actual + NH4]+	1.73289	0.380593			FALSE
EX-HR2	C31H55N4O5P1S7	22	818.196	836.229	[Actual + NH4]+	-1.73833	0.347011			FALSE
EX-HR2	C29H41N8O14P3	18	818.196	836.229	[Actual + NH4]+	-1.74573	0.324624			FALSE
EX-HR2	C31H34N10O15S1	22	818.193	836.226	[Actual + NH4]+	1.7588	0.347011			FALSE
EX-HR2	C49H39O6P1S2	36	818.193	836.226	[Actual + NH4]+	1.77377	0.548502			FALSE
EX-HR2	C30H40N6O17P2	17	818.193	836.226	[Actual + NH4]+	1.83246	0.335817			FALSE
EX-HR2	C32H54N2O8S7	21	818.193	836.226	[Actual + NH4]+	1.83985	0.358205			FALSE
EX-HR2	C49H34N6O1S3	42	818.196	836.229	[Actual + NH4]+	-1.87808	0.548502			FALSE
EX-HR2	C20H60N4O13P2S6	8	818.196	836.229	[Actual + NH4]+	-1.89874	0.223878			FALSE
EX-HR2	C36H50O11S5	22	818.196	836.229	[Actual + NH4]+	-1.93152	0.402981			FALSE
EX-HR2	C28H51O19P1S3	11	818.192	836.226	[Actual + NH4]+	1.93943	0.31343			FALSE
EX-HR2	C37H45N2O11P3S1	23	818.196	836.23	[Actual + NH4]+	-1.96483	0.414175			FALSE
EX-HR2	C25H42N2O28	6	818.192	836.226	[Actual + NH4]+	1.96534	0.279848			FALSE
EX-HR2	C21H54N8O11S7	13	818.196	836.23	[Actual + NH4]+	-1.9724	0.235072			FALSE
EX-HR2	C41H35N6O9P1S1	31	818.192	836.226	[Actual + NH4]+	1.99287	0.458951			FALSE
EX-HR2	C22H49N10O11P3S3	14	818.196	836.23	[Actual + NH4]+	-2.00571	0.246266			FALSE
EX-HR2	C25H45N10O11P3S2	17	818.192	836.226	[Actual + NH4]+	2.02564	0.279848			FALSE
EX-HR2	C38H39N6O9P1S2	28	818.196	836.23	[Actual + NH4]+	-2.03848	0.425369			FALSE
EX-HR2	C24H50N8O11S6	16	818.192	836.226	[Actual + NH4]+	2.05895	0.268654			FALSE
EX-HR2	C40H41N2O11P3	26	818.192	836.226	[Actual + NH4]+	2.06652	0.447757			FALSE
EX-HR2	C25H55O19P1S4	8	818.196	836.23	[Actual + NH4]+	-2.09192	0.279848			FALSE
EX-HR2	C39H46O11S4	25	818.192	836.226	[Actual + NH4]+	2.09983	0.436563			FALSE
EX-HR2	C26H50N2O19P4	9	818.196	836.23	[Actual + NH4]+	-2.12524	0.291042			FALSE
EX-HR2	C23H56N4O13P2S5	11	818.192	836.226	[Actual + NH4]+	2.13261	0.25746			FALSE
EX-HR2	C52H30N6O1S2	45	818.192	836.226	[Actual + NH4]+	2.15328	0.582084			FALSE
EX-HR2	C20H47N6O22P1S2	6	818.192	836.226	[Actual + NH4]+	2.15852	0.223878			FALSE
EX-HR2	C29H58N2O8S8	18	818.196	836.23	[Actual + NH4]+	-2.1915	0.324624			FALSE
EX-HR2	C27H44N6O17P2S1	14	818.196	836.23	[Actual + NH4]+	-2.19889	0.302236			FALSE
EX-HR2	C43H34N2O15	28	818.196	836.23	[Actual + NH4]+	-2.23167	0.481338			FALSE
EX-HR2	C46H43O6P1S3	33	818.196	836.23	[Actual + NH4]+	-2.25758	0.51492			FALSE
EX-HR2	C28H38N10O15S2	19	818.196	836.23	[Actual + NH4]+	-2.27255	0.31343			FALSE
EX-HR2	C34H51N4O5P1S6	25	818.192	836.226	[Actual + NH4]+	2.29302	0.380593			FALSE
EX-HR2	C31H47N8O6P1S5	24	818.196	836.23	[Actual + NH4]+	-2.29846	0.347011			FALSE
EX-HR2	C31H42N6O14S3	20	818.192	836.226	[Actual + NH4]+	2.31893	0.347011			FALSE
EX-HR2	C30H48N2O16P2S2	15	818.192	836.226	[Actual + NH4]+	2.39259	0.335817			FALSE
EX-HR2	C35H48O14P2S2	19	818.196	836.23	[Actual + NH4]+	-2.41799	0.391787			FALSE
EX-HR2	C49H26N10O2S1	44	818.196	836.23	[Actual + NH4]+	-2.43821	0.548502			FALSE
EX-HR2	C20H52N8O14P2S4	10	818.196	836.23	[Actual + NH4]+	-2.45887	0.223878			FALSE
EX-HR2	C36H42N4O12S3	24	818.196	836.23	[Actual + NH4]+	-2.49165	0.402981			FALSE
EX-HR2	C26H47N10O8P1S5	20	818.192	836.226	[Actual + NH4]+	2.51212	0.291042			FALSE
EX-HR2	C41H43N2O8P1S3	29	818.192	836.226	[Actual + NH4]+	2.553	0.458951			FALSE
EX-HR2	C24H53O22P3S1	5	818.196	836.23	[Actual + NH4]+	-2.5784	0.268654			FALSE
EX-HR2	C38H34N4O17	24	818.192	836.226	[Actual + NH4]+	2.57891	0.425369			FALSE
EX-HR2	C25H53N6O10P3S4	15	818.192	836.226	[Actual + NH4]+	2.58577	0.279848			FALSE
EX-HR2	C38H31N10O10P1	30	818.196	836.23	[Actual + NH4]+	-2.59861	0.425369			FALSE
EX-HR2	C22H44N8O19P2S1	10	818.192	836.226	[Actual + NH4]+	2.61169	0.246266			FALSE
EX-HR2	C24H58N4O10S8	14	818.192	836.226	[Actual + NH4]+	2.61908	0.268654			FALSE
EX-HR2	C25H47N4O20P1S2	10	818.196	836.23	[Actual + NH4]+	-2.65205	0.279848			FALSE
EX-HR2	C37H42N10S6	34	818.192	836.226	[Actual + NH4]+	2.67252	0.414175			FALSE
EX-HR2	C28H56N2O11P2S5	15	818.196	836.23	[Actual + NH4]+	-2.67797	0.31343			FALSE
EX-HR2	C21H50N4O21P4	5	818.192	836.226	[Actual + NH4]+	2.68534	0.235072			FALSE
EX-HR2	C23H64O12P2S7	9	818.192	836.226	[Actual + NH4]+	2.69274	0.25746			FALSE
EX-HR2	C52H38N2S4	43	818.192	836.226	[Actual + NH4]+	2.71341	0.582084			FALSE
EX-HR2	C20H55N2O21P1S4	4	818.192	836.226	[Actual + NH4]+	2.71865	0.223878			FALSE
EX-HR2	C29H50N6O9S6	20	818.196	836.23	[Actual + NH4]+	-2.75163	0.324624			FALSE
EX-HR2	C33H39N8O11P1S2	24	818.192	836.226	[Actual + NH4]+	2.7721	0.369399			FALSE
EX-HR2	C48H35O11P1	33	818.192	836.226	[Actual + NH4]+	2.81298	0.537308			TRUE
EX-HR2	C46H35N4O7P1S1	35	818.196	836.23	[Actual + NH4]+	-2.81771	0.51492			FALSE
EX-HR2	C30H42O26	10	818.196	836.23	[Actual + NH4]+	-2.84524	0.335817			TRUE
EX-HR2	C32H45N4O13P3S1	19	818.192	836.225	[Actual + NH4]+	2.84575	0.358205			FALSE
EX-HR2	C34H59O4P1S8	23	818.192	836.225	[Actual + NH4]+	2.85315	0.380593			FALSE
EX-HR2	C31H50N2O13S5	18	818.192	836.225	[Actual + NH4]+	2.87906	0.347011			FALSE
EX-HR2	C44H34N8O3S3	38	818.192	836.225	[Actual + NH4]+	2.9325	0.492532			FALSE
EX-HR2	C19H50N8O17P4S1	7	818.197	836.23	[Actual + NH4]+	-2.94535	0.212684			FALSE
EX-HR2	C37H54O6S7	25	818.197	836.23	[Actual + NH4]+	-2.97073	0.414175			FALSE
EX-HR2	C59H30O3S1	47	818.192	836.225	[Actual + NH4]+	2.97339	0.660441			FALSE
EX-HR2	C35H40N4O15P2	21	818.197	836.23	[Actual + NH4]+	-2.97812	0.391787			FALSE
EX-HR2	C27H47O24P1S1	8	818.192	836.225	[Actual + NH4]+	2.97864	0.302236			FALSE
Peak#_49
EX-HR2	C14H41N1O8P2S2	2	477.175	478.182	[Actual + H]+	-0.14413	0.156715			FALSE
EX-HR2	C22H27N3O9	11	477.175	478.182	[Actual + H]+	0.181707	0.246266			FALSE
EX-HR2	C15H35N5O6S3	7	477.175	478.182	[Actual + H]+	-0.272938	0.167909			FALSE
EX-HR2	C15H43N1O5S5	5	477.174	478.182	[Actual + H]+	0.706599	0.167909			FALSE
EX-HR2	C16H47N1S7	8	477.175	478.183	[Actual + H]+	-1.11073	0.179103			FALSE
EX-HR2	C14H33N5O9P2	4	477.175	478.183	[Actual + H]+	-1.12367	0.156715			FALSE
EX-HR2	C15H27N9O7S1	9	477.175	478.183	[Actual + H]+	-1.25247	0.167909			FALSE
EX-HR2	C14H31N5O11S1	4	477.174	478.181	[Actual + H]+	1.5444	0.156715			FALSE
EX-HR2	C23H31N3O4S2	14	477.176	478.183	[Actual + H]+	-1.63563	0.25746			FALSE
EX-HR2	C12H36N3O12P1S1	0	477.176	478.183	[Actual + H]+	-1.91614	0.134327			FALSE
EX-HR2	C24H32N1O5P1S1	13	477.174	478.181	[Actual + H]+	1.95372	0.268654			FALSE
EX-HR2	C16H39N5O1S5	10	477.176	478.183	[Actual + H]+	-2.09027	0.179103			FALSE
EX-HR2	C16H28N7O8P1	8	477.174	478.181	[Actual + H]+	2.33687	0.179103			FALSE
EX-HR2	C14H39N1O10S3	2	477.174	478.181	[Actual + H]+	2.52393	0.156715			FALSE
EX-HR2	C23H23N7O5	16	477.176	478.183	[Actual + H]+	-2.61516	0.25746			FALSE
EX-HR2	C27H23N7S1	22	477.174	478.181	[Actual + H]+	2.61739	0.302236			FALSE
EX-HR2	C31H27N1O2S1	21	477.176	478.184	[Actual + H]+	-2.99831	0.347011			FALSE
Peak#_50
KEGG	C16H20O9	0	356.111	374.145	[Actual + NH4]+	-0.0467773	0.179103	C09782	Gentiopicrin;Gentiopicroside	TRUE
KEGG	C16H20O9	0	356.111	374.145	[Actual + NH4]+	-0.0467773	0.179103	C17759	1-O-Feruloyl-beta-D-glucose;1-Feruloyl-D-glucose	TRUE
KNApSAcK	C16H20O9	0	356.111	374.145	[Actual + NH4]+	-0.0467773	0.179103	C00011171	trans-p-Feruloyl-beta-D-glucopyranoside	TRUE
KNApSAcK	C16H20O9	0	356.111	374.145	[Actual + NH4]+	-0.0467773	0.179103	C00037931	trans-p-Feruloyl beta-D-glucopyranoside;(-)-trans-p-Feruloyl beta-D-glucopyranoside	TRUE
KNApSAcK	C16H20O9	0	356.111	374.145	[Actual + NH4]+	-0.0467773	0.179103	C00037143	Ferulic acid 4-O-beta-glucopyranoside	TRUE
KNApSAcK	C16H20O9	0	356.111	374.145	[Actual + NH4]+	-0.0467773	0.179103	C00044375	Veranisatin B	TRUE
KNApSAcK	C16H20O9	0	356.111	374.145	[Actual + NH4]+	-0.0467773	0.179103	C00031929	Juglanoside E;(-)-Juglanoside E	TRUE
KNApSAcK	C16H20O9	0	356.111	374.145	[Actual + NH4]+	-0.0467773	0.179103	C00031928	Juglanoside D;(-)-Juglanoside D	TRUE
KNApSAcK	C16H20O9	0	356.111	374.145	[Actual + NH4]+	-0.0467773	0.179103	C00032613	1-O-Feruloyl-beta-D-glucopyranose	TRUE
KNApSAcK	C16H20O9	0	356.111	374.145	[Actual + NH4]+	-0.0467773	0.179103	C00003082	Gentiopicrin;Gentiopicroside	TRUE
LipidMAPS	C16H20O9	0	356.111	374.145	[Actual + NH4]+	-0.0467773	0.179103	LMPR0102070009	Gentiopicrin	TRUE
EX-HR2	C16H20O9	7	356.111	374.145	[Actual + NH4]+	-0.0467773	0.179103			TRUE
HMDB	C16H20O9	0	356.111	374.145	[Actual + NH4]+	-0.0467773	0.179103	HMDB36938	1-O-Feruloylglucose	TRUE
HMDB	C16H20O9	0	356.111	374.145	[Actual + NH4]+	-0.0467773	0.179103	HMDB40664	Veranisatin B	TRUE
HMDB	C16H20O9	0	356.111	374.145	[Actual + NH4]+	-0.0467773	0.179103	HMDB40866	1-O-2'-Hydroxy-4'-methoxycinnamoyl-b-D-glucose	TRUE
EX-HR2	C11H17N8O4P1	9	356.111	374.145	[Actual + NH4]+	-0.86692	0.123133			FALSE
EX-HR2	C9H20N6O7S1	5	356.111	374.145	[Actual + NH4]+	-1.87976	0.100745			FALSE
EX-HR2	C17H24O4S2	10	356.112	374.145	[Actual + NH4]+	-2.36945	0.190297			FALSE
EX-HR2	C10H21N4O8P1	4	356.11	374.144	[Actual + NH4]+	2.70767	0.111939			FALSE
Peak#_51
EX-HR2	C17H16O10	10	380.074	398.108	[Actual + NH4]+	0.0706261	0.190297			TRUE
EX-HR2	C10H24N2O7S3	6	380.075	398.108	[Actual + NH4]+	-0.475464	0.111939			FALSE
EX-HR2	C12H21N4O4P1S2	10	380.074	398.108	[Actual + NH4]+	0.476407	0.134327			FALSE
EX-HR2	C12H13N8O5P1	12	380.075	398.108	[Actual + NH4]+	-0.700149	0.134327			FALSE
EX-HR2	C9H22N2O10P2	3	380.075	398.109	[Actual + NH4]+	-1.4973	0.100745			FALSE
EX-HR2	C10H16N6O8S1	8	380.075	398.109	[Actual + NH4]+	-1.65202	0.111939			FALSE
EX-HR2	C18H20O5S2	13	380.075	398.109	[Actual + NH4]+	-2.11224	0.20149			FALSE
EX-HR2	C11H28N2O2S5	9	380.075	398.109	[Actual + NH4]+	-2.65833	0.123133			FALSE
EX-HR2	C11H17N4O9P1	7	380.073	398.107	[Actual + NH4]+	2.65927	0.123133			FALSE
EX-HR2	C22H12N4O1S1	21	380.073	398.107	[Actual + NH4]+	2.99621	0.246266			FALSE
Peak#_52
KEGG	C15H22N4O3	0	306.169	307.176	[Actual + H]+	-0.218352	0.167909	C01670	Bz-Arg-OEt	TRUE
KEGG	C15H22N4O3	0	306.169	307.176	[Actual + H]+	-0.218352	0.167909	C18325	Feruloylagmatine	TRUE
EX-HR2	C15H22N4O3	7	306.169	307.176	[Actual + H]+	-0.218352	0.167909			TRUE
HMDB	C15H22N4O3	0	306.169	307.176	[Actual + H]+	-0.218352	0.167909	HMDB37107	N1-trans-Feruloylagmatine	TRUE
EX-HR2	C15H30O2S2	5	306.169	307.176	[Actual + H]+	1.30649	0.167909			FALSE
EX-HR2	C8H22N10O1S1	5	306.17	307.177	[Actual + H]+	-2.45094	0.0895513			FALSE
Peak#_53
EX-HR2	C13H19N1O7	5	301.116	302.123	[Actual + H]+	-0.165598	0.145521			TRUE
Peak#_54
KNApSAcK	C25H26O13	0	534.137	552.171	[Actual + NH4]+	0.012284	0.279848	C00014029	6-C-alpha-L-Arabinopyranosyl-8-C-beta-L-arabinopyranosylapigenin	TRUE
KNApSAcK	C25H26O13	0	534.137	552.171	[Actual + NH4]+	0.012284	0.279848	C00014030	6-O-beta-L-Arabinopyranosyl-8-C-alpha-L-arabinopyranosylapigenin	TRUE
KNApSAcK	C25H26O13	0	534.137	552.171	[Actual + NH4]+	0.012284	0.279848	C00014509	Okanin 4'-O-(4'',6''-di-O-acetylglucoside);3,4,2',3',4'-Pentahydroxychalcone 4'-O-(4'',6''-di-O-acetylglucoside)	TRUE
KNApSAcK	C25H26O13	0	534.137	552.171	[Actual + NH4]+	0.012284	0.279848	C00019717	6,9-Dihydroxy-2,310-trimethoxy-6a,12a-didehydrorotenone 9-O-glucoside	TRUE
KNApSAcK	C25H26O13	0	534.137	552.171	[Actual + NH4]+	0.012284	0.279848	C00006375	6,8-Di-C-beta-D-arabinopyranosylapigenin	TRUE
KNApSAcK	C25H26O13	0	534.137	552.171	[Actual + NH4]+	0.012284	0.279848	C00006372	6,8-Di-C-alpha-L-arabinopyranosylapigenin	TRUE
KNApSAcK	C25H26O13	0	534.137	552.171	[Actual + NH4]+	0.012284	0.279848	C00006166	6-C-beta-D-Xylopyranosyl-8-C-alpha-L-arabinopyranosylapigenin	TRUE
KNApSAcK	C25H26O13	0	534.137	552.171	[Actual + NH4]+	0.012284	0.279848	C00006018	Rhamnazin 3-(6''-acetylglucoside)	TRUE
KNApSAcK	C25H26O13	0	534.137	552.171	[Actual + NH4]+	0.012284	0.279848	C00013866	Parthenosin;Quercetin 3-(6''-n-butylglucuronide);2-(3,4-Dihydroxyphenyl)-5,7-dihydroxy-4-oxo-4H-1-benzopyran-3-yl beta-D-glucopyranosiduronic acid butyl ester	TRUE
LipidMAPS	C25H26O13	0	534.137	552.171	[Actual + NH4]+	0.012284	0.279848	LMPK12110204	6-C-beta-D-Xylopyranosyl-8-C-alpha-L-arabinopyranosylapigenin	TRUE
LipidMAPS	C25H26O13	0	534.137	552.171	[Actual + NH4]+	0.012284	0.279848	LMPK12110238	6,8-Di-C-alpha-L-arabinopyranosylapigenin	TRUE
LipidMAPS	C25H26O13	0	534.137	552.171	[Actual + NH4]+	0.012284	0.279848	LMPK12110239	6,8-Di-C-beta-D-arabinopyranosylapigenin	TRUE
LipidMAPS	C25H26O13	0	534.137	552.171	[Actual + NH4]+	0.012284	0.279848	LMPK12110564	Parthenosin	TRUE
LipidMAPS	C25H26O13	0	534.137	552.171	[Actual + NH4]+	0.012284	0.279848	LMPK12112635	Rhamnazin 3-(6''-acetylglucoside)	TRUE
LipidMAPS	C25H26O13	0	534.137	552.171	[Actual + NH4]+	0.012284	0.279848	LMPK12120175	Okanin 4'-O-(4'',6''-di-O-acetylglucoside)	TRUE
FlavView	C25H26O13	0	534.137	552.171	[Actual + NH4]+	0.012284	0.279848	FL1C3CGS0021	Okanin 4'-O-(4'',6''-di-O-acetylglucoside);3,4,2',3',4'-Pentahydroxychalcone 4'-O-(4'',6''-di-O-acetylglucoside)	TRUE
FlavView	C25H26O13	0	534.137	552.171	[Actual + NH4]+	0.012284	0.279848	FL3FAACS0011	6-C-beta-D-Xylopyranosyl-8-C-alpha-L-arabinopyranosylapigenin	TRUE
FlavView	C25H26O13	0	534.137	552.171	[Actual + NH4]+	0.012284	0.279848	FL3FAACS0045	6,8-Di-C-alpha-L-arabinopyranosylapigenin	TRUE
FlavView	C25H26O13	0	534.137	552.171	[Actual + NH4]+	0.012284	0.279848	FL3FAACS0046	6,8-Di-C-beta-D-arabinopyranosylapigenin	TRUE
FlavView	C25H26O13	0	534.137	552.171	[Actual + NH4]+	0.012284	0.279848	FL3FAACS0068	6-C-alpha-L-Arabinopyranosyl-8-C-beta-L-arabinopyranosylapigenin	TRUE
FlavView	C25H26O13	0	534.137	552.171	[Actual + NH4]+	0.012284	0.279848	FL3FAACS0069	6-O-beta-L-Arabinopyranosyl-8-C-alpha-L-arabinopyranosylapigenin	TRUE
FlavView	C25H26O13	0	534.137	552.171	[Actual + NH4]+	0.012284	0.279848	FL5FACGS0094	Parthenosin;Quercetin 3-(6''-n-butylglucuronide);2-(3,4-Dihydroxyphenyl)-5,7-dihydroxy-4-oxo-4H-1-benzopyran-3-yl beta-D-glucopyranosiduronic acid butyl ester	TRUE
FlavView	C25H26O13	0	534.137	552.171	[Actual + NH4]+	0.012284	0.279848	FL5FCDGL0003	Rhamnazin 3-(6''-acetylglucoside)	TRUE
EX-HR2	C25H26O13	13	534.137	552.171	[Actual + NH4]+	0.012284	0.279848			TRUE
EX-HR2	C13H39N6O4P1S5	9	534.137	552.171	[Actual + NH4]+	-0.0888774	0.145521			FALSE
EX-HR2	C31H18N8S1	29	534.138	552.171	[Actual + NH4]+	-0.300507	0.347011			FALSE
EX-HR2	C20H31N4O7P1S2	13	534.137	552.171	[Actual + NH4]+	0.304847	0.223878			FALSE
EX-HR2	C18H34N2O10S3	9	534.138	552.171	[Actual + NH4]+	-0.38144	0.20149			FALSE
EX-HR2	C20H23N8O8P1	15	534.138	552.171	[Actual + NH4]+	-0.543435	0.223878			FALSE
EX-HR2	C12H27N10O10P1S1	8	534.137	552.171	[Actual + NH4]+	0.636657	0.134327			FALSE
EX-HR2	C11H33N6O12P3	3	534.137	552.171	[Actual + NH4]+	0.748205	0.123133			FALSE
EX-HR2	C28H27N2O5P1S1	20	534.138	552.172	[Actual + NH4]+	-0.875246	0.31343			FALSE
EX-HR2	C23H22N10O2S2	22	534.137	552.171	[Actual + NH4]+	0.879586	0.25746			FALSE
EX-HR2	C13H31N10O5P1S3	11	534.138	552.172	[Actual + NH4]+	-0.937159	0.145521			FALSE
EX-HR2	C38H18N2O2	31	534.137	552.171	[Actual + NH4]+	0.941499	0.425369			FALSE
EX-HR2	C17H32N2O13P2	6	534.138	552.172	[Actual + NH4]+	-1.11817	0.190297			FALSE
EX-HR2	C20H39O6P1S4	11	534.137	552.171	[Actual + NH4]+	1.15313	0.223878			FALSE
EX-HR2	C17H30N2O15S1	6	534.137	552.171	[Actual + NH4]+	1.19238	0.190297			FALSE
EX-HR2	C18H26N6O11S1	11	534.138	552.172	[Actual + NH4]+	-1.22972	0.20149			FALSE
EX-HR2	C12H35N6O9P1S3	6	534.137	552.17	[Actual + NH4]+	1.48494	0.134327			FALSE
EX-HR2	C26H30O8S2	16	534.138	552.172	[Actual + NH4]+	-1.56153	0.291042			FALSE
EX-HR2	C23H30N6O1S4	20	534.136	552.17	[Actual + NH4]+	1.72787	0.25746			FALSE
EX-HR2	C15H35O16P1S1	2	534.138	552.172	[Actual + NH4]+	-1.80446	0.167909			FALSE
EX-HR2	C19H27N4O12P1	10	534.136	552.17	[Actual + NH4]+	1.87866	0.212684			FALSE
EX-HR2	C19H38N2O5S5	12	534.138	552.172	[Actual + NH4]+	-1.95526	0.212684			FALSE
EX-HR2	C30H22N4O4S1	24	534.136	552.17	[Actual + NH4]+	2.12159	0.335817			FALSE
EX-HR2	C26H22N4O9	18	534.139	552.173	[Actual + NH4]+	-2.40981	0.291042			FALSE
EX-HR2	C22H18N10O7	19	534.136	552.17	[Actual + NH4]+	2.4534	0.246266			FALSE
EX-HR2	C23H38N2S6	18	534.136	552.17	[Actual + NH4]+	2.57615	0.25746			FALSE
EX-HR2	C18H36N2O8P2S2	9	534.139	552.173	[Actual + NH4]+	-2.69199	0.20149			FALSE
EX-HR2	C19H35O11P1S2	8	534.136	552.17	[Actual + NH4]+	2.72694	0.212684			FALSE
EX-HR2	C19H30N6O6S3	14	534.139	552.173	[Actual + NH4]+	-2.80354	0.212684			FALSE
EX-HR2	C15H34N8O3S5	13	534.136	552.17	[Actual + NH4]+	2.90796	0.167909			FALSE
EX-HR2	C30H30O3S3	22	534.136	552.17	[Actual + NH4]+	2.96987	0.335817			FALSE
Peak#_55
EX-HR2	C13H25N1O5S1	4	307.145	308.153	[Actual + H]+	-0.188823	0.145521			TRUE
KEGG	C16H22N3O1Cl1	0	307.145	308.152	[Actual + H]+	0.471467	0.179103	C18489	Tebuconazole	FALSE
Peak#_56
EX-HR2	C16H30O10	2	382.184	400.218	[Actual + NH4]+	0.108613	0.179103			TRUE
HMDB	C16H30O10	0	382.184	400.218	[Actual + NH4]+	0.108613	0.179103	HMDB33237	1,2,10-Trihydroxydihydro-trans-linalyl oxide 7-O-beta-D-glucopyranoside	TRUE
EX-HR2	C11H27N8O5P1	4	382.184	400.218	[Actual + NH4]+	-0.6581	0.123133			FALSE
EX-HR2	C17H34O5S2	5	382.185	400.219	[Actual + NH4]+	-2.06275	0.190297			FALSE
Peak#_57
KEGG	C21H24O10	0	436.137	437.144	[Actual + H]+	-0.0928105	0.235072	C01604	Phlorizin;Phlorhizin;Phloridzin	TRUE
KNApSAcK	C21H24O10	0	436.137	437.144	[Actual + H]+	-0.0928105	0.235072	C00045823	Daldinin D	TRUE
KNApSAcK	C21H24O10	0	436.137	437.144	[Actual + H]+	-0.0928105	0.235072	C00014024	Nothofagin;1-(3-beta-D-Glucopyranosyl-2,4,6-trihydroxyphenyl)-3-(4-hydroxyphenyl)-1-propanone	TRUE
KNApSAcK	C21H24O10	0	436.137	437.144	[Actual + H]+	-0.0928105	0.235072	C00014634	Licoagroside F;4,2',4',alpha-Tetrahydroxydihydrochalcone alpha-O-glucoside	TRUE
KNApSAcK	C21H24O10	0	436.137	437.144	[Actual + H]+	-0.0928105	0.235072	C00000990	Phloridzin;Phloretin 2'-glucoside	TRUE
KNApSAcK	C21H24O10	0	436.137	437.144	[Actual + H]+	-0.0928105	0.235072	C00040739	(-)-Epiafzelechin 7-O-beta-D-glucopyranoside;Symposide	TRUE
KNApSAcK	C21H24O10	0	436.137	437.144	[Actual + H]+	-0.0928105	0.235072	C00015787	Hydrangea glucoside A	TRUE
KNApSAcK	C21H24O10	0	436.137	437.144	[Actual + H]+	-0.0928105	0.235072	C00015788	Hydrangea glucoside B	TRUE
KNApSAcK	C21H24O10	0	436.137	437.144	[Actual + H]+	-0.0928105	0.235072	C00015265	2-Carboxy-3,4'-dihydroxybibenzyl 3'-O-6-D-glucopyranoside	TRUE
KNApSAcK	C21H24O10	0	436.137	437.144	[Actual + H]+	-0.0928105	0.235072	C00006115	Coatline A	TRUE
KNApSAcK	C21H24O10	0	436.137	437.144	[Actual + H]+	-0.0928105	0.235072	C00006117	Pterosupin	TRUE
KNApSAcK	C21H24O10	0	436.137	437.144	[Actual + H]+	-0.0928105	0.235072	C00013254	Ent-afzelechin-7-O-beta-D-glucopyranoside	TRUE
KNApSAcK	C21H24O10	0	436.137	437.144	[Actual + H]+	-0.0928105	0.235072	C00007991	Trilobatin	TRUE
KNApSAcK	C21H24O10	0	436.137	437.144	[Actual + H]+	-0.0928105	0.235072	C00007178	Rocymosin B	TRUE
KNApSAcK	C21H24O10	0	436.137	437.144	[Actual + H]+	-0.0928105	0.235072	C00034608	Monnieraside III;(-)-Monnieraside III	TRUE
KNApSAcK	C21H24O10	0	436.137	437.144	[Actual + H]+	-0.0928105	0.235072	C00008854	Catechin 7-O-alpha-L-rhamnopyranoside	TRUE
KNApSAcK	C21H24O10	0	436.137	437.144	[Actual + H]+	-0.0928105	0.235072	C00008843	Catechin 3-O-alpha-L-rhamnoside	TRUE
KNApSAcK	C21H24O10	0	436.137	437.144	[Actual + H]+	-0.0928105	0.235072	C00008835	Epiafzelechin 5-O-beta-D-glucopyranoside	TRUE
KNApSAcK	C21H24O10	0	436.137	437.144	[Actual + H]+	-0.0928105	0.235072	C00008837	Afzelechin 4'-O-beta-D-glucopyranosdie	TRUE
KNApSAcK	C21H24O10	0	436.137	437.144	[Actual + H]+	-0.0928105	0.235072	C00008831	Epiafzelechin 3-O-beta-D-allopyranoside	TRUE
KNApSAcK	C21H24O10	0	436.137	437.144	[Actual + H]+	-0.0928105	0.235072	C00008832	Arthromerin B	TRUE
KNApSAcK	C21H24O10	0	436.137	437.144	[Actual + H]+	-0.0928105	0.235072	C00008833	Epiafzelechin 3-O-beta-D-glucopyranoside	TRUE
LipidMAPS	C21H24O10	0	436.137	437.144	[Actual + H]+	-0.0928105	0.235072	LMPK12020026	Epiafzelechin 3-O-beta-D-allopyranoside	TRUE
LipidMAPS	C21H24O10	0	436.137	437.144	[Actual + H]+	-0.0928105	0.235072	LMPK12020027	Arthromerin B	TRUE
LipidMAPS	C21H24O10	0	436.137	437.144	[Actual + H]+	-0.0928105	0.235072	LMPK12020028	Epiafzelechin 3-O-beta-D-glucopyranoside	TRUE
LipidMAPS	C21H24O10	0	436.137	437.144	[Actual + H]+	-0.0928105	0.235072	LMPK12020030	Epiafzelechin 5-O-beta-D-glucopyranoside	TRUE
LipidMAPS	C21H24O10	0	436.137	437.144	[Actual + H]+	-0.0928105	0.235072	LMPK12020032	Afzelechin 4'-O-beta-D-glucopyranosdie	TRUE
LipidMAPS	C21H24O10	0	436.137	437.144	[Actual + H]+	-0.0928105	0.235072	LMPK12020033	Ent-afzelechin-7-O-beta-D-glucopyranoside	TRUE
LipidMAPS	C21H24O10	0	436.137	437.144	[Actual + H]+	-0.0928105	0.235072	LMPK12020052	Catechin 3-O-alpha-L-rhamnoside	TRUE
LipidMAPS	C21H24O10	0	436.137	437.144	[Actual + H]+	-0.0928105	0.235072	LMPK12020062	Catechin 7-O-alpha-L-rhamnopyranoside	TRUE
LipidMAPS	C21H24O10	0	436.137	437.144	[Actual + H]+	-0.0928105	0.235072	LMPK12120514	Nothofagin	TRUE
LipidMAPS	C21H24O10	0	436.137	437.144	[Actual + H]+	-0.0928105	0.235072	LMPK12120517	Phloridzin	TRUE
LipidMAPS	C21H24O10	0	436.137	437.144	[Actual + H]+	-0.0928105	0.235072	LMPK12120518	Trilobatin	TRUE
LipidMAPS	C21H24O10	0	436.137	437.144	[Actual + H]+	-0.0928105	0.235072	LMPK12120566	Coatline A	TRUE
LipidMAPS	C21H24O10	0	436.137	437.144	[Actual + H]+	-0.0928105	0.235072	LMPK12120569	Licoagroside F	TRUE
LipidMAPS	C21H24O10	0	436.137	437.144	[Actual + H]+	-0.0928105	0.235072	LMPK12120581	Pterosupin	TRUE
LipidMAPS	C21H24O10	0	436.137	437.144	[Actual + H]+	-0.0928105	0.235072	LMPK12120582	Rocymosin B	TRUE
FlavView	C21H24O10	0	436.137	437.144	[Actual + H]+	-0.0928105	0.235072	FL1DAACS0001	Nothofagin;1-(3-beta-D-Glucopyranosyl-2,4,6-trihydroxyphenyl)-3-(4-hydroxyphenyl)-1-propanone	TRUE
FlavView	C21H24O10	0	436.137	437.144	[Actual + H]+	-0.0928105	0.235072	FL1DAAGS0002	Phloridzin;Phloretin 2'-glucoside	TRUE
FlavView	C21H24O10	0	436.137	437.144	[Actual + H]+	-0.0928105	0.235072	FL1DAAGS0003	Trilobatin	TRUE
FlavView	C21H24O10	0	436.137	437.144	[Actual + H]+	-0.0928105	0.235072	FL1DHXCS0001	Coatline A	TRUE
FlavView	C21H24O10	0	436.137	437.144	[Actual + H]+	-0.0928105	0.235072	FL1DHXGS0001	Licoagroside F;4,2',4',alpha-Tetrahydroxydihydrochalcone alpha-O-glucoside	TRUE
FlavView	C21H24O10	0	436.137	437.144	[Actual + H]+	-0.0928105	0.235072	FL1DHYCS0001	Pterosupin	TRUE
FlavView	C21H24O10	0	436.137	437.144	[Actual + H]+	-0.0928105	0.235072	FL1DHYGS0001	Rocymosin B	TRUE
FlavView	C21H24O10	0	436.137	437.144	[Actual + H]+	-0.0928105	0.235072	FL63AAGS0002	Epiafzelechin 3-O-beta-D-allopyranoside	TRUE
FlavView	C21H24O10	0	436.137	437.144	[Actual + H]+	-0.0928105	0.235072	FL63AAGS0003	Arthromerin B	TRUE
FlavView	C21H24O10	0	436.137	437.144	[Actual + H]+	-0.0928105	0.235072	FL63AAGS0004	Epiafzelechin 3-O-beta-D-glucopyranoside	TRUE
FlavView	C21H24O10	0	436.137	437.144	[Actual + H]+	-0.0928105	0.235072	FL63AAGS0006	Epiafzelechin 5-O-beta-D-glucopyranoside	TRUE
FlavView	C21H24O10	0	436.137	437.144	[Actual + H]+	-0.0928105	0.235072	FL63AAGS0008	Afzelechin 4'-O-beta-D-glucopyranosdie	TRUE
FlavView	C21H24O10	0	436.137	437.144	[Actual + H]+	-0.0928105	0.235072	FL63AAGS0009	Ent-afzelechin-7-O-beta-D-glucopyranoside	TRUE
FlavView	C21H24O10	0	436.137	437.144	[Actual + H]+	-0.0928105	0.235072	FL63ACGS0007	Catechin 3-O-alpha-L-rhamnoside	TRUE
FlavView	C21H24O10	0	436.137	437.144	[Actual + H]+	-0.0928105	0.235072	FL63ACGS0018	Catechin 7-O-alpha-L-rhamnopyranoside	TRUE
EX-HR2	C21H24O10	10	436.137	437.144	[Actual + H]+	-0.0928105	0.235072			TRUE
HMDB	C21H24O10	0	436.137	437.144	[Actual + H]+	-0.0928105	0.235072	HMDB34573	Phenethyl 6-galloylglucoside	TRUE
HMDB	C21H24O10	0	436.137	437.144	[Actual + H]+	-0.0928105	0.235072	HMDB36634	Phlorizin	TRUE
HMDB	C21H24O10	0	436.137	437.144	[Actual + H]+	-0.0928105	0.235072	HMDB37505	Trilobatin	TRUE
EX-HR2	C16H29N4O4P1S2	10	436.137	437.144	[Actual + H]+	0.276735	0.179103			FALSE
EX-HR2	C14H32N2O7S3	6	436.137	437.144	[Actual + H]+	-0.590136	0.156715			FALSE
EX-HR2	C16H21N8O5P1	12	436.137	437.145	[Actual + H]+	-0.794757	0.179103			FALSE
EX-HR2	C13H28N2O12S1	3	436.136	437.144	[Actual + H]+	1.3978	0.145521			FALSE
EX-HR2	C13H30N2O10P2	3	436.138	437.145	[Actual + H]+	-1.52073	0.145521			FALSE
EX-HR2	C14H24N6O8S1	8	436.138	437.145	[Actual + H]+	-1.66163	0.156715			FALSE
EX-HR2	C22H28O5S2	13	436.138	437.145	[Actual + H]+	-2.08075	0.246266			FALSE
EX-HR2	C15H25N4O9P1	7	436.136	437.143	[Actual + H]+	2.26467	0.167909			FALSE
EX-HR2	C26H20N4O1S1	21	436.136	437.143	[Actual + H]+	2.57152	0.291042			FALSE
EX-HR2	C15H36N2O2S5	9	436.138	437.145	[Actual + H]+	-2.57808	0.167909			FALSE
EX-HR2	C18H16N10O4	16	436.136	437.143	[Actual + H]+	2.99065	0.20149			FALSE
Peak#_58
Peak#_59
EX-HR2	C46H18	38	570.141	588.175	[Actual + NH4]+	-0.113494	0.51492			FALSE
EX-HR2	C25H30O13S1	13	570.141	588.175	[Actual + NH4]+	0.122027	0.279848			FALSE
EX-HR2	C31H22N8S2	29	570.141	588.175	[Actual + NH4]+	-0.171617	0.347011			FALSE
EX-HR2	C18H38N2O10S4	9	570.141	588.175	[Actual + NH4]+	-0.247597	0.20149			FALSE
EX-HR2	C19H33N4O10P3	10	570.141	588.175	[Actual + NH4]+	-0.294955	0.212684			FALSE
EX-HR2	C20H35N4O7P1S3	13	570.141	588.174	[Actual + NH4]+	0.396681	0.223878			FALSE
EX-HR2	C20H27N8O8P1S1	15	570.141	588.175	[Actual + NH4]+	-0.399675	0.223878			FALSE
EX-HR2	C17H26N6O16	8	570.141	588.174	[Actual + NH4]+	0.433527	0.190297			FALSE
EX-HR2	C12H31N10O10P1S2	8	570.14	588.174	[Actual + NH4]+	0.708181	0.134327			FALSE
EX-HR2	C28H31N2O5P1S2	20	570.141	588.175	[Actual + NH4]+	-0.711175	0.31343			FALSE
EX-HR2	C27H27N2O10P1	17	570.14	588.174	[Actual + NH4]+	0.766305	0.302236			FALSE
EX-HR2	C13H35N10O5P1S4	11	570.141	588.175	[Actual + NH4]+	-0.769299	0.145521			FALSE
EX-HR2	C23H26N10O2S3	22	570.14	588.174	[Actual + NH4]+	0.936239	0.25746			FALSE
EX-HR2	C17H36N2O13P2S1	6	570.141	588.175	[Actual + NH4]+	-0.939233	0.190297			FALSE
EX-HR2	C38H22N2O2S1	31	570.14	588.174	[Actual + NH4]+	0.994363	0.425369			FALSE
EX-HR2	C18H30N6O11S2	11	570.141	588.175	[Actual + NH4]+	-1.04395	0.20149			FALSE
EX-HR2	C20H43O6P1S5	11	570.14	588.174	[Actual + NH4]+	1.19304	0.223878			FALSE
EX-HR2	C17H34N2O15S2	6	570.14	588.174	[Actual + NH4]+	1.22988	0.190297			FALSE
EX-HR2	C30H18N8O5	26	570.14	588.174	[Actual + NH4]+	1.30586	0.335817			FALSE
EX-HR2	C26H34O8S3	16	570.142	588.175	[Actual + NH4]+	-1.35545	0.291042			FALSE
EX-HR2	C28H23N6O6P1	22	570.142	588.175	[Actual + NH4]+	-1.50753	0.31343			FALSE
EX-HR2	C15H39O16P1S2	2	570.142	588.176	[Actual + NH4]+	-1.58351	0.167909			FALSE
EX-HR2	C19H42N2O5S6	12	570.142	588.176	[Actual + NH4]+	-1.72508	0.212684			FALSE
EX-HR2	C23H34N6O1S5	20	570.14	588.174	[Actual + NH4]+	1.7326	0.25746			FALSE
EX-HR2	C18H22N10O12	13	570.142	588.176	[Actual + NH4]+	-1.84031	0.20149			FALSE
EX-HR2	C19H31N4O12P1S1	10	570.14	588.174	[Actual + NH4]+	1.87416	0.212684			FALSE
EX-HR2	C18H37O14P3	5	570.14	588.173	[Actual + NH4]+	1.97888	0.20149			FALSE
EX-HR2	C25H32O11P2	13	570.142	588.176	[Actual + NH4]+	-2.04709	0.279848			TRUE
EX-HR2	C30H26N4O4S2	24	570.14	588.173	[Actual + NH4]+	2.10222	0.335817			FALSE
EX-HR2	C26H26N4O9S1	18	570.142	588.176	[Actual + NH4]+	-2.15181	0.291042			FALSE
EX-HR2	C15H31N4O17P1	4	570.142	588.176	[Actual + NH4]+	-2.37987	0.167909			FALSE
EX-HR2	C22H22N10O7S1	19	570.139	588.173	[Actual + NH4]+	2.41372	0.246266			FALSE
EX-HR2	C18H40N2O8P2S3	9	570.142	588.176	[Actual + NH4]+	-2.41671	0.20149			FALSE
EX-HR2	C21H28N6O9P2	14	570.139	588.173	[Actual + NH4]+	2.51844	0.235072			FALSE
EX-HR2	C19H34N6O6S4	14	570.142	588.176	[Actual + NH4]+	-2.52143	0.212684			FALSE
EX-HR2	C23H42N2S7	18	570.139	588.173	[Actual + NH4]+	2.52895	0.25746			FALSE
EX-HR2	C19H39O11P1S3	8	570.139	588.173	[Actual + NH4]+	2.67052	0.212684			FALSE
EX-HR2	C27H38O3S5	19	570.142	588.176	[Actual + NH4]+	-2.83293	0.302236			FALSE
EX-HR2	C15H38N8O3S6	13	570.139	588.173	[Actual + NH4]+	2.84045	0.167909			FALSE
EX-HR2	C30H34O3S4	22	570.139	588.173	[Actual + NH4]+	2.89858	0.335817			FALSE
Peak#_60
EX-HR2	C14H14N2O6	9	306.085	307.092	[Actual + H]+	-0.125059	0.156715			TRUE
EX-HR2	C7H14N8O4S1	7	306.086	307.093	[Actual + H]+	-2.35826	0.0783574			FALSE
EX-HR2	C15H18N2O1S2	12	306.086	307.093	[Actual + H]+	-2.95488	0.167909			FALSE
Peak#_61
KEGG	C13H20O2	0	208.146	209.154	[Actual + H]+	-0.141785	0.145521	C14236	4-Heptyloxyphenol;p-n-Heptyloxyphenol	TRUE
KNApSAcK	C13H20O2	0	208.146	209.154	[Actual + H]+	-0.141785	0.145521	C00011959	Prosopidione	TRUE
KNApSAcK	C13H20O2	0	208.146	209.154	[Actual + H]+	-0.141785	0.145521	C00021959	2,2,6,7-Tetramethylbicyclo[4.3.0]nona-1(9),4-diene-7,8-diol	TRUE
KNApSAcK	C13H20O2	0	208.146	209.154	[Actual + H]+	-0.141785	0.145521	C00011501	trans-(+-)-2-Methyl-5-(2-methyl-5-isopropyltetrahydro-2-furyl)furan	TRUE
KNApSAcK	C13H20O2	0	208.146	209.154	[Actual + H]+	-0.141785	0.145521	C00011503	cis-(+-)-2-Methyl-5-(2-methyl-5-isopropyltetrahydro-2-furyl)furan	TRUE
KNApSAcK	C13H20O2	0	208.146	209.154	[Actual + H]+	-0.141785	0.145521	C00041261	2-Hexyl-5-methylresorcinol	TRUE
KNApSAcK	C13H20O2	0	208.146	209.154	[Actual + H]+	-0.141785	0.145521	C00045563	3-Hydroxy-beta-ionone	TRUE
KNApSAcK	C13H20O2	0	208.146	209.154	[Actual + H]+	-0.141785	0.145521	C00048295	7,8-Dihydro-alpha-ionone;(-)-7,8-Dihydro-alpha-ionone	TRUE
KNApSAcK	C13H20O2	0	208.146	209.154	[Actual + H]+	-0.141785	0.145521	C00048496	Nopyl acetate	TRUE
KNApSAcK	C13H20O2	0	208.146	209.154	[Actual + H]+	-0.141785	0.145521	C00043138	(6R,9R)-9-Hydroxy-4-megastigmen-3-one	TRUE
KNApSAcK	C13H20O2	0	208.146	209.154	[Actual + H]+	-0.141785	0.145521	C00022191	Apo-9-zeaxanthinone	TRUE
EX-HR2	C13H20O2	4	208.146	209.154	[Actual + H]+	-0.141785	0.145521			TRUE
HMDB	C13H20O2	0	208.146	209.154	[Actual + H]+	-0.141785	0.145521	HMDB29668	Eremopetasinorol	TRUE
HMDB	C13H20O2	0	208.146	209.154	[Actual + H]+	-0.141785	0.145521	HMDB31869	(S,E)-Lyratol propanoate	TRUE
HMDB	C13H20O2	0	208.146	209.154	[Actual + H]+	-0.141785	0.145521	HMDB34672	(5alpha,8beta,9beta)-5,9-Epoxy-3,6-megastigmadien-8-ol	TRUE
HMDB	C13H20O2	0	208.146	209.154	[Actual + H]+	-0.141785	0.145521	HMDB34984	(5R,6S)-5,6-Epoxy-7-megastigmen-9-one	TRUE
HMDB	C13H20O2	0	208.146	209.154	[Actual + H]+	-0.141785	0.145521	HMDB35228	Theaspirone A	TRUE
HMDB	C13H20O2	0	208.146	209.154	[Actual + H]+	-0.141785	0.145521	HMDB36686	2,2,6,7-Tetramethylbicyclo[4.3.0]nona-1(9),4-diene-7,8-diol	TRUE
HMDB	C13H20O2	0	208.146	209.154	[Actual + H]+	-0.141785	0.145521	HMDB36821	3-Hydroxy-beta-ionone	TRUE
HMDB	C13H20O2	0	208.146	209.154	[Actual + H]+	-0.141785	0.145521	HMDB36824	Acetal R	TRUE
HMDB	C13H20O2	0	208.146	209.154	[Actual + H]+	-0.141785	0.145521	HMDB37776	5,9:6,9-Diepoxy-3-megastigmene	TRUE
HMDB	C13H20O2	0	208.146	209.154	[Actual + H]+	-0.141785	0.145521	HMDB38047	Carvyl propionate	TRUE
HMDB	C13H20O2	0	208.146	209.154	[Actual + H]+	-0.141785	0.145521	HMDB38529	5,9:6,9-Diepoxy-4-megastigmene	TRUE
HMDB	C13H20O2	0	208.146	209.154	[Actual + H]+	-0.141785	0.145521	HMDB40233	2,3,5,6,8,8a-Hexahydro-2,5,5,8a-tetramethyl-7H-1-benzopyran-7-one	TRUE
HMDB	C13H20O2	0	208.146	209.154	[Actual + H]+	-0.141785	0.145521	HMDB41636	(3R,8E)-3-Hydroxy-5,8-megastigmadien-7-one	TRUE
Peak#_62
KEGG	C19H32O8	0	388.21	406.244	[Actual + NH4]+	0.152677	0.212684	C17452	Rehmaionoside C	TRUE
KNApSAcK	C19H32O8	0	388.21	406.244	[Actual + NH4]+	0.152677	0.212684	C00051207	Lasianthionoside B	TRUE
KNApSAcK	C19H32O8	0	388.21	406.244	[Actual + NH4]+	0.152677	0.212684	C00051208	Lasianthionoside C	TRUE
KNApSAcK	C19H32O8	0	388.21	406.244	[Actual + NH4]+	0.152677	0.212684	C00049178	Ilicifolinoside B;(+)-Ilicifolinoside B	TRUE
KNApSAcK	C19H32O8	0	388.21	406.244	[Actual + NH4]+	0.152677	0.212684	C00037657	Plucheoside B	TRUE
KNApSAcK	C19H32O8	0	388.21	406.244	[Actual + NH4]+	0.152677	0.212684	C00037619	Phlomuroside;(-)-Phlomuroside	TRUE
KNApSAcK	C19H32O8	0	388.21	406.244	[Actual + NH4]+	0.152677	0.212684	C00033462	Turpinionoside E;(-)-Turpinionoside E	TRUE
KNApSAcK	C19H32O8	0	388.21	406.244	[Actual + NH4]+	0.152677	0.212684	C00033262	Officinoside B;(+)-Officinoside B	TRUE
KNApSAcK	C19H32O8	0	388.21	406.244	[Actual + NH4]+	0.152677	0.212684	C00033261	Officinoside A	TRUE
KNApSAcK	C19H32O8	0	388.21	406.244	[Actual + NH4]+	0.152677	0.212684	C00040938	Dendranthemoside B	TRUE
KNApSAcK	C19H32O8	0	388.21	406.244	[Actual + NH4]+	0.152677	0.212684	C00033840	Euodionoside B;(-)-Euodionoside B	TRUE
KNApSAcK	C19H32O8	0	388.21	406.244	[Actual + NH4]+	0.152677	0.212684	C00033841	Euodionoside C;(-)-Euodionoside C	TRUE
KNApSAcK	C19H32O8	0	388.21	406.244	[Actual + NH4]+	0.152677	0.212684	C00048473	Macarangioside F;(-)-Macarangioside F	TRUE
KNApSAcK	C19H32O8	0	388.21	406.244	[Actual + NH4]+	0.152677	0.212684	C00036699	Alangionoside E	TRUE
KNApSAcK	C19H32O8	0	388.21	406.244	[Actual + NH4]+	0.152677	0.212684	C00032739	Ascleposide C;(-)-Ascleposide C	TRUE
KNApSAcK	C19H32O8	0	388.21	406.244	[Actual + NH4]+	0.152677	0.212684	C00032741	Ascleposide E;(-)-Ascleposide E	TRUE
KNApSAcK	C19H32O8	0	388.21	406.244	[Actual + NH4]+	0.152677	0.212684	C00029499	3-Hydroxy-5,6-epoxy-beta-ionol 9-O-beta-D-glucopyranoside	TRUE
KNApSAcK	C19H32O8	0	388.21	406.244	[Actual + NH4]+	0.152677	0.212684	C00031280	Sammangaoside A;(-)-Sammangaoside A;Staphylionoside H	TRUE
KNApSAcK	C19H32O8	0	388.21	406.244	[Actual + NH4]+	0.152677	0.212684	C00031362	Sedumoside I;(-)-Sedumoside I	TRUE
KNApSAcK	C19H32O8	0	388.21	406.244	[Actual + NH4]+	0.152677	0.212684	C00031361	Sedumoside H;(-)-Sedumoside H	TRUE
KNApSAcK	C19H32O8	0	388.21	406.244	[Actual + NH4]+	0.152677	0.212684	C00031389	Staphylionoside E;(-)-Staphylionoside E	TRUE
KNApSAcK	C19H32O8	0	388.21	406.244	[Actual + NH4]+	0.152677	0.212684	C00031823	Glochidionionoside B;(+)-Glochidionionoside B	TRUE
KNApSAcK	C19H32O8	0	388.21	406.244	[Actual + NH4]+	0.152677	0.212684	C00031638	Breyniaionoside D;(-)-Breyniaionoside D	TRUE
KNApSAcK	C19H32O8	0	388.21	406.244	[Actual + NH4]+	0.152677	0.212684	C00042206	Alangionoside C	TRUE
KNApSAcK	C19H32O8	0	388.21	406.244	[Actual + NH4]+	0.152677	0.212684	C00029682	Ampelopsisionoside	TRUE
KNApSAcK	C19H32O8	0	388.21	406.244	[Actual + NH4]+	0.152677	0.212684	C00030012	Corchoionoside A;(-)-Corchoionoside A	TRUE
KNApSAcK	C19H32O8	0	388.21	406.244	[Actual + NH4]+	0.152677	0.212684	C00030097	Debiloside B;Staphylionoside F;(-)-Staphylionoside F	TRUE
KNApSAcK	C19H32O8	0	388.21	406.244	[Actual + NH4]+	0.152677	0.212684	C00030299	Foliasalacioside A2;13-Hydroxyblumenol C 9-O-beta-glucoside;Euodionoside F	TRUE
KNApSAcK	C19H32O8	0	388.21	406.244	[Actual + NH4]+	0.152677	0.212684	C00030298	Foliasalacioside A1;Euodionoside G	TRUE
KNApSAcK	C19H32O8	0	388.21	406.244	[Actual + NH4]+	0.152677	0.212684	C00030507	Icariside B5;(-)-Icariside B5	TRUE
LipidMAPS	C19H32O8	0	388.21	406.244	[Actual + NH4]+	0.152677	0.212684	LMFA01040051	methyl 9-hydroperoxy-10,12,13,15-bisepidioxy-16E-octadecenoate	TRUE
LipidMAPS	C19H32O8	0	388.21	406.244	[Actual + NH4]+	0.152677	0.212684	LMFA01040052	methyl 10,12,13,15-bisepidioxy-16-hydroperoxy-8E-octadecenoate	TRUE
LipidMAPS	C19H32O8	0	388.21	406.244	[Actual + NH4]+	0.152677	0.212684	LMFA01040057	methyl 10,12,13,16-bisepidioxy-9-hydroperoxy-14-octadecenoate	TRUE
LipidMAPS	C19H32O8	0	388.21	406.244	[Actual + NH4]+	0.152677	0.212684	LMFA01040058	methyl 9,12,13,15-bisepidioxy-16-hydroperoxy-10-octadecenoate	TRUE
EX-HR2	C19H32O8	4	388.21	406.244	[Actual + NH4]+	0.152677	0.212684			TRUE
HMDB	C19H32O8	0	388.21	406.244	[Actual + NH4]+	0.152677	0.212684	HMDB31676	5a,6a-Epoxy-7E-megastigmene-3a,9e-diol 3-glucoside	TRUE
HMDB	C19H32O8	0	388.21	406.244	[Actual + NH4]+	0.152677	0.212684	HMDB36318	9,13-Dihydroxy-4-megastigmen-3-one 9-glucoside	TRUE
HMDB	C19H32O8	0	388.21	406.244	[Actual + NH4]+	0.152677	0.212684	HMDB36846	Icariside B8	TRUE
HMDB	C19H32O8	0	388.21	406.244	[Actual + NH4]+	0.152677	0.212684	HMDB38306	5a,6a-Epoxy-7E-megastigmene-3b,9e-diol 9-glucoside	TRUE
HMDB	C19H32O8	0	388.21	406.244	[Actual + NH4]+	0.152677	0.212684	HMDB40614	Dihydroroseoside	TRUE
EX-HR2	C12H32N6O6S1	2	388.21	406.244	[Actual + NH4]+	-1.53547	0.134327			FALSE
EX-HR2	C20H36O3S2	7	388.211	406.244	[Actual + NH4]+	-1.98647	0.223878			FALSE
EX-HR2	C13H33N4O7P1	1	388.209	406.243	[Actual + NH4]+	2.68948	0.145521			FALSE
Peak#_63
KNApSAcK	C24H26O11	0	490.148	508.181	[Actual + NH4]+	0.168591	0.268654	C00051245	Leptostachyol	TRUE
KNApSAcK	C24H26O11	0	490.148	508.181	[Actual + NH4]+	0.168591	0.268654	C00041249	17-Acetoxy-15,16-epoxylophotoxin;(-)-17-Acetoxy-15,16-epoxylophotoxin	TRUE
KNApSAcK	C24H26O11	0	490.148	508.181	[Actual + NH4]+	0.168591	0.268654	C00005624	Quercetin 7,3',4'-trimethyl ether 3-rhamnoside	TRUE
KNApSAcK	C24H26O11	0	490.148	508.181	[Actual + NH4]+	0.168591	0.268654	C00010100	Cladrastin 7-O-glucoside	TRUE
KNApSAcK	C24H26O11	0	490.148	508.181	[Actual + NH4]+	0.168591	0.268654	C00010129	5-Methoxyafrormosin 7-O-glucoside	TRUE
KNApSAcK	C24H26O11	0	490.148	508.181	[Actual + NH4]+	0.168591	0.268654	C00010099	7-Hydroxy-2',4',5'-trimethoxyisoflavone 7-O-glucoside	TRUE
KNApSAcK	C24H26O11	0	490.148	508.181	[Actual + NH4]+	0.168591	0.268654	C00006159	Isoorientin 7,3',4'-trimethyl ether;3',4',7-Tri-O-methylisoorientin;2-(3,4-Dimethoxyphenyl)-6-beta-D-glucopyranosyl-5-hydroxy-7-methoxy-4H-1-benzopyran-4-one	TRUE
KNApSAcK	C24H26O11	0	490.148	508.181	[Actual + NH4]+	0.168591	0.268654	C00032183	Spiraformin D	TRUE
KNApSAcK	C24H26O11	0	490.148	508.181	[Actual + NH4]+	0.168591	0.268654	C00013686	Lethedoside A;Luteolin 7,3',4'-trimethyl ether 5-glucoside;2-(3,4-Dimethoxyphenyl)-5-(beta-D-glucopyranosyloxy)-7-methoxy-4H-1-benzopyran-4-one	TRUE
KNApSAcK	C24H26O11	0	490.148	508.181	[Actual + NH4]+	0.168591	0.268654	C00004260	5-Hydroxy-7,8,2'-trimethoxyflavone 5-glucoside	TRUE
KNApSAcK	C24H26O11	0	490.148	508.181	[Actual + NH4]+	0.168591	0.268654	C00004243	Salvigenin 5-glucoside	TRUE
LipidMAPS	C24H26O11	0	490.148	508.181	[Actual + NH4]+	0.168591	0.268654	LMPK12050064	7-Hydroxy-2',4',5'-trimethoxyisoflavone 7-O-glucoside	TRUE
LipidMAPS	C24H26O11	0	490.148	508.181	[Actual + NH4]+	0.168591	0.268654	LMPK12050108	Cladrastin 7-O-glucoside	TRUE
LipidMAPS	C24H26O11	0	490.148	508.181	[Actual + NH4]+	0.168591	0.268654	LMPK12050378	5-Methoxyafrormosin 7-O-glucoside	TRUE
LipidMAPS	C24H26O11	0	490.148	508.181	[Actual + NH4]+	0.168591	0.268654	LMPK12111058	Isoorientin 7,3',4'-trimethyl ether	TRUE
LipidMAPS	C24H26O11	0	490.148	508.181	[Actual + NH4]+	0.168591	0.268654	LMPK12111061	Lethedoside A	TRUE
LipidMAPS	C24H26O11	0	490.148	508.181	[Actual + NH4]+	0.168591	0.268654	LMPK12111131	Scutellarein 6,7,4'-trimethyl ether 5-glucoside	TRUE
LipidMAPS	C24H26O11	0	490.148	508.181	[Actual + NH4]+	0.168591	0.268654	LMPK12111201	6-Hydroxyluteolin 6,7-dimethyl ether 4'-glucoside	TRUE
LipidMAPS	C24H26O11	0	490.148	508.181	[Actual + NH4]+	0.168591	0.268654	LMPK12111292	5-Hydroxy-7,8,2'-trimethoxyflavone 5-glucoside	TRUE
LipidMAPS	C24H26O11	0	490.148	508.181	[Actual + NH4]+	0.168591	0.268654	LMPK12112656	Quercetin 7,3',4'-trimethyl ether 3-rhamnoside	TRUE
LipidMAPS	C24H26O11	0	490.148	508.181	[Actual + NH4]+	0.168591	0.268654	LMPK12112838	6-Hydroxykaempferol 3,6-dimethyl ether 7-glucoside	TRUE
FlavView	C24H26O11	0	490.148	508.181	[Actual + NH4]+	0.168591	0.268654	FL3FCFCS0001	Isoorientin 7,3',4'-trimethyl ether;3',4',7-Tri-O-methylisoorientin;2-(3,4-Dimethoxyphenyl)-6-beta-D-glucopyranosyl-5-hydroxy-7-methoxy-4H-1-benzopyran-4-one	TRUE
FlavView	C24H26O11	0	490.148	508.181	[Actual + NH4]+	0.168591	0.268654	FL3FCFGS0001	Lethedoside A;Luteolin 7,3',4'-trimethyl ether 5-glucoside;2-(3,4-Dimethoxyphenyl)-5-(beta-D-glucopyranosyloxy)-7-methoxy-4H-1-benzopyran-4-one	TRUE
FlavView	C24H26O11	0	490.148	508.181	[Actual + NH4]+	0.168591	0.268654	FL3FEAGS0027	Scutellarein 6,7,4'-trimethyl ether 5-glucoside	TRUE
FlavView	C24H26O11	0	490.148	508.181	[Actual + NH4]+	0.168591	0.268654	FL3FF8GS0003	5-Hydroxy-7,8,2'-trimethoxyflavone 5-glucoside	TRUE
FlavView	C24H26O11	0	490.148	508.181	[Actual + NH4]+	0.168591	0.268654	FL5FCFGS0002	Quercetin 7,3',4'-trimethyl ether 3-rhamnoside	TRUE
FlavView	C24H26O11	0	490.148	508.181	[Actual + NH4]+	0.168591	0.268654	FLIAEAGS0007	5-Methoxyafrormosin 7-O-glucoside	TRUE
FlavView	C24H26O11	0	490.148	508.181	[Actual + NH4]+	0.168591	0.268654	FLIA1LGS0001	7-Hydroxy-2',4',5'-trimethoxyisoflavone 7-O-glucoside	TRUE
FlavView	C24H26O11	0	490.148	508.181	[Actual + NH4]+	0.168591	0.268654	FLIA2CGS0003	Cladrastin 7-O-glucoside	TRUE
EX-HR2	C24H26O11	12	490.148	508.181	[Actual + NH4]+	0.168591	0.268654			TRUE
HMDB	C24H26O11	0	490.148	508.181	[Actual + NH4]+	0.168591	0.268654	HMDB40512	4',5,6-Trimethylscutellarein 7-glucoside	TRUE
EX-HR2	C17H34N2O8S3	8	490.148	508.182	[Actual + NH4]+	-0.259215	0.190297			FALSE
EX-HR2	C19H23N8O6P1	14	490.148	508.182	[Actual + NH4]+	-0.435232	0.212684			FALSE
EX-HR2	C19H31N4O5P1S2	12	490.147	508.181	[Actual + NH4]+	0.486479	0.212684			FALSE
EX-HR2	C11H27N10O8P1S1	7	490.147	508.181	[Actual + NH4]+	0.847012	0.123133			FALSE
EX-HR2	C16H32N2O11P2	5	490.148	508.182	[Actual + NH4]+	-1.05972	0.179103			FALSE
EX-HR2	C22H22N10S2	21	490.147	508.181	[Actual + NH4]+	1.11097	0.246266			FALSE
EX-HR2	C37H18N2	30	490.147	508.181	[Actual + NH4]+	1.17824	0.414175			FALSE
EX-HR2	C17H26N6O9S1	10	490.148	508.182	[Actual + NH4]+	-1.18093	0.190297			FALSE
EX-HR2	C19H39O4P1S4	10	490.147	508.181	[Actual + NH4]+	1.40819	0.212684			FALSE
EX-HR2	C16H30N2O13S1	5	490.147	508.181	[Actual + NH4]+	1.45084	0.179103			FALSE
EX-HR2	C25H30O6S2	15	490.148	508.182	[Actual + NH4]+	-1.54146	0.279848			FALSE
EX-HR2	C14H35O14P1S1	1	490.149	508.182	[Actual + NH4]+	-1.80542	0.156715			FALSE
EX-HR2	C18H38N2O3S5	11	490.149	508.182	[Actual + NH4]+	-1.96927	0.20149			FALSE
EX-HR2	C18H27N4O10P1	9	490.146	508.18	[Actual + NH4]+	2.19653	0.20149			FALSE
EX-HR2	C29H22N4O2S1	23	490.146	508.18	[Actual + NH4]+	2.46049	0.324624			FALSE
EX-HR2	C25H22N4O7	17	490.149	508.183	[Actual + NH4]+	-2.46317	0.279848			FALSE
EX-HR2	C21H18N10O5	18	490.146	508.18	[Actual + NH4]+	2.82102	0.235072			FALSE
EX-HR2	C18H30N6O4S3	13	490.149	508.183	[Actual + NH4]+	-2.89098	0.20149			FALSE
Peak#_64
KNApSAcK	C23H32O13	0	516.184	534.218	[Actual + NH4]+	0.0675037	0.25746	C00032920	Dracunculifoside G;(-)-Dracunculifoside G	TRUE
EX-HR2	C23H32O13	8	516.184	534.218	[Actual + NH4]+	0.0675037	0.25746			TRUE
HMDB	C23H32O13	0	516.184	534.218	[Actual + NH4]+	0.0675037	0.25746	HMDB39813	Cyclocalopin D	TRUE
EX-HR2	C29H24N8S1	24	516.184	534.218	[Actual + NH4]+	-0.255799	0.324624			FALSE
EX-HR2	C16H40N2O10S3	4	516.185	534.218	[Actual + NH4]+	-0.339452	0.179103			FALSE
EX-HR2	C18H37N4O7P1S2	8	516.184	534.218	[Actual + NH4]+	0.369898	0.20149			FALSE
EX-HR2	C18H29N8O8P1	10	516.185	534.218	[Actual + NH4]+	-0.506891	0.20149			FALSE
EX-HR2	C26H33N2O5P1S1	15	516.185	534.219	[Actual + NH4]+	-0.849852	0.291042			FALSE
EX-HR2	C21H28N10O2S2	17	516.184	534.218	[Actual + NH4]+	0.963952	0.235072			FALSE
EX-HR2	C36H24N2O2	26	516.184	534.218	[Actual + NH4]+	1.02795	0.402981			FALSE
EX-HR2	C15H38N2O13P2	1	516.185	534.219	[Actual + NH4]+	-1.10094	0.167909			FALSE
EX-HR2	C16H32N6O11S1	6	516.185	534.219	[Actual + NH4]+	-1.21624	0.179103			FALSE
EX-HR2	C18H45O6P1S4	6	516.184	534.217	[Actual + NH4]+	1.24669	0.20149			FALSE
EX-HR2	C15H36N2O15S1	1	516.184	534.217	[Actual + NH4]+	1.28725	0.167909			FALSE
EX-HR2	C24H36O8S2	11	516.185	534.219	[Actual + NH4]+	-1.5592	0.268654			FALSE
EX-HR2	C21H36N6O1S4	15	516.183	534.217	[Actual + NH4]+	1.84074	0.235072			FALSE
EX-HR2	C17H44N2O5S5	7	516.185	534.219	[Actual + NH4]+	-1.96616	0.190297			FALSE
EX-HR2	C17H33N4O12P1	5	516.183	534.217	[Actual + NH4]+	1.9966	0.190297			FALSE
EX-HR2	C28H28N4O4S1	19	516.183	534.217	[Actual + NH4]+	2.2477	0.31343			FALSE
EX-HR2	C24H28N4O9	13	516.186	534.219	[Actual + NH4]+	-2.43599	0.268654			FALSE
EX-HR2	C20H24N10O7	14	516.183	534.217	[Actual + NH4]+	2.59066	0.223878			FALSE
EX-HR2	C21H44N2S6	13	516.183	534.217	[Actual + NH4]+	2.71753	0.235072			FALSE
EX-HR2	C16H42N2O8P2S2	4	516.186	534.22	[Actual + NH4]+	-2.72765	0.179103			FALSE
EX-HR2	C17H36N6O6S3	9	516.186	534.22	[Actual + NH4]+	-2.84295	0.190297			FALSE
EX-HR2	C17H41O11P1S2	3	516.183	534.217	[Actual + NH4]+	2.87339	0.190297			FALSE
Peak#_65
EX-HR2	C14H22N2O7	5	330.143	331.15	[Actual + H]+	-0.204905	0.156715			FALSE
EX-HR2	C15H26N2O2S2	8	330.144	331.151	[Actual + H]+	-2.82914	0.167909			FALSE
EX-HR2	C8H23N6O6P1	2	330.142	331.149	[Actual + H]+	2.90716	0.0895513			FALSE
Peak#_66
EX-HR2	C14H14N2O6	9	306.085	307.092	[Actual + H]+	-0.172187	0.156715			TRUE
EX-HR2	C7H14N8O4S1	7	306.086	307.093	[Actual + H]+	-2.40539	0.0783574			FALSE
Peak#_67
KEGG	C16H20O9	0	356.111	379.1	[Actual + Na]+	-0.161296	0.179103	C09782	Gentiopicrin;Gentiopicroside	TRUE
KEGG	C16H20O9	0	356.111	379.1	[Actual + Na]+	-0.161296	0.179103	C17759	1-O-Feruloyl-beta-D-glucose;1-Feruloyl-D-glucose	TRUE
KNApSAcK	C16H20O9	0	356.111	379.1	[Actual + Na]+	-0.161296	0.179103	C00011171	trans-p-Feruloyl-beta-D-glucopyranoside	TRUE
KNApSAcK	C16H20O9	0	356.111	379.1	[Actual + Na]+	-0.161296	0.179103	C00037931	trans-p-Feruloyl beta-D-glucopyranoside;(-)-trans-p-Feruloyl beta-D-glucopyranoside	TRUE
KNApSAcK	C16H20O9	0	356.111	379.1	[Actual + Na]+	-0.161296	0.179103	C00037143	Ferulic acid 4-O-beta-glucopyranoside	TRUE
KNApSAcK	C16H20O9	0	356.111	379.1	[Actual + Na]+	-0.161296	0.179103	C00044375	Veranisatin B	TRUE
KNApSAcK	C16H20O9	0	356.111	379.1	[Actual + Na]+	-0.161296	0.179103	C00031929	Juglanoside E;(-)-Juglanoside E	TRUE
KNApSAcK	C16H20O9	0	356.111	379.1	[Actual + Na]+	-0.161296	0.179103	C00031928	Juglanoside D;(-)-Juglanoside D	TRUE
KNApSAcK	C16H20O9	0	356.111	379.1	[Actual + Na]+	-0.161296	0.179103	C00032613	1-O-Feruloyl-beta-D-glucopyranose	TRUE
KNApSAcK	C16H20O9	0	356.111	379.1	[Actual + Na]+	-0.161296	0.179103	C00003082	Gentiopicrin;Gentiopicroside	TRUE
LipidMAPS	C16H20O9	0	356.111	379.1	[Actual + Na]+	-0.161296	0.179103	LMPR0102070009	Gentiopicrin	TRUE
EX-HR2	C16H20O9	7	356.111	379.1	[Actual + Na]+	-0.161296	0.179103			TRUE
HMDB	C16H20O9	0	356.111	379.1	[Actual + Na]+	-0.161296	0.179103	HMDB36938	1-O-Feruloylglucose	TRUE
HMDB	C16H20O9	0	356.111	379.1	[Actual + Na]+	-0.161296	0.179103	HMDB40664	Veranisatin B	TRUE
HMDB	C16H20O9	0	356.111	379.1	[Actual + Na]+	-0.161296	0.179103	HMDB40866	1-O-2'-Hydroxy-4'-methoxycinnamoyl-b-D-glucose	TRUE
EX-HR2	C11H17N8O4P1	9	356.111	379.1	[Actual + Na]+	-0.970719	0.123133			FALSE
EX-HR2	C9H20N6O7S1	5	356.111	379.101	[Actual + Na]+	-1.97032	0.100745			FALSE
EX-HR2	C17H24O4S2	10	356.112	379.101	[Actual + Na]+	-2.45361	0.190297			FALSE
EX-HR2	C10H21N4O8P1	4	356.11	379.099	[Actual + Na]+	2.55714	0.111939			FALSE
EX-HR2	C21H16N4S1	18	356.11	379.099	[Actual + Na]+	2.91098	0.235072			FALSE
Peak#_68
EX-HR2	C25H30O13S1	13	570.141	588.175	[Actual + NH4]+	0.113956	0.279848			FALSE
EX-HR2	C46H18	38	570.141	588.175	[Actual + NH4]+	-0.121565	0.51492			FALSE
EX-HR2	C31H22N8S2	29	570.141	588.175	[Actual + NH4]+	-0.179688	0.347011			FALSE
EX-HR2	C18H38N2O10S4	9	570.141	588.175	[Actual + NH4]+	-0.255668	0.20149			FALSE
EX-HR2	C19H33N4O10P3	10	570.141	588.175	[Actual + NH4]+	-0.303026	0.212684			FALSE
EX-HR2	C20H35N4O7P1S3	13	570.141	588.174	[Actual + NH4]+	0.38861	0.223878			FALSE
EX-HR2	C20H27N8O8P1S1	15	570.141	588.175	[Actual + NH4]+	-0.407746	0.223878			FALSE
EX-HR2	C17H26N6O16	8	570.141	588.174	[Actual + NH4]+	0.425456	0.190297			FALSE
EX-HR2	C12H31N10O10P1S2	8	570.14	588.174	[Actual + NH4]+	0.70011	0.134327			FALSE
EX-HR2	C28H31N2O5P1S2	20	570.141	588.175	[Actual + NH4]+	-0.719246	0.31343			FALSE
EX-HR2	C27H27N2O10P1	17	570.14	588.174	[Actual + NH4]+	0.758234	0.302236			FALSE
EX-HR2	C13H35N10O5P1S4	11	570.141	588.175	[Actual + NH4]+	-0.77737	0.145521			FALSE
EX-HR2	C23H26N10O2S3	22	570.14	588.174	[Actual + NH4]+	0.928168	0.25746			FALSE
EX-HR2	C17H36N2O13P2S1	6	570.141	588.175	[Actual + NH4]+	-0.947304	0.190297			FALSE
EX-HR2	C38H22N2O2S1	31	570.14	588.174	[Actual + NH4]+	0.986292	0.425369			FALSE
EX-HR2	C18H30N6O11S2	11	570.141	588.175	[Actual + NH4]+	-1.05202	0.20149			FALSE
EX-HR2	C20H43O6P1S5	11	570.14	588.174	[Actual + NH4]+	1.18497	0.223878			FALSE
EX-HR2	C17H34N2O15S2	6	570.14	588.174	[Actual + NH4]+	1.22181	0.190297			FALSE
EX-HR2	C30H18N8O5	26	570.14	588.174	[Actual + NH4]+	1.29779	0.335817			FALSE
EX-HR2	C26H34O8S3	16	570.142	588.175	[Actual + NH4]+	-1.36352	0.291042			FALSE
EX-HR2	C28H23N6O6P1	22	570.142	588.175	[Actual + NH4]+	-1.5156	0.31343			FALSE
EX-HR2	C15H39O16P1S2	2	570.142	588.176	[Actual + NH4]+	-1.59158	0.167909			FALSE
EX-HR2	C23H34N6O1S5	20	570.14	588.174	[Actual + NH4]+	1.72452	0.25746			FALSE
EX-HR2	C19H42N2O5S6	12	570.142	588.176	[Actual + NH4]+	-1.73315	0.212684			FALSE
EX-HR2	C18H22N10O12	13	570.142	588.176	[Actual + NH4]+	-1.84838	0.20149			FALSE
EX-HR2	C19H31N4O12P1S1	10	570.14	588.174	[Actual + NH4]+	1.86609	0.212684			FALSE
EX-HR2	C18H37O14P3	5	570.14	588.173	[Actual + NH4]+	1.97081	0.20149			FALSE
EX-HR2	C25H32O11P2	13	570.142	588.176	[Actual + NH4]+	-2.05516	0.279848			TRUE
EX-HR2	C30H26N4O4S2	24	570.14	588.173	[Actual + NH4]+	2.09415	0.335817			FALSE
EX-HR2	C26H26N4O9S1	18	570.142	588.176	[Actual + NH4]+	-2.15988	0.291042			FALSE
EX-HR2	C15H31N4O17P1	4	570.142	588.176	[Actual + NH4]+	-2.38794	0.167909			FALSE
EX-HR2	C22H22N10O7S1	19	570.139	588.173	[Actual + NH4]+	2.40565	0.246266			FALSE
EX-HR2	C18H40N2O8P2S3	9	570.142	588.176	[Actual + NH4]+	-2.42478	0.20149			FALSE
EX-HR2	C21H28N6O9P2	14	570.139	588.173	[Actual + NH4]+	2.51037	0.235072			FALSE
EX-HR2	C23H42N2S7	18	570.139	588.173	[Actual + NH4]+	2.52088	0.25746			FALSE
EX-HR2	C19H34N6O6S4	14	570.142	588.176	[Actual + NH4]+	-2.5295	0.212684			FALSE
EX-HR2	C19H39O11P1S3	8	570.139	588.173	[Actual + NH4]+	2.66245	0.212684			FALSE
EX-HR2	C15H38N8O3S6	13	570.139	588.173	[Actual + NH4]+	2.83238	0.167909			FALSE
EX-HR2	C27H38O3S5	19	570.142	588.176	[Actual + NH4]+	-2.841	0.302236			FALSE
EX-HR2	C30H34O3S4	22	570.139	588.173	[Actual + NH4]+	2.8905	0.335817			FALSE
Peak#_69
KEGG	C15H12O6	0	288.063	289.071	[Actual + H]+	-0.208817	0.167909	C00974	Dihydrokaempferol;Aromadendrin;(+)-Dihydrokaempferol;(+)-Aromadendrin	TRUE
KEGG	C15H12O6	0	288.063	289.071	[Actual + H]+	-0.208817	0.167909	C01378	Fustin;2,3-Dihydrofisetin	TRUE
KEGG	C15H12O6	0	288.063	289.071	[Actual + H]+	-0.208817	0.167909	C05631	Eriodictyol	TRUE
KEGG	C15H12O6	0	288.063	289.071	[Actual + H]+	-0.208817	0.167909	C08724	Okanin	TRUE
KEGG	C15H12O6	0	288.063	289.071	[Actual + H]+	-0.208817	0.167909	C09277	Micromelin	TRUE
KEGG	C15H12O6	0	288.063	289.071	[Actual + H]+	-0.208817	0.167909	C10060	3,5-Dimethoxy-1,6-dihydroxyxanthone	TRUE
KEGG	C15H12O6	0	288.063	289.071	[Actual + H]+	-0.208817	0.167909	C10064	Gentiacaulein;2,8-Dihydroxy-1,6-dimethoxyxanthone	TRUE
KEGG	C15H12O6	0	288.063	289.071	[Actual + H]+	-0.208817	0.167909	C10083	2-O-Methylswertianin;1,8-Dihydroxy-2,6-dimethoxyxanthone	TRUE
KEGG	C15H12O6	0	288.063	289.071	[Actual + H]+	-0.208817	0.167909	C10091	Swerchirin;5-O-Methylbellidifolin;3,5-Dimethoxy-1,8-dihydroxyxanthone	TRUE
KEGG	C15H12O6	0	288.063	289.071	[Actual + H]+	-0.208817	0.167909	C10415	(+-)-Dalbergioidin	TRUE
KEGG	C15H12O6	0	288.063	289.071	[Actual + H]+	-0.208817	0.167909	C12631	2-Hydroxy-2,3-dihydrogenistein	TRUE
KEGG	C15H12O6	0	288.063	289.071	[Actual + H]+	-0.208817	0.167909	C15525	Eriodictyol chalcone;2',3,4,4',6'-Pentahydroxychalcone	TRUE
KEGG	C15H12O6	0	288.063	289.071	[Actual + H]+	-0.208817	0.167909	C16233	2,6,7,4'-Tetrahydroxyisoflavanone	TRUE
KEGG	C15H12O6	0	288.063	289.071	[Actual + H]+	-0.208817	0.167909	C16940	Carthamidin	TRUE
KNApSAcK	C15H12O6	0	288.063	289.071	[Actual + H]+	-0.208817	0.167909	C00049557	6,7-Dihydroxy-1,3-dimethoxyxanthone	TRUE
KNApSAcK	C15H12O6	0	288.063	289.071	[Actual + H]+	-0.208817	0.167909	C00033509	(R)-Semixanthomegnin;(-)-Semixanthomegnin	TRUE
KNApSAcK	C15H12O6	0	288.063	289.071	[Actual + H]+	-0.208817	0.167909	C00000960	Eriodictyol;(+)-Eriodictyol	TRUE
KNApSAcK	C15H12O6	0	288.063	289.071	[Actual + H]+	-0.208817	0.167909	C00000963	(2R,3R)-fustin	TRUE
KNApSAcK	C15H12O6	0	288.063	289.071	[Actual + H]+	-0.208817	0.167909	C00037871	Swertinin;1,3-Dihydroxy-7,8-dimethoxyxanthone	TRUE
KNApSAcK	C15H12O6	0	288.063	289.071	[Actual + H]+	-0.208817	0.167909	C00037920	Tovopyrifolin B;1,5-Dihydroxy-3,4-dimethoxyxanthone	TRUE
KNApSAcK	C15H12O6	0	288.063	289.071	[Actual + H]+	-0.208817	0.167909	C00037328	Isogentiacaulein;3,8-Dihydroxy-1,7-dimethoxyxantone	TRUE
KNApSAcK	C15H12O6	0	288.063	289.071	[Actual + H]+	-0.208817	0.167909	C00037410	Laxanthone I;(+)-Laxanthone I	TRUE
KNApSAcK	C15H12O6	0	288.063	289.071	[Actual + H]+	-0.208817	0.167909	C00037140	Ferrxanthone;5,6-Dihydroxy-1,3-dimethoxyxanthone	TRUE
KNApSAcK	C15H12O6	0	288.063	289.071	[Actual + H]+	-0.208817	0.167909	C00019303	1,7-Dihydroxy-3,4-dimethoxyxanthone;Veratrilogenin	TRUE
KNApSAcK	C15H12O6	0	288.063	289.071	[Actual + H]+	-0.208817	0.167909	C00009002	6,12-Mehthano-6H,12H-dibenzo[b,f][1,5]dioxocin-2,3,9,13-tetrol	TRUE
KNApSAcK	C15H12O6	0	288.063	289.071	[Actual + H]+	-0.208817	0.167909	C00015460	Funalenone	TRUE
KNApSAcK	C15H12O6	0	288.063	289.071	[Actual + H]+	-0.208817	0.167909	C00048279	3,4-Dihydroxyphenyl caffeate	TRUE
KNApSAcK	C15H12O6	0	288.063	289.071	[Actual + H]+	-0.208817	0.167909	C00036898	Chiratol;1,5-dihydroxy-3,8-dimethoxyxanthone	TRUE
KNApSAcK	C15H12O6	0	288.063	289.071	[Actual + H]+	-0.208817	0.167909	C00036524	3,7-Dihydroxy-1,8-dimethoxyxanthone	TRUE
KNApSAcK	C15H12O6	0	288.063	289.071	[Actual + H]+	-0.208817	0.167909	C00036520	Leiaxanthone;1,3-Dihydroxy-5,6-dimethoxyxanthone	TRUE
KNApSAcK	C15H12O6	0	288.063	289.071	[Actual + H]+	-0.208817	0.167909	C00036527	3,8-Dihydroxy-1,2-dimethoxyxanthone	TRUE
KNApSAcK	C15H12O6	0	288.063	289.071	[Actual + H]+	-0.208817	0.167909	C00036371	1,2-Dihydroxy-5,6-dimethoxyxanthone	TRUE
KNApSAcK	C15H12O6	0	288.063	289.071	[Actual + H]+	-0.208817	0.167909	C00036380	1,3-Dihydroxy-2,5-dimethoxyxanthone	TRUE
KNApSAcK	C15H12O6	0	288.063	289.071	[Actual + H]+	-0.208817	0.167909	C00036383	1,3-Dihydroxy-4,7-dimethoxyxanthone	TRUE
KNApSAcK	C15H12O6	0	288.063	289.071	[Actual + H]+	-0.208817	0.167909	C00036381	1,3-Dihydroxy-2,8-dimethoxyxanthone	TRUE
KNApSAcK	C15H12O6	0	288.063	289.071	[Actual + H]+	-0.208817	0.167909	C00036382	1,3-Dihydroxy-4,5-dimethoxyxanthone	TRUE
KNApSAcK	C15H12O6	0	288.063	289.071	[Actual + H]+	-0.208817	0.167909	C00036392	1,7-Dihydroxy-3,5-dimethoxyxanthone	TRUE
KNApSAcK	C15H12O6	0	288.063	289.071	[Actual + H]+	-0.208817	0.167909	C00036393	1,7-Dihydroxy-3,6-dimethoxyxanthone	TRUE
KNApSAcK	C15H12O6	0	288.063	289.071	[Actual + H]+	-0.208817	0.167909	C00036390	1,6-Dihydroxy-3,7-dimethoxyxanthone	TRUE
KNApSAcK	C15H12O6	0	288.063	289.071	[Actual + H]+	-0.208817	0.167909	C00036391	1,7-Dihydroxy-2,3-dimethoxyxanthone	TRUE
KNApSAcK	C15H12O6	0	288.063	289.071	[Actual + H]+	-0.208817	0.167909	C00036385	1,4-Dihydroxy-3,5-dimethoxyxanthone	TRUE
KNApSAcK	C15H12O6	0	288.063	289.071	[Actual + H]+	-0.208817	0.167909	C00036388	1,5-Dihydroxy-2,3-dimethoxyxanthone	TRUE
KNApSAcK	C15H12O6	0	288.063	289.071	[Actual + H]+	-0.208817	0.167909	C00036468	2,7-Dihydroxy-1,8-dimethoxyxanthone	TRUE
KNApSAcK	C15H12O6	0	288.063	289.071	[Actual + H]+	-0.208817	0.167909	C00036466	2,6-Dihydroxy-1,5-dimethoxyxanthone	TRUE
KNApSAcK	C15H12O6	0	288.063	289.071	[Actual + H]+	-0.208817	0.167909	C00002484	Micromelin	TRUE
KNApSAcK	C15H12O6	0	288.063	289.071	[Actual + H]+	-0.208817	0.167909	C00023700	Anhydrofusarubin	TRUE
KNApSAcK	C15H12O6	0	288.063	289.071	[Actual + H]+	-0.208817	0.167909	C00023661	Dehydroaltenusin	TRUE
KNApSAcK	C15H12O6	0	288.063	289.071	[Actual + H]+	-0.208817	0.167909	C00002966	Methylswertianin;Swertiaperennin;1,8-Dihydroxy-3,7-dimethoxyxanthone	TRUE
KNApSAcK	C15H12O6	0	288.063	289.071	[Actual + H]+	-0.208817	0.167909	C00002973	Methylbellidifolin;Swerchirin;1,8-Dihydroxy-2,6-dimethoxyxanthone	TRUE
KNApSAcK	C15H12O6	0	288.063	289.071	[Actual + H]+	-0.208817	0.167909	C00002948	1,6-Dihydroxy-3,5-dimethoxyxanthone;3,5-Dimethoxy-1,6-dihydroxyxanthone	TRUE
KNApSAcK	C15H12O6	0	288.063	289.071	[Actual + H]+	-0.208817	0.167909	C00002952	Gentiacaulein;1,7-Dihydroxy-3,8-dimethoxyxantone	TRUE
KNApSAcK	C15H12O6	0	288.063	289.071	[Actual + H]+	-0.208817	0.167909	C00035765	Tragopogonic acid	TRUE
KNApSAcK	C15H12O6	0	288.063	289.071	[Actual + H]+	-0.208817	0.167909	C00043469	Drimiopsin E	TRUE
KNApSAcK	C15H12O6	0	288.063	289.071	[Actual + H]+	-0.208817	0.167909	C00043467	Drimiopsin C	TRUE
KNApSAcK	C15H12O6	0	288.063	289.071	[Actual + H]+	-0.208817	0.167909	C00002520	Dalbergioidin;5,7,2',4'-Tetrahydroxyisoflavanone	TRUE
KNApSAcK	C15H12O6	0	288.063	289.071	[Actual + H]+	-0.208817	0.167909	C00006973	3,4,2',4',6'-Pentahydroxychalcone	TRUE
KNApSAcK	C15H12O6	0	288.063	289.071	[Actual + H]+	-0.208817	0.167909	C00006972	Neoplathymenin	TRUE
KNApSAcK	C15H12O6	0	288.063	289.071	[Actual + H]+	-0.208817	0.167909	C00006978	3,4,2',4',alpha-Pentahydroxychalcone	TRUE
KNApSAcK	C15H12O6	0	288.063	289.071	[Actual + H]+	-0.208817	0.167909	C00006969	Okanin	TRUE
KNApSAcK	C15H12O6	0	288.063	289.071	[Actual + H]+	-0.208817	0.167909	C00006968	Robtein	TRUE
KNApSAcK	C15H12O6	0	288.063	289.071	[Actual + H]+	-0.208817	0.167909	C00029521	4,6-Dihydroxy-2,3-dimethoxyxanthone	TRUE
KNApSAcK	C15H12O6	0	288.063	289.071	[Actual + H]+	-0.208817	0.167909	C00029522	4,7-Dihydroxy-2,3-dimethoxyxanthone	TRUE
KNApSAcK	C15H12O6	0	288.063	289.071	[Actual + H]+	-0.208817	0.167909	C00029436	2,6-Dihydroxy-3,4-dimethoxyxanthone	TRUE
KNApSAcK	C15H12O6	0	288.063	289.071	[Actual + H]+	-0.208817	0.167909	C00029483	3,7-Dihydroxy-2,4-dimethoxyxanthone	TRUE
KNApSAcK	C15H12O6	0	288.063	289.071	[Actual + H]+	-0.208817	0.167909	C00029482	3,6-Dihydroxy-1,2-dimethoxyxanthone	TRUE
KNApSAcK	C15H12O6	0	288.063	289.071	[Actual + H]+	-0.208817	0.167909	C00035017	3,5-Dihydroxy-1,2-dimethoxyxanthone	TRUE
KNApSAcK	C15H12O6	0	288.063	289.071	[Actual + H]+	-0.208817	0.167909	C00007234	(+)-Dihydrokaempferol;(+)-Aromadendrin;Katuranin;(2R,3R)-2,3-Dihydro-3,5,7-trihydroxy-2-(4-hydroxyphenyl)-4H-1-benzopyran-4-one;(2R,3R)-Aromadendrin;(+)-(2R,3R)-Dihydrokaempferol	TRUE
KNApSAcK	C15H12O6	0	288.063	289.071	[Actual + H]+	-0.208817	0.167909	C00034992	1,5-Dihydroxy-6,7-dimethoxyxanthone	TRUE
KNApSAcK	C15H12O6	0	288.063	289.071	[Actual + H]+	-0.208817	0.167909	C00034377	2',4',5,7-Tetrahydroxyisoflavanone	TRUE
KNApSAcK	C15H12O6	0	288.063	289.071	[Actual + H]+	-0.208817	0.167909	C00008990	Cyanomaclurin	TRUE
KNApSAcK	C15H12O6	0	288.063	289.071	[Actual + H]+	-0.208817	0.167909	C00008553	3,5,7,2'-Tetrahydroxyflavanone	TRUE
KNApSAcK	C15H12O6	0	288.063	289.071	[Actual + H]+	-0.208817	0.167909	C00008561	(2S,3S)-Fustin	TRUE
KNApSAcK	C15H12O6	0	288.063	289.071	[Actual + H]+	-0.208817	0.167909	C00008338	5,7,2',6'-Tetrahydroxyflavanone	TRUE
KNApSAcK	C15H12O6	0	288.063	289.071	[Actual + H]+	-0.208817	0.167909	C00008230	Carthamidin	TRUE
KNApSAcK	C15H12O6	0	288.063	289.071	[Actual + H]+	-0.208817	0.167909	C00008232	Isocarthamidin	TRUE
KNApSAcK	C15H12O6	0	288.063	289.071	[Actual + H]+	-0.208817	0.167909	C00008281	Isookanin	TRUE
KNApSAcK	C15H12O6	0	288.063	289.071	[Actual + H]+	-0.208817	0.167909	C00008280	Plathymenin	TRUE
KNApSAcK	C15H12O6	0	288.063	289.071	[Actual + H]+	-0.208817	0.167909	C00008367	Norartocarpanone;Steppogenin;5,7,2',4'-Tetrahydroxyflavanone	TRUE
KNApSAcK	C15H12O6	0	288.063	289.071	[Actual + H]+	-0.208817	0.167909	C00008354	(2S)-5,7,2',5'-Tetrahydroxyflavanone;5,7,2',5'-Tetrahydroxyflavanone	TRUE
KNApSAcK	C15H12O6	0	288.063	289.071	[Actual + H]+	-0.208817	0.167909	C00008068	2,6,3',4'-Tetrahydroxy-2-benzylcoumaranone	TRUE
KNApSAcK	C15H12O6	0	288.063	289.071	[Actual + H]+	-0.208817	0.167909	C00008066	Maesopsin	TRUE
LipidMAPS	C15H12O6	0	288.063	289.071	[Actual + H]+	-0.208817	0.167909	LMPK12020155	Cyanomaclurin	TRUE
LipidMAPS	C15H12O6	0	288.063	289.071	[Actual + H]+	-0.208817	0.167909	LMPK12020156	6,12-Methano-6H,12H-dibenzo[b,f][1,5]dioxocin-2,3,9,13-tetrol	TRUE
LipidMAPS	C15H12O6	0	288.063	289.071	[Actual + H]+	-0.208817	0.167909	LMPK12050500	(+-)-Dalbergioidin	TRUE
LipidMAPS	C15H12O6	0	288.063	289.071	[Actual + H]+	-0.208817	0.167909	LMPK12120118	Robtein	TRUE
LipidMAPS	C15H12O6	0	288.063	289.071	[Actual + H]+	-0.208817	0.167909	LMPK12120143	Neoplathymenin	TRUE
LipidMAPS	C15H12O6	0	288.063	289.071	[Actual + H]+	-0.208817	0.167909	LMPK12120181	Okanin	TRUE
LipidMAPS	C15H12O6	0	288.063	289.071	[Actual + H]+	-0.208817	0.167909	LMPK12120271	3,4,2',4',6'-Pentahydroxychalcone	TRUE
LipidMAPS	C15H12O6	0	288.063	289.071	[Actual + H]+	-0.208817	0.167909	LMPK12120367	3,4,2',4',alpha-Pentahydroxychalcone	TRUE
LipidMAPS	C15H12O6	0	288.063	289.071	[Actual + H]+	-0.208817	0.167909	LMPK12130065	2,6,3',4'-Tetrahydroxy-2-benzylcoumaranone	TRUE
LipidMAPS	C15H12O6	0	288.063	289.071	[Actual + H]+	-0.208817	0.167909	LMPK12130072	Maesopsin	TRUE
LipidMAPS	C15H12O6	0	288.063	289.071	[Actual + H]+	-0.208817	0.167909	LMPK12140002	Eriodictyol	TRUE
LipidMAPS	C15H12O6	0	288.063	289.071	[Actual + H]+	-0.208817	0.167909	LMPK12140087	Plathymenin	TRUE
LipidMAPS	C15H12O6	0	288.063	289.071	[Actual + H]+	-0.208817	0.167909	LMPK12140095	Isookanin	TRUE
LipidMAPS	C15H12O6	0	288.063	289.071	[Actual + H]+	-0.208817	0.167909	LMPK12140121	5,7,2',6'-Tetrahydroxyflavanone	TRUE
LipidMAPS	C15H12O6	0	288.063	289.071	[Actual + H]+	-0.208817	0.167909	LMPK12140123	5,7,2',5'-Tetrahydroxyflavanone	TRUE
LipidMAPS	C15H12O6	0	288.063	289.071	[Actual + H]+	-0.208817	0.167909	LMPK12140533	Steppogenin	TRUE
LipidMAPS	C15H12O6	0	288.063	289.071	[Actual + H]+	-0.208817	0.167909	LMPK12140618	Carthamidin	TRUE
LipidMAPS	C15H12O6	0	288.063	289.071	[Actual + H]+	-0.208817	0.167909	LMPK12140667	Isocarthamidin	TRUE
FlavView	C15H12O6	0	288.063	289.071	[Actual + H]+	-0.208817	0.167909	FL1BAANS0001	Maesopsin	TRUE
FlavView	C15H12O6	0	288.063	289.071	[Actual + H]+	-0.208817	0.167909	FL1B1CNS0001	2,6,3',4'-Tetrahydroxy-2-benzylcoumaranone	TRUE
FlavView	C15H12O6	0	288.063	289.071	[Actual + H]+	-0.208817	0.167909	FL1CACNS0001	3,4,2',4',6'-Pentahydroxychalcone	TRUE
FlavView	C15H12O6	0	288.063	289.071	[Actual + H]+	-0.208817	0.167909	FL1C1GNS0001	Robtein	TRUE
FlavView	C15H12O6	0	288.063	289.071	[Actual + H]+	-0.208817	0.167909	FL1C2CNS0001	Neoplathymenin	TRUE
FlavView	C15H12O6	0	288.063	289.071	[Actual + H]+	-0.208817	0.167909	FL1C3CNS0001	Okanin	TRUE
FlavView	C15H12O6	0	288.063	289.071	[Actual + H]+	-0.208817	0.167909	FL1CHXNS0001	3,4,2',4',alpha-Pentahydroxychalcone	TRUE
FlavView	C15H12O6	0	288.063	289.071	[Actual + H]+	-0.208817	0.167909	FL2FACNS0001	Eriodictyol	TRUE
FlavView	C15H12O6	0	288.063	289.071	[Actual + H]+	-0.208817	0.167909	FL2FALNS0004	Steppogenin	TRUE
FlavView	C15H12O6	0	288.063	289.071	[Actual + H]+	-0.208817	0.167909	FL2FA8NS0001	5,7,2',6'-Tetrahydroxyflavanone	TRUE
FlavView	C15H12O6	0	288.063	289.071	[Actual + H]+	-0.208817	0.167909	FL2FA8NS0003	5,7,2',5'-Tetrahydroxyflavanone	TRUE
FlavView	C15H12O6	0	288.063	289.071	[Actual + H]+	-0.208817	0.167909	FL2FEANS0001	Carthamidin	TRUE
FlavView	C15H12O6	0	288.063	289.071	[Actual + H]+	-0.208817	0.167909	FL2FFANS0001	Isocarthamidin	TRUE
FlavView	C15H12O6	0	288.063	289.071	[Actual + H]+	-0.208817	0.167909	FL2F2CNS0001	Plathymenin	TRUE
FlavView	C15H12O6	0	288.063	289.071	[Actual + H]+	-0.208817	0.167909	FL2F3CNS0001	Isookanin	TRUE
FlavView	C15H12O6	0	288.063	289.071	[Actual + H]+	-0.208817	0.167909	FL4DAANS0001	(+)-Dihydrokaempferol;(+)-Aromadendrin;Katuranin;(2R,3R)-2,3-Dihydro-3,5,7-trihydroxy-2-(4-hydroxyphenyl)-4H-1-benzopyran-4-one	TRUE
FlavView	C15H12O6	0	288.063	289.071	[Actual + H]+	-0.208817	0.167909	FL4DA8NS0001	3,5,7,2'-Tetrahydroxyflavanone	TRUE
FlavView	C15H12O6	0	288.063	289.071	[Actual + H]+	-0.208817	0.167909	FL4D1CNS0001	(2R,3R)-fustin	TRUE
FlavView	C15H12O6	0	288.063	289.071	[Actual + H]+	-0.208817	0.167909	FL4D1CNS0002	(2S,3S)-Fustin	TRUE
FlavView	C15H12O6	0	288.063	289.071	[Actual + H]+	-0.208817	0.167909	FL63RNNS0001	Cyanomaclurin	TRUE
FlavView	C15H12O6	0	288.063	289.071	[Actual + H]+	-0.208817	0.167909	FL63RNNS0002	6,12-Mehthano-6H,12H-dibenzo[b,f][1,5]dioxocin-2,3,9,13-tetrol	TRUE
FlavView	C15H12O6	0	288.063	289.071	[Actual + H]+	-0.208817	0.167909	FLIBALNS0002	(+-)-Dalbergioidin	TRUE
EX-HR2	C15H12O6	10	288.063	289.071	[Actual + H]+	-0.208817	0.167909			TRUE
HMDB	C15H12O6	0	288.063	289.071	[Actual + H]+	-0.208817	0.167909	HMDB05810	Eriodictyol	TRUE
HMDB	C15H12O6	0	288.063	289.071	[Actual + H]+	-0.208817	0.167909	HMDB30847	Aromadendrin	TRUE
HMDB	C15H12O6	0	288.063	289.071	[Actual + H]+	-0.208817	0.167909	HMDB31911	Porric acid B	TRUE
HMDB	C15H12O6	0	288.063	289.071	[Actual + H]+	-0.208817	0.167909	HMDB32707	Dalbergioidin	TRUE
HMDB	C15H12O6	0	288.063	289.071	[Actual + H]+	-0.208817	0.167909	HMDB37314	Norartocarpanone	TRUE
HMDB	C15H12O6	0	288.063	289.071	[Actual + H]+	-0.208817	0.167909	HMDB40314	2,4',5,7-Tetrahydroxyflavanone	TRUE
HMDB	C15H12O6	0	288.063	289.071	[Actual + H]+	-0.208817	0.167909	HMDB41651	3',4',5,7-Tetrahydroxyisoflavanone	TRUE
EX-HR2	C8H20N2O3S3	6	288.064	289.071	[Actual + H]+	-0.960893	0.0895513			FALSE
EX-HR2	C7H16N2O8S1	3	288.063	289.07	[Actual + H]+	2.04535	0.0783574			FALSE
EX-HR2	C8H12N6O4S1	8	288.064	289.071	[Actual + H]+	-2.58125	0.0895513			FALSE
Peak#_70
EX-HR2	C14H30N2O8S3	7	450.116	451.124	[Actual + H]+	-0.228055	0.156715			FALSE
KEGG	C21H22O11	0	450.116	451.123	[Actual + H]+	0.253859	0.235072	C09803	Neoastilbin;(2S,3S)-Taxifolin 3-rhamnoside	TRUE
KEGG	C21H22O11	0	450.116	451.123	[Actual + H]+	0.253859	0.235072	C16408	2',3,4,4',6'-Peptahydroxychalcone 4'-O-glucoside;PHC 4'-O-glucoside;2',3,4,4',6'-Pentahydroxychalcone 4'-O-beta-D-glucoside	TRUE
KEGG	C21H22O11	0	450.116	451.123	[Actual + H]+	0.253859	0.235072	C17449	Astilbin	TRUE
KEGG	C21H22O11	0	450.116	451.123	[Actual + H]+	0.253859	0.235072	C17675	Neocarthamin	TRUE
KNApSAcK	C21H22O11	0	450.116	451.123	[Actual + H]+	0.253859	0.235072	C00014334	(2S)-5,7,3',4'-Tetrahydroxyflavanone 6-C-glucoside	TRUE
KNApSAcK	C21H22O11	0	450.116	451.123	[Actual + H]+	0.253859	0.235072	C00014331	Steppogenin 4'-O-beta-D-glucoside;5,7,2',4'-Tetrahydroxyflavanone 4'-glucoside	TRUE
KNApSAcK	C21H22O11	0	450.116	451.123	[Actual + H]+	0.253859	0.235072	C00014330	Isocarthamidin 8-glucoside;5,7,8,4'-Tetrahydroxyflavanone 8-glucoside	TRUE
KNApSAcK	C21H22O11	0	450.116	451.123	[Actual + H]+	0.253859	0.235072	C00014333	(2R)-5,7,3',4'-Tetrahydroxyflavanone 6-C-glucoside	TRUE
KNApSAcK	C21H22O11	0	450.116	451.123	[Actual + H]+	0.253859	0.235072	C00014332	Coccinoside B;5,7,2',5'-Tetrahydroxyflavanone 7-glucoside;(2S)-5,7,2',5'-Tetrahydroxyflavonone 7-O-beta-D-glucopyranoside	TRUE
KNApSAcK	C21H22O11	0	450.116	451.123	[Actual + H]+	0.253859	0.235072	C00014328	2,5,7,4'-Tetrahydroxyflavanone 7-glucoside	TRUE
KNApSAcK	C21H22O11	0	450.116	451.123	[Actual + H]+	0.253859	0.235072	C00014412	Dihydrorhamnetin 3-O-beta-D-arabinopyranoside	TRUE
KNApSAcK	C21H22O11	0	450.116	451.123	[Actual + H]+	0.253859	0.235072	C00014413	(2R,3R)-3,5,7,3',5'-Pentahydroxyflavanone 3-rhamnoside	TRUE
KNApSAcK	C21H22O11	0	450.116	451.123	[Actual + H]+	0.253859	0.235072	C00014414	Smitilbin;(2R,3S)-3,5,7,3',5'-Pentahydroxyflavanone 3-rhamnoside	TRUE
KNApSAcK	C21H22O11	0	450.116	451.123	[Actual + H]+	0.253859	0.235072	C00014415	Neosmitilbin;(2S,3S)-3,5,7,3',5'-Pentahydroxyflavanone 3-rhamnoside	TRUE
KNApSAcK	C21H22O11	0	450.116	451.123	[Actual + H]+	0.253859	0.235072	C00014023	8-C-Glucosyldihydrokaempferol	TRUE
KNApSAcK	C21H22O11	0	450.116	451.123	[Actual + H]+	0.253859	0.235072	C00014669	Hovetrichoside C;2,4,6,4'-Tetrahydroxy-2-benzylcoumaranone 4-O-glucoside;Maesopsin 4-O-glucoside	TRUE
KNApSAcK	C21H22O11	0	450.116	451.123	[Actual + H]+	0.253859	0.235072	C00014670	2,4,6,4'-Tetrahydroxy-2-benzylcoumaranone 6-beta-D-glucopyranoside;Maesopsin 6-beta-D-glucopyranoside	TRUE
KNApSAcK	C21H22O11	0	450.116	451.123	[Actual + H]+	0.253859	0.235072	C00019539	Dalbergioidin 4'-O-beta-D-glucopyranoside;5,7,2',4'-Tetrahydroxyisoflavanone 4'-O-glucoside	TRUE
KNApSAcK	C21H22O11	0	450.116	451.123	[Actual + H]+	0.253859	0.235072	C00006362	8-C-Glucopyranosyleriodictylol	TRUE
KNApSAcK	C21H22O11	0	450.116	451.123	[Actual + H]+	0.253859	0.235072	C00006120	Macrocarposide	TRUE
KNApSAcK	C21H22O11	0	450.116	451.123	[Actual + H]+	0.253859	0.235072	C00006089	6-C-Glucopyranosyldihydrokaempferol;Aromadendrin 6-C-glucoside;(2R,3R)-6-beta-D-Glucopyranosyl-2,3-dihydro-3,5,7-trihydroxy-2-(4-hydroxyphenyl)-4H-1-benzopyran-4-one	TRUE
KNApSAcK	C21H22O11	0	450.116	451.123	[Actual + H]+	0.253859	0.235072	C00007892	Okanin 3'-glucoside	TRUE
KNApSAcK	C21H22O11	0	450.116	451.123	[Actual + H]+	0.253859	0.235072	C00007893	Marein	TRUE
KNApSAcK	C21H22O11	0	450.116	451.123	[Actual + H]+	0.253859	0.235072	C00007913	Stillopsin	TRUE
KNApSAcK	C21H22O11	0	450.116	451.123	[Actual + H]+	0.253859	0.235072	C00007915	3,4,2',4',6'-Pentahydroxychalcone 4'-glucoside	TRUE
KNApSAcK	C21H22O11	0	450.116	451.123	[Actual + H]+	0.253859	0.235072	C00007914	3,4,2',4',6'-Pentahydroxychalcone 2'-glucoside	TRUE
KNApSAcK	C21H22O11	0	450.116	451.123	[Actual + H]+	0.253859	0.235072	C00035112	Helicioside A;(+)-Helicioside A	TRUE
KNApSAcK	C21H22O11	0	450.116	451.123	[Actual + H]+	0.253859	0.235072	C00034663	Rumejaposide D;(-)-Rumejaposide D	TRUE
KNApSAcK	C21H22O11	0	450.116	451.123	[Actual + H]+	0.253859	0.235072	C00008710	Taxifolin 7-rhamnoside	TRUE
KNApSAcK	C21H22O11	0	450.116	451.123	[Actual + H]+	0.253859	0.235072	C00008704	Isoastibin	TRUE
KNApSAcK	C21H22O11	0	450.116	451.123	[Actual + H]+	0.253859	0.235072	C00008705	Neoisoastilbin	TRUE
KNApSAcK	C21H22O11	0	450.116	451.123	[Actual + H]+	0.253859	0.235072	C00008703	Astilbin	TRUE
KNApSAcK	C21H22O11	0	450.116	451.123	[Actual + H]+	0.253859	0.235072	C00008706	Neoastilbin	TRUE
KNApSAcK	C21H22O11	0	450.116	451.123	[Actual + H]+	0.253859	0.235072	C00008674	Sinensin	TRUE
KNApSAcK	C21H22O11	0	450.116	451.123	[Actual + H]+	0.253859	0.235072	C00008670	Aromadendrin 3-galactoside	TRUE
KNApSAcK	C21H22O11	0	450.116	451.123	[Actual + H]+	0.253859	0.235072	C00008671	Aromadendrin 3-glucoside	TRUE
KNApSAcK	C21H22O11	0	450.116	451.123	[Actual + H]+	0.253859	0.235072	C00008686	Fustin 3-glucoside	TRUE
KNApSAcK	C21H22O11	0	450.116	451.123	[Actual + H]+	0.253859	0.235072	C00008677	Aromadendrin 4'-glucoside	TRUE
KNApSAcK	C21H22O11	0	450.116	451.123	[Actual + H]+	0.253859	0.235072	C00008692	3,5,7,2',5'-Pentahydroxyflavanone 3-rhamnoside	TRUE
KNApSAcK	C21H22O11	0	450.116	451.123	[Actual + H]+	0.253859	0.235072	C00008231	Carthamidin 5-glucoside	TRUE
KNApSAcK	C21H22O11	0	450.116	451.123	[Actual + H]+	0.253859	0.235072	C00008290	Eriodictyol 5-O-glucoside	TRUE
KNApSAcK	C21H22O11	0	450.116	451.123	[Actual + H]+	0.253859	0.235072	C00008291	(2S)-Eriodictyol 7-O-beta-D-glucopyranoside;Eriodictyol 7-O-glucoside;Miscanthoside	TRUE
KNApSAcK	C21H22O11	0	450.116	451.123	[Actual + H]+	0.253859	0.235072	C00008293	Eriodictyol 3'-O-glucoside	TRUE
KNApSAcK	C21H22O11	0	450.116	451.123	[Actual + H]+	0.253859	0.235072	C00008282	Isookaninglucoside	TRUE
KNApSAcK	C21H22O11	0	450.116	451.123	[Actual + H]+	0.253859	0.235072	C00008368	Stepposide	TRUE
LipidMAPS	C21H22O11	0	450.116	451.123	[Actual + H]+	0.253859	0.235072	LMPK12050478	Macrocarposide	TRUE
LipidMAPS	C21H22O11	0	450.116	451.123	[Actual + H]+	0.253859	0.235072	LMPK12120140	Stillopsin	TRUE
LipidMAPS	C21H22O11	0	450.116	451.123	[Actual + H]+	0.253859	0.235072	LMPK12120155	Okanin 3'-glucoside	TRUE
LipidMAPS	C21H22O11	0	450.116	451.123	[Actual + H]+	0.253859	0.235072	LMPK12120156	Marein	TRUE
LipidMAPS	C21H22O11	0	450.116	451.123	[Actual + H]+	0.253859	0.235072	LMPK12120266	3,4,2',4',6'-Pentahydroxychalcone 2'-glucoside	TRUE
LipidMAPS	C21H22O11	0	450.116	451.123	[Actual + H]+	0.253859	0.235072	LMPK12120267	3,4,2',4',6'-Pentahydroxychalcone 4'-glucoside	TRUE
LipidMAPS	C21H22O11	0	450.116	451.123	[Actual + H]+	0.253859	0.235072	LMPK12130069	Hovetrichoside C	TRUE
LipidMAPS	C21H22O11	0	450.116	451.123	[Actual + H]+	0.253859	0.235072	LMPK12130070	Maesopsin 6-beta-D-glucopyranoside	TRUE
LipidMAPS	C21H22O11	0	450.116	451.123	[Actual + H]+	0.253859	0.235072	LMPK12140092	Isookaninglucoside	TRUE
LipidMAPS	C21H22O11	0	450.116	451.123	[Actual + H]+	0.253859	0.235072	LMPK12140109	Coccinoside B	TRUE
LipidMAPS	C21H22O11	0	450.116	451.123	[Actual + H]+	0.253859	0.235072	LMPK12140356	8-C-Glucopyranosyleriodictylol	TRUE
LipidMAPS	C21H22O11	0	450.116	451.123	[Actual + H]+	0.253859	0.235072	LMPK12140361	Eriodictyol 5-O-glucoside	TRUE
LipidMAPS	C21H22O11	0	450.116	451.123	[Actual + H]+	0.253859	0.235072	LMPK12140362	Eriodictyol 7-O-glucoside	TRUE
LipidMAPS	C21H22O11	0	450.116	451.123	[Actual + H]+	0.253859	0.235072	LMPK12140364	Eriodictyol 3'-O-glucoside	TRUE
LipidMAPS	C21H22O11	0	450.116	451.123	[Actual + H]+	0.253859	0.235072	LMPK12140370	(2R)-5,7,3',4'-Tetrahydroxyflavanone 6-C-glucoside	TRUE
LipidMAPS	C21H22O11	0	450.116	451.123	[Actual + H]+	0.253859	0.235072	LMPK12140371	(2S)-5,7,3',4'-Tetrahydroxyflavanone 6-C-glucoside	TRUE
LipidMAPS	C21H22O11	0	450.116	451.123	[Actual + H]+	0.253859	0.235072	LMPK12140459	Stepposide	TRUE
LipidMAPS	C21H22O11	0	450.116	451.123	[Actual + H]+	0.253859	0.235072	LMPK12140460	Steppogenin 4'-O-beta-D-glucoside	TRUE
LipidMAPS	C21H22O11	0	450.116	451.123	[Actual + H]+	0.253859	0.235072	LMPK12140615	Carthamidin 5-glucoside	TRUE
LipidMAPS	C21H22O11	0	450.116	451.123	[Actual + H]+	0.253859	0.235072	LMPK12140665	Isocarthamidin 8-glucoside	TRUE
LipidMAPS	C21H22O11	0	450.116	451.123	[Actual + H]+	0.253859	0.235072	LMPK12140689	2,5,7,4'-Tetrahydroxyflavanone 7-glucoside	TRUE
FlavView	C21H22O11	0	450.116	451.123	[Actual + H]+	0.253859	0.235072	FL1BAAGS0001	Hovetrichoside C;2,4,6,4'-Tetrahydroxy-2-benzylcoumaranone 4-O-glucoside;Maesopsin 4-O-glucoside	TRUE
FlavView	C21H22O11	0	450.116	451.123	[Actual + H]+	0.253859	0.235072	FL1BAAGS0002	2,4,6,4'-Tetrahydroxy-2-benzylcoumaranone 6-beta-D-glucopyranoside;Maesopsin 6-beta-D-glucopyranoside	TRUE
FlavView	C21H22O11	0	450.116	451.123	[Actual + H]+	0.253859	0.235072	FL1CACGS0001	3,4,2',4',6'-Pentahydroxychalcone 2'-glucoside	TRUE
FlavView	C21H22O11	0	450.116	451.123	[Actual + H]+	0.253859	0.235072	FL1CACGS0002	3,4,2',4',6'-Pentahydroxychalcone 4'-glucoside	TRUE
FlavView	C21H22O11	0	450.116	451.123	[Actual + H]+	0.253859	0.235072	FL1C2CGS0001	Stillopsin	TRUE
FlavView	C21H22O11	0	450.116	451.123	[Actual + H]+	0.253859	0.235072	FL1C3CGS0001	Okanin 3'-glucoside	TRUE
FlavView	C21H22O11	0	450.116	451.123	[Actual + H]+	0.253859	0.235072	FL1C3CGS0002	Marein	TRUE
FlavView	C21H22O11	0	450.116	451.123	[Actual + H]+	0.253859	0.235072	FL2FACCS0001	8-C-Glucopyranosyleriodictylol	TRUE
FlavView	C21H22O11	0	450.116	451.123	[Actual + H]+	0.253859	0.235072	FL2FACGS0003	Eriodictyol 5-O-glucoside	TRUE
FlavView	C21H22O11	0	450.116	451.123	[Actual + H]+	0.253859	0.235072	FL2FACGS0004	Eriodictyol 7-O-glucoside	TRUE
FlavView	C21H22O11	0	450.116	451.123	[Actual + H]+	0.253859	0.235072	FL2FACGS0006	Eriodictyol 3'-O-glucoside	TRUE
FlavView	C21H22O11	0	450.116	451.123	[Actual + H]+	0.253859	0.235072	FL2FACGS0012	(2R)-5,7,3',4'-Tetrahydroxyflavanone 6-C-glucoside	TRUE
FlavView	C21H22O11	0	450.116	451.123	[Actual + H]+	0.253859	0.235072	FL2FACGS0013	(2S)-5,7,3',4'-Tetrahydroxyflavanone 6-C-glucoside	TRUE
FlavView	C21H22O11	0	450.116	451.123	[Actual + H]+	0.253859	0.235072	FL2FALGS0001	Stepposide	TRUE
FlavView	C21H22O11	0	450.116	451.123	[Actual + H]+	0.253859	0.235072	FL2FALGS0002	Steppogenin 4'-O-beta-D-glucoside;5,7,2',4'-Tetrahydroxyflavanone 4'-glucoside	TRUE
FlavView	C21H22O11	0	450.116	451.123	[Actual + H]+	0.253859	0.235072	FL2FA8GS0004	5,7,2',5'-Tetrahydroxyflavanone 7-glucoside;Coccinoside B	TRUE
FlavView	C21H22O11	0	450.116	451.123	[Actual + H]+	0.253859	0.235072	FL2FEAGS0001	Carthamidin 5-glucoside	TRUE
FlavView	C21H22O11	0	450.116	451.123	[Actual + H]+	0.253859	0.235072	FL2FFAGS0002	Isocarthamidin 8-glucoside;5,7,8,4'-Tetrahydroxyflavanone 8-glucoside	TRUE
FlavView	C21H22O11	0	450.116	451.123	[Actual + H]+	0.253859	0.235072	FL2F3CGS0001	Isookaninglucoside	TRUE
FlavView	C21H22O11	0	450.116	451.123	[Actual + H]+	0.253859	0.235072	FL2FHYGS0001	2,5,7,4'-Tetrahydroxyflavanone 7-glucoside	TRUE
FlavView	C21H22O11	0	450.116	451.123	[Actual + H]+	0.253859	0.235072	FL4DAACS0001	6-C-Glucopyranosyldihydrokaempferol;Aromadendrin 6-C-glucoside;(2R,3R)-6-beta-D-Glucopyranosyl-2,3-dihydro-3,5,7-trihydroxy-2-(4-hydroxyphenyl)-4H-1-benzopyran-4-one	TRUE
FlavView	C21H22O11	0	450.116	451.123	[Actual + H]+	0.253859	0.235072	FL4DAACS0002	8-C-Glucosyldihydrokaempferol	TRUE
FlavView	C21H22O11	0	450.116	451.123	[Actual + H]+	0.253859	0.235072	FL4DAAGS0002	Aromadendrin 3-galactoside	TRUE
FlavView	C21H22O11	0	450.116	451.123	[Actual + H]+	0.253859	0.235072	FL4DAAGS0003	Aromadendrin 3-glucoside	TRUE
FlavView	C21H22O11	0	450.116	451.123	[Actual + H]+	0.253859	0.235072	FL4DAAGS0006	Sinensin	TRUE
FlavView	C21H22O11	0	450.116	451.123	[Actual + H]+	0.253859	0.235072	FL4DAAGS0009	Aromadendrin 4'-glucoside	TRUE
FlavView	C21H22O11	0	450.116	451.123	[Actual + H]+	0.253859	0.235072	FL4DACGS0011	Astilbin	TRUE
FlavView	C21H22O11	0	450.116	451.123	[Actual + H]+	0.253859	0.235072	FL4DACGS0012	Isoastibin	TRUE
FlavView	C21H22O11	0	450.116	451.123	[Actual + H]+	0.253859	0.235072	FL4DACGS0013	Neoisoastilbin	TRUE
FlavView	C21H22O11	0	450.116	451.123	[Actual + H]+	0.253859	0.235072	FL4DACGS0014	Neoastilbin	TRUE
FlavView	C21H22O11	0	450.116	451.123	[Actual + H]+	0.253859	0.235072	FL4DACGS0018	Taxifolin 7-rhamnoside	TRUE
FlavView	C21H22O11	0	450.116	451.123	[Actual + H]+	0.253859	0.235072	FL4DA8GS0001	3,5,7,2',5'-Pentahydroxyflavanone 3-rhamnoside	TRUE
FlavView	C21H22O11	0	450.116	451.123	[Actual + H]+	0.253859	0.235072	FL4DA9GS0002	(2R,3R)-3,5,7,3',5'-Pentahydroxyflavanone 3-rhamnoside	TRUE
FlavView	C21H22O11	0	450.116	451.123	[Actual + H]+	0.253859	0.235072	FL4DA9GS0003	Smitilbin;(2R,3S)-3,5,7,3',5'-Pentahydroxyflavanone 3-rhamnoside	TRUE
FlavView	C21H22O11	0	450.116	451.123	[Actual + H]+	0.253859	0.235072	FL4DA9GS0004	Neosmitilbin;(2S,3S)-3,5,7,3',5'-Pentahydroxyflavanone 3-rhamnoside	TRUE
FlavView	C21H22O11	0	450.116	451.123	[Actual + H]+	0.253859	0.235072	FL4DBCGS0001	Dihydrorhamnetin 3-O-beta-D-arabinopyranoside	TRUE
FlavView	C21H22O11	0	450.116	451.123	[Actual + H]+	0.253859	0.235072	FL4D1CGS0001	Fustin 3-glucoside	TRUE
FlavView	C21H22O11	0	450.116	451.123	[Actual + H]+	0.253859	0.235072	FLIBALCS0001	Macrocarposide	TRUE
EX-HR2	C21H22O11	11	450.116	451.123	[Actual + H]+	0.253859	0.235072			TRUE
HMDB	C21H22O11	0	450.116	451.123	[Actual + H]+	0.253859	0.235072	HMDB29544	Miscanthoside	TRUE
HMDB	C21H22O11	0	450.116	451.123	[Actual + H]+	0.253859	0.235072	HMDB31555	Maesopsin 6-glucoside	TRUE
HMDB	C21H22O11	0	450.116	451.123	[Actual + H]+	0.253859	0.235072	HMDB33850	Astilbin	TRUE
HMDB	C21H22O11	0	450.116	451.123	[Actual + H]+	0.253859	0.235072	HMDB37476	Neocarthamin	TRUE
HMDB	C21H22O11	0	450.116	451.123	[Actual + H]+	0.253859	0.235072	HMDB41768	Phloretin 2'-O-glucuronide	TRUE
EX-HR2	C16H19N8O6P1	13	450.117	451.124	[Actual + H]+	-0.426336	0.179103			FALSE
EX-HR2	C16H27N4O5P1S2	11	450.116	451.123	[Actual + H]+	0.611954	0.179103			FALSE
EX-HR2	C8H23N10O8P1S1	6	450.116	451.123	[Actual + H]+	1.01809	0.0895513			FALSE
EX-HR2	C13H28N2O11P2	4	450.117	451.124	[Actual + H]+	-1.12981	0.145521			FALSE
EX-HR2	C14H22N6O9S1	9	450.117	451.124	[Actual + H]+	-1.26634	0.156715			FALSE
EX-HR2	C19H18N10S2	20	450.116	451.123	[Actual + H]+	1.31543	0.212684			FALSE
EX-HR2	C34H14N2	29	450.116	451.123	[Actual + H]+	1.39121	0.380593			FALSE
EX-HR2	C16H35O4P1S4	9	450.116	451.123	[Actual + H]+	1.65024	0.179103			FALSE
EX-HR2	C22H26O6S2	14	450.117	451.124	[Actual + H]+	-1.67248	0.246266			FALSE
EX-HR2	C13H26N2O13S1	4	450.116	451.123	[Actual + H]+	1.69828	0.145521			FALSE
EX-HR2	C15H34N2O3S5	10	450.117	451.125	[Actual + H]+	-2.15439	0.167909			FALSE
EX-HR2	C15H23N4O10P1	8	450.115	451.122	[Actual + H]+	2.53829	0.167909			FALSE
EX-HR2	C22H18N4O7	16	450.118	451.125	[Actual + H]+	-2.71077	0.246266			FALSE
EX-HR2	C26H18N4O2S1	22	450.115	451.122	[Actual + H]+	2.83563	0.291042			FALSE
Peak#_71
KNApSAcK	C25H30O11	0	506.179	524.213	[Actual + NH4]+	0.192059	0.279848	C00014515	4,6,2',4'-Tetramethoxychalcone 2'-beta-glucoside	TRUE
KNApSAcK	C25H30O11	0	506.179	524.213	[Actual + NH4]+	0.192059	0.279848	C00033940	Hypochoeroside C;(+)-Hypochoeroside C	TRUE
KNApSAcK	C25H30O11	0	506.179	524.213	[Actual + NH4]+	0.192059	0.279848	C00010712	5-Hydroxycampenoside	TRUE
KNApSAcK	C25H30O11	0	506.179	524.213	[Actual + NH4]+	0.192059	0.279848	C00010507	Campsiside	TRUE
KNApSAcK	C25H30O11	0	506.179	524.213	[Actual + NH4]+	0.192059	0.279848	C00048766	Marinoid A;(-)-Marinoid A	TRUE
KNApSAcK	C25H30O11	0	506.179	524.213	[Actual + NH4]+	0.192059	0.279848	C00036201	Prunioside A	TRUE
KNApSAcK	C25H30O11	0	506.179	524.213	[Actual + NH4]+	0.192059	0.279848	C00039675	Lysidiside E;(+)-Lysidiside E	TRUE
LipidMAPS	C25H30O11	0	506.179	524.213	[Actual + NH4]+	0.192059	0.279848	LMPK12120280	4,6,2',4'-Tetramethoxychalcone 2'-beta-glucoside	TRUE
FlavView	C25H30O11	0	506.179	524.213	[Actual + NH4]+	0.192059	0.279848	FL1CALGS0001	4,6,2',4'-Tetramethoxychalcone 2'-beta-glucoside	TRUE
EX-HR2	C25H30O11	11	506.179	524.213	[Actual + NH4]+	0.192059	0.279848			TRUE
HMDB	C25H30O11	0	506.179	524.213	[Actual + NH4]+	0.192059	0.279848	HMDB30084	Diosbulbinoside D	TRUE
EX-HR2	C18H38N2O8S3	7	506.179	524.213	[Actual + NH4]+	-0.222664	0.20149			FALSE
EX-HR2	C20H27N8O6P1	13	506.179	524.213	[Actual + NH4]+	-0.393299	0.223878			FALSE
EX-HR2	C20H35N4O5P1S2	11	506.179	524.212	[Actual + NH4]+	0.500225	0.223878			FALSE
EX-HR2	C12H31N10O8P1S1	6	506.178	524.212	[Actual + NH4]+	0.849733	0.134327			FALSE
EX-HR2	C17H36N2O11P2	4	506.179	524.213	[Actual + NH4]+	-0.998691	0.190297			FALSE
EX-HR2	C23H26N10S2	20	506.178	524.212	[Actual + NH4]+	1.10562	0.25746			FALSE
EX-HR2	C18H30N6O9S1	9	506.179	524.213	[Actual + NH4]+	-1.11619	0.20149			FALSE
EX-HR2	C38H22N2	29	506.178	524.212	[Actual + NH4]+	1.17083	0.425369			FALSE
EX-HR2	C20H43O4P1S4	9	506.178	524.212	[Actual + NH4]+	1.39375	0.223878			FALSE
EX-HR2	C17H34N2O13S1	4	506.178	524.212	[Actual + NH4]+	1.43509	0.190297			FALSE
EX-HR2	C26H34O6S2	14	506.18	524.214	[Actual + NH4]+	-1.4657	0.291042			FALSE
EX-HR2	C15H39O14P1S1	0	506.18	524.214	[Actual + NH4]+	-1.72158	0.167909			FALSE
EX-HR2	C19H42N2O3S5	10	506.18	524.214	[Actual + NH4]+	-1.88042	0.212684			FALSE
EX-HR2	C19H31N4O10P1	8	506.178	524.212	[Actual + NH4]+	2.15798	0.212684			FALSE
EX-HR2	C26H26N4O7	16	506.18	524.214	[Actual + NH4]+	-2.35922	0.291042			FALSE
EX-HR2	C30H26N4O2S1	22	506.178	524.211	[Actual + NH4]+	2.41386	0.335817			FALSE
EX-HR2	C22H22N10O5	17	506.177	524.211	[Actual + NH4]+	2.76337	0.246266			FALSE
EX-HR2	C19H34N6O4S3	12	506.18	524.214	[Actual + NH4]+	-2.77394	0.212684			FALSE
Peak#_72
EX-HR2	C25H57N6O15P1S6	14	904.194	922.228	[Actual + NH4]+	0.000662261	0.279848			FALSE
EX-HR2	C41H48O15P4	24	904.194	922.228	[Actual + NH4]+	0.0075277	0.458951			TRUE
EX-HR2	C22H48N8O24S3	9	904.194	922.228	[Actual + NH4]+	0.0241614	0.246266			FALSE
[truncated: 22,671 more rows]
