# Supplementary material for: Pathway-specific metabolome analysis with 18O2-labeled Medicago truncatula via a mass spectrometry-based approach
Source: Metabolomics. 2018 May 11;14(5):71. doi: 10.1007/s11306-018-1364-6 (PMC5948250; doi:10.1007/s11306-018-1364-6)
Supplement: Supplementary file 3 — Supplementary material 3 (XLSX 67 KB) [file 11306_2018_1364_MOESM3_ESM.xlsx]

## Sheet: Flavonoid candidates
No.	Ave. R.T. (min)	Ave. mass (detected)	Ave. mass (actual)	Name	Class	Ionization	Pentose (C5H8O4) : Lag(times)	Deoxy_Hexose (C6H10O4) : Lag(times)	Hexose (C6H10O5) : Lag(times)	Uronic acid (C6H8O6) : Lag(times)	Cinnamoyl (C9H6O1) : Lag(times)	Coumaroyl (C9H6O2) : Lag(times)	Caffeoyl (C9H6O3) : Lag(times)	Feruloyl(C10H8O3) : Lag(times)	Malonyl (C3H2O3) : Lag(times)	Succinyl (C4H4O3) : Lag(times)	RT Difference	m/z Difference (u)	m/z Difference (ppm)	No.	Ave. R.T. (min)	Ave. mass (detected)	Actual Mass Ave.	Ave. Intensity of Monoisotopic Peak	Pref.Ioniz.Mode	Ave. MS/MS exists	[DB All]	[EX-HR2]	[KNApSAcK]	[KEGG]	[FlavView]	[LipidMAPS]	[HMDB]
25	1	307.081	306.074	Leucocyanidin (C15H14O7)	Leucoanthocyanidin	[M+H]+	3	0	1	0	0	0	0	0	0	0	18.11	0.00162187	1.87443	100	19.11	865.262	432.128	238226	[2 x Actual + H]+	yes	37	29	6	0	0	0	2
26	1	323.076	322.069	Leucodelphinidin (C15H14O8)	Leucoanthocyanidin	[M+H]+	3	1	0	0	0	0	0	0	0	0	18.11	0.00161727	1.86911	100	19.11	865.262	432.128	238226	[2 x Actual + H]+	yes	37	29	6	0	0	0	2
28	1	307.081	306.074	Gallocatechin (C15H14O7)	Flavanol	[M+H]+	3	0	1	0	0	0	0	0	0	0	18.11	0.00162187	1.87443	100	19.11	865.262	432.128	238226	[2 x Actual + H]+	yes	37	29	6	0	0	0	2
15	1	271.06	270.053	Genistein (C15H10O5)	Isoflavone	[M+H]+	0	0	2	0	0	0	0	0	0	0	18.61	0.00099921	1.67888	114	19.61	595.167	594.159	46999	[Actual + H]+	yes	353	48	99	8	90	88	20
21	1	287.055	286.048	Kaempferol (C15H10O6)	Flavonol	[M+H]+	0	1	1	0	0	0	0	0	0	0	18.61	0.00099461	1.67115	114	19.61	595.167	594.159	46999	[Actual + H]+	yes	353	48	99	8	90	88	20
22	1	303.05	302.043	Quercetin (C15H10O7)	Flavonol	[M+H]+	0	2	0	0	0	0	0	0	0	0	18.61	0.00099001	1.66342	114	19.61	595.167	594.159	46999	[Actual + H]+	yes	353	48	99	8	90	88	20
29	1	271.06	271.061	Pelargonidin (C15H11O5)	Anthocyanidin	[M]+	0	0	2	0	0	0	0	0	0	0	18.61	0.00099921	1.67888	114	19.61	595.167	594.159	46999	[Actual + H]+	yes	353	48	99	8	90	88	20
30	1	287.055	287.056	Cyanidin (C15H11O6)	Anthocyanidin	[M]+	0	1	1	0	0	0	0	0	0	0	18.61	0.00099461	1.67115	114	19.61	595.167	594.159	46999	[Actual + H]+	yes	353	48	99	8	90	88	20
30	1	303.05	303.05	Delphinidin (C15H11O7)	Anthocyanidin	[M]+	0	2	0	0	0	0	0	0	0	0	18.61	0.00099001	1.66342	114	19.61	595.167	594.159	46999	[Actual + H]+	yes	353	48	99	8	90	88	20
31	1	301.071	301.071	Peonidin (C16H13O6)	Anthocyanidin	[M]+	1	0	1	0	0	0	0	0	0	0	18.61	0.00099451	1.67098	114	19.61	595.167	594.159	46999	[Actual + H]+	yes	353	48	99	8	90	88	20
24	1	291.086	290.079	Leucopelargonidin (C15H14O6)	Leucoanthocyanidin	[M+H]+	0	1	0	0	0	0	0	0	0	0	19.14	0.000773678	1.76985	136	20.14	437.145	436.138	40973	[Actual + H]+	yes	68	12	22	1	15	15	3
27	1	291.086	290.079	Catechin (C15H14O6)	Flavanol	[M+H]+	0	1	0	0	0	0	0	0	0	0	19.14	0.000773678	1.76985	136	20.14	437.145	436.138	40973	[Actual + H]+	yes	68	12	22	1	15	15	3
14	1	255.065	254.058	Daidzein (C15H10O4)	Isoflavone	[M+H]+	0	0	0	2	0	0	0	0	0	0	19.7	0.00105429	1.73652	156	20.7	607.13	606.123	142632	[Actual + H]+	yes	57	57	0	0	0	0	0
18	1	289.071	288.063	Dihydrokaempferol (C15H12O6)	Flavanonol	[M+H]+	0	1	0	0	0	0	0	0	2	0	19.7	0.00105699	1.74097	156	20.7	607.13	606.123	142632	[Actual + H]+	yes	57	57	0	0	0	0	0
18	1	289.071	288.063	Dihydrokaempferol (C15H12O6)	Flavanonol	[M+H]+	1	0	0	0	0	0	0	0	1	1	19.7	0.00106099	1.74756	156	20.7	607.13	606.123	142632	[Actual + H]+	yes	57	57	0	0	0	0	0
25	1	307.081	306.074	Leucocyanidin (C15H14O7)	Leucoanthocyanidin	[M+H]+	0	0	0	0	0	0	0	0	0	3	19.7	0.00107029	1.76287	156	20.7	607.13	606.123	142632	[Actual + H]+	yes	57	57	0	0	0	0	0
28	1	307.081	306.074	Gallocatechin (C15H14O7)	Flavanol	[M+H]+	0	0	0	0	0	0	0	0	0	3	19.7	0.00107029	1.76287	156	20.7	607.13	606.123	142632	[Actual + H]+	yes	57	57	0	0	0	0	0
14	1	255.065	254.058	Daidzein (C15H10O4)	Isoflavone	[M+H]+	0	0	0	1	0	0	0	0	0	0	21.43	0.000812011	1.88359	211	22.43	431.098	430.091	232511	[Actual + H]+	yes	31	15	5	0	4	4	3
21	1	287.055	286.048	Kaempferol (C15H10O6)	Flavonol	[M+H]+	0	0	1	0	0	0	0	0	0	1	21.44	0.00115351	2.10065	212	22.44	549.125	548.118	46259	[Actual + H]+	yes	58	38	6	0	6	6	2
22	1	303.05	302.043	Quercetin (C15H10O7)	Flavonol	[M+H]+	0	1	0	0	0	0	0	0	0	1	21.44	0.00114891	2.09227	212	22.44	549.125	548.118	46259	[Actual + H]+	yes	58	38	6	0	6	6	2
30	1	287.055	287.056	Cyanidin (C15H11O6)	Anthocyanidin	[M]+	0	0	1	0	0	0	0	0	0	1	21.44	0.00115351	2.10065	212	22.44	549.125	548.118	46259	[Actual + H]+	yes	58	38	6	0	6	6	2
30	1	303.05	303.05	Delphinidin (C15H11O7)	Anthocyanidin	[M]+	0	1	0	0	0	0	0	0	0	1	21.44	0.00114891	2.09227	212	22.44	549.125	548.118	46259	[Actual + H]+	yes	58	38	6	0	6	6	2
31	1	301.071	301.071	Peonidin (C16H13O6)	Anthocyanidin	[M]+	0	0	1	0	0	0	0	0	1	0	21.44	0.00114941	2.09318	212	22.44	549.125	548.118	46259	[Actual + H]+	yes	58	38	6	0	6	6	2
14	1	255.065	254.058	Daidzein (C15H10O4)	Isoflavone	[M+H]+	0	0	0	1	0	0	0	0	0	0	21.72	0.000737214	1.71009	222	22.72	431.098	430.091	257288	[Actual + H]+	yes	31	15	5	0	4	4	3
15	1	271.06	270.053	Genistein (C15H10O5)	Isoflavone	[M+H]+	0	0	0	2	0	0	0	0	0	0	21.9	0.00108735	1.745	232	22.9	623.125	622.118	253795	[Actual + H]+	yes	69	61	3	0	2	2	1
18	1	289.071	288.063	Dihydrokaempferol (C15H12O6)	Flavanonol	[M+H]+	0	0	1	0	0	0	0	0	2	0	21.9	0.00109465	1.75672	232	22.9	623.125	622.118	253795	[Actual + H]+	yes	69	61	3	0	2	2	1
19	1	305.066	304.058	Dihydroquercetin (C15H12O7)	Flavanonol	[M+H]+	0	1	0	0	0	0	0	0	2	0	21.9	0.00109005	1.74934	232	22.9	623.125	622.118	253795	[Actual + H]+	yes	69	61	3	0	2	2	1
19	1	305.066	304.058	Dihydroquercetin (C15H12O7)	Flavanonol	[M+H]+	1	0	0	0	0	0	0	0	1	1	21.9	0.00109405	1.75576	232	22.9	623.125	622.118	253795	[Actual + H]+	yes	69	61	3	0	2	2	1
26	1	323.076	322.069	Leucodelphinidin (C15H14O8)	Leucoanthocyanidin	[M+H]+	0	0	0	0	0	0	0	0	0	3	21.9	0.00110335	1.77068	232	22.9	623.125	622.118	253795	[Actual + H]+	yes	69	61	3	0	2	2	1
29	1	271.06	271.061	Pelargonidin (C15H11O5)	Anthocyanidin	[M]+	0	0	0	2	0	0	0	0	0	0	21.9	0.00108735	1.745	232	22.9	623.125	622.118	253795	[Actual + H]+	yes	69	61	3	0	2	2	1
14	1	255.065	254.058	Daidzein (C15H10O4)	Isoflavone	[M+H]+	0	0	0	2	0	0	0	1	0	0	22.87	0.00134539	1.71787	250	23.87	783.178	782.171	218280	[Actual + H]+	yes	142	142	0	0	0	0	0
15	1	271.06	270.053	Genistein (C15H10O5)	Isoflavone	[M+H]+	2	0	0	0	0	0	1	0	1	0	22.87	0.00134679	1.71965	250	23.87	783.178	782.171	218280	[Actual + H]+	yes	142	142	0	0	0	0	0
16	1	269.081	268.074	Formononetin (C16H12O4)	Isoflavone	[M+H]+	0	0	0	2	0	0	1	0	0	0	22.87	0.00134539	1.71787	250	23.87	783.178	782.171	218280	[Actual + H]+	yes	142	142	0	0	0	0	0
17	1	285.076	284.068	Biochanin A (C16H12O5)	Isoflavone	[M+H]+	0	0	0	2	0	1	0	0	0	0	22.87	0.00134079	1.71199	250	23.87	783.178	782.171	218280	[Actual + H]+	yes	142	142	0	0	0	0	0
18	1	289.071	288.063	Dihydrokaempferol (C15H12O6)	Flavanonol	[M+H]+	0	0	1	0	0	1	0	0	1	1	22.87	0.00135209	1.72642	250	23.87	783.178	782.171	218280	[Actual + H]+	yes	142	142	0	0	0	0	0
18	1	289.071	288.063	Dihydrokaempferol (C15H12O6)	Flavanonol	[M+H]+	0	1	0	0	0	0	0	1	2	0	22.87	0.00134809	1.72131	250	23.87	783.178	782.171	218280	[Actual + H]+	yes	142	142	0	0	0	0	0
18	1	289.071	288.063	Dihydrokaempferol (C15H12O6)	Flavanonol	[M+H]+	0	1	0	0	0	0	1	0	1	1	22.87	0.00135209	1.72642	250	23.87	783.178	782.171	218280	[Actual + H]+	yes	142	142	0	0	0	0	0
18	1	289.071	288.063	Dihydrokaempferol (C15H12O6)	Flavanonol	[M+H]+	1	0	0	0	0	0	0	1	1	1	22.87	0.00135209	1.72642	250	23.87	783.178	782.171	218280	[Actual + H]+	yes	142	142	0	0	0	0	0
18	1	289.071	288.063	Dihydrokaempferol (C15H12O6)	Flavanonol	[M+H]+	1	0	0	0	0	0	1	0	0	2	22.87	0.00135609	1.73153	250	23.87	783.178	782.171	218280	[Actual + H]+	yes	142	142	0	0	0	0	0
19	1	305.066	304.058	Dihydroquercetin (C15H12O7)	Flavanonol	[M+H]+	0	0	1	0	1	0	0	0	1	1	22.87	0.00135749	1.73332	250	23.87	783.178	782.171	218280	[Actual + H]+	yes	142	142	0	0	0	0	0
19	1	305.066	304.058	Dihydroquercetin (C15H12O7)	Flavanonol	[M+H]+	0	1	0	0	0	1	0	0	1	1	22.87	0.00134749	1.72055	250	23.87	783.178	782.171	218280	[Actual + H]+	yes	142	142	0	0	0	0	0
19	1	305.066	304.058	Dihydroquercetin (C15H12O7)	Flavanonol	[M+H]+	1	0	0	0	0	1	0	0	0	2	22.87	0.00135149	1.72565	250	23.87	783.178	782.171	218280	[Actual + H]+	yes	142	142	0	0	0	0	0
20	1	321.06	320.053	Dihydromyricetin (C15H12O8)	Flavanonol	[M+H]+	0	1	0	0	1	0	0	0	1	1	22.87	0.00135289	1.72744	250	23.87	783.178	782.171	218280	[Actual + H]+	yes	142	142	0	0	0	0	0
20	1	321.06	320.053	Dihydromyricetin (C15H12O8)	Flavanonol	[M+H]+	1	0	0	0	1	0	0	0	0	2	22.87	0.00135689	1.73255	250	23.87	783.178	782.171	218280	[Actual + H]+	yes	142	142	0	0	0	0	0
21	1	287.055	286.048	Kaempferol (C15H10O6)	Flavonol	[M+H]+	2	0	0	0	0	1	0	0	1	0	22.87	0.00134219	1.71378	250	23.87	783.178	782.171	218280	[Actual + H]+	yes	142	142	0	0	0	0	0
22	1	303.05	302.043	Quercetin (C15H10O7)	Flavonol	[M+H]+	2	0	0	0	1	0	0	0	1	0	22.87	0.00134759	1.72067	250	23.87	783.178	782.171	218280	[Actual + H]+	yes	142	142	0	0	0	0	0
24	1	291.086	290.079	Leucopelargonidin (C15H14O6)	Leucoanthocyanidin	[M+H]+	0	0	0	1	1	0	0	0	1	1	22.87	0.00135209	1.72642	250	23.87	783.178	782.171	218280	[Actual + H]+	yes	142	142	0	0	0	0	0
25	1	307.081	306.074	Leucocyanidin (C15H14O7)	Leucoanthocyanidin	[M+H]+	0	0	0	0	0	0	0	1	0	3	22.87	0.00136139	1.73829	250	23.87	783.178	782.171	218280	[Actual + H]+	yes	142	142	0	0	0	0	0
27	1	291.086	290.079	Catechin (C15H14O6)	Flavanol	[M+H]+	0	0	0	1	1	0	0	0	1	1	22.87	0.00135209	1.72642	250	23.87	783.178	782.171	218280	[Actual + H]+	yes	142	142	0	0	0	0	0
28	1	307.081	306.074	Gallocatechin (C15H14O7)	Flavanol	[M+H]+	0	0	0	0	0	0	0	1	0	3	22.87	0.00136139	1.73829	250	23.87	783.178	782.171	218280	[Actual + H]+	yes	142	142	0	0	0	0	0
29	1	271.06	271.061	Pelargonidin (C15H11O5)	Anthocyanidin	[M]+	2	0	0	0	0	0	1	0	1	0	22.87	0.00134679	1.71965	250	23.87	783.178	782.171	218280	[Actual + H]+	yes	142	142	0	0	0	0	0
30	1	287.055	287.056	Cyanidin (C15H11O6)	Anthocyanidin	[M]+	2	0	0	0	0	1	0	0	1	0	22.87	0.00134219	1.71378	250	23.87	783.178	782.171	218280	[Actual + H]+	yes	142	142	0	0	0	0	0
30	1	303.05	303.05	Delphinidin (C15H11O7)	Anthocyanidin	[M]+	2	0	0	0	1	0	0	0	1	0	22.87	0.00134759	1.72067	250	23.87	783.178	782.171	218280	[Actual + H]+	yes	142	142	0	0	0	0	0
31	1	301.071	301.071	Peonidin (C16H13O6)	Anthocyanidin	[M]+	0	0	0	2	1	0	0	0	0	0	22.87	0.00134609	1.71876	250	23.87	783.178	782.171	218280	[Actual + H]+	yes	142	142	0	0	0	0	0
14	1	255.065	254.058	Daidzein (C15H10O4)	Isoflavone	[M+H]+	0	0	1	0	0	0	0	0	1	0	22.92	0.000917891	1.8244	253	23.92	503.119	502.112	60051	[Actual + H]+	yes	35	27	4	1	1	1	1
15	1	271.06	270.053	Genistein (C15H10O5)	Isoflavone	[M+H]+	0	1	0	0	0	0	0	0	1	0	22.92	0.000913291	1.81526	253	23.92	503.119	502.112	60051	[Actual + H]+	yes	35	27	4	1	1	1	1
15	1	271.06	270.053	Genistein (C15H10O5)	Isoflavone	[M+H]+	1	0	0	0	0	0	0	0	0	1	22.92	0.000917291	1.82321	253	23.92	503.119	502.112	60051	[Actual + H]+	yes	35	27	4	1	1	1	1
17	1	285.076	284.068	Biochanin A (C16H12O5)	Isoflavone	[M+H]+	1	0	0	0	0	0	0	0	1	0	22.92	0.000913291	1.81526	253	23.92	503.119	502.112	60051	[Actual + H]+	yes	35	27	4	1	1	1	1
29	1	271.06	271.061	Pelargonidin (C15H11O5)	Anthocyanidin	[M]+	0	1	0	0	0	0	0	0	1	0	22.92	0.000913291	1.81526	253	23.92	503.119	502.112	60051	[Actual + H]+	yes	35	27	4	1	1	1	1
29	1	271.06	271.061	Pelargonidin (C15H11O5)	Anthocyanidin	[M]+	1	0	0	0	0	0	0	0	0	1	22.92	0.000917291	1.82321	253	23.92	503.119	502.112	60051	[Actual + H]+	yes	35	27	4	1	1	1	1
15	1	271.06	270.053	Genistein (C15H10O5)	Isoflavone	[M+H]+	0	0	0	3	0	0	0	1	0	0	23.31	0.00160988	1.65082	268	24.31	975.205	974.198	200371	[Actual + H]+	yes	326	323	0	0	0	0	3
17	1	285.076	284.068	Biochanin A (C16H12O5)	Isoflavone	[M+H]+	0	0	0	3	0	0	1	0	0	0	23.31	0.00160988	1.65082	268	24.31	975.205	974.198	200371	[Actual + H]+	yes	326	323	0	0	0	0	3
18	1	289.071	288.063	Dihydrokaempferol (C15H12O6)	Flavanonol	[M+H]+	0	0	1	1	0	0	0	1	2	0	23.31	0.00161718	1.6583	268	24.31	975.205	974.198	200371	[Actual + H]+	yes	326	323	0	0	0	0	3
18	1	289.071	288.063	Dihydrokaempferol (C15H12O6)	Flavanonol	[M+H]+	0	0	1	1	0	0	1	0	1	1	23.31	0.00162118	1.66241	268	24.31	975.205	974.198	200371	[Actual + H]+	yes	326	323	0	0	0	0	3
19	1	305.066	304.058	Dihydroquercetin (C15H12O7)	Flavanonol	[M+H]+	0	0	1	1	0	1	0	0	1	1	23.31	0.00161658	1.65769	268	24.31	975.205	974.198	200371	[Actual + H]+	yes	326	323	0	0	0	0	3
19	1	305.066	304.058	Dihydroquercetin (C15H12O7)	Flavanonol	[M+H]+	0	1	0	1	0	0	0	1	2	0	23.31	0.00161258	1.65359	268	24.31	975.205	974.198	200371	[Actual + H]+	yes	326	323	0	0	0	0	3
19	1	305.066	304.058	Dihydroquercetin (C15H12O7)	Flavanonol	[M+H]+	0	1	0	1	0	0	1	0	1	1	23.31	0.00161658	1.65769	268	24.31	975.205	974.198	200371	[Actual + H]+	yes	326	323	0	0	0	0	3
19	1	305.066	304.058	Dihydroquercetin (C15H12O7)	Flavanonol	[M+H]+	1	0	0	1	0	0	0	1	1	1	23.31	0.00161658	1.65769	268	24.31	975.205	974.198	200371	[Actual + H]+	yes	326	323	0	0	0	0	3
19	1	305.066	304.058	Dihydroquercetin (C15H12O7)	Flavanonol	[M+H]+	1	0	0	1	0	0	1	0	0	2	23.31	0.00162058	1.66179	268	24.31	975.205	974.198	200371	[Actual + H]+	yes	326	323	0	0	0	0	3
20	1	321.06	320.053	Dihydromyricetin (C15H12O8)	Flavanonol	[M+H]+	0	0	1	1	1	0	0	0	1	1	23.31	0.00162198	1.66323	268	24.31	975.205	974.198	200371	[Actual + H]+	yes	326	323	0	0	0	0	3
20	1	321.06	320.053	Dihydromyricetin (C15H12O8)	Flavanonol	[M+H]+	0	1	0	1	0	1	0	0	1	1	23.31	0.00161198	1.65297	268	24.31	975.205	974.198	200371	[Actual + H]+	yes	326	323	0	0	0	0	3
20	1	321.06	320.053	Dihydromyricetin (C15H12O8)	Flavanonol	[M+H]+	1	0	0	1	0	1	0	0	0	2	23.31	0.00161598	1.65707	268	24.31	975.205	974.198	200371	[Actual + H]+	yes	326	323	0	0	0	0	3
21	1	287.055	286.048	Kaempferol (C15H10O6)	Flavonol	[M+H]+	2	0	0	1	0	0	1	0	1	0	23.31	0.00161128	1.65225	268	24.31	975.205	974.198	200371	[Actual + H]+	yes	326	323	0	0	0	0	3
22	1	303.05	302.043	Quercetin (C15H10O7)	Flavonol	[M+H]+	0	0	2	0	0	0	0	1	2	0	23.31	0.00162268	1.66394	268	24.31	975.205	974.198	200371	[Actual + H]+	yes	326	323	0	0	0	0	3
22	1	303.05	302.043	Quercetin (C15H10O7)	Flavonol	[M+H]+	0	0	2	0	0	0	1	0	1	1	23.31	0.00162668	1.66804	268	24.31	975.205	974.198	200371	[Actual + H]+	yes	326	323	0	0	0	0	3
22	1	303.05	302.043	Quercetin (C15H10O7)	Flavonol	[M+H]+	2	0	0	1	0	1	0	0	1	0	23.31	0.00160668	1.64754	268	24.31	975.205	974.198	200371	[Actual + H]+	yes	326	323	0	0	0	0	3
23	1	319.045	318.038	Myricetin (C15H10O8)	Flavonol	[M+H]+	0	0	2	0	0	1	0	0	1	1	23.31	0.00162208	1.66333	268	24.31	975.205	974.198	200371	[Actual + H]+	yes	326	323	0	0	0	0	3
23	1	319.045	318.038	Myricetin (C15H10O8)	Flavonol	[M+H]+	0	1	1	0	0	0	0	1	2	0	23.31	0.00161808	1.65923	268	24.31	975.205	974.198	200371	[Actual + H]+	yes	326	323	0	0	0	0	3
23	1	319.045	318.038	Myricetin (C15H10O8)	Flavonol	[M+H]+	0	1	1	0	0	0	1	0	1	1	23.31	0.00162208	1.66333	268	24.31	975.205	974.198	200371	[Actual + H]+	yes	326	323	0	0	0	0	3
23	1	319.045	318.038	Myricetin (C15H10O8)	Flavonol	[M+H]+	1	0	1	0	0	0	0	1	1	1	23.31	0.00162208	1.66333	268	24.31	975.205	974.198	200371	[Actual + H]+	yes	326	323	0	0	0	0	3
23	1	319.045	318.038	Myricetin (C15H10O8)	Flavonol	[M+H]+	1	0	1	0	0	0	1	0	0	2	23.31	0.00162608	1.66743	268	24.31	975.205	974.198	200371	[Actual + H]+	yes	326	323	0	0	0	0	3
23	1	319.045	318.038	Myricetin (C15H10O8)	Flavonol	[M+H]+	2	0	0	1	1	0	0	0	1	0	23.31	0.00161208	1.65307	268	24.31	975.205	974.198	200371	[Actual + H]+	yes	326	323	0	0	0	0	3
24	1	291.086	290.079	Leucopelargonidin (C15H14O6)	Leucoanthocyanidin	[M+H]+	0	0	0	2	0	1	0	0	1	1	23.31	0.00161118	1.65215	268	24.31	975.205	974.198	200371	[Actual + H]+	yes	326	323	0	0	0	0	3
24	1	291.086	290.079	Leucopelargonidin (C15H14O6)	Leucoanthocyanidin	[M+H]+	2	0	0	0	0	0	1	0	3	0	23.31	0.00161318	1.6542	268	24.31	975.205	974.198	200371	[Actual + H]+	yes	326	323	0	0	0	0	3
25	1	307.081	306.074	Leucocyanidin (C15H14O7)	Leucoanthocyanidin	[M+H]+	0	0	0	2	1	0	0	0	1	1	23.31	0.00161648	1.65759	268	24.31	975.205	974.198	200371	[Actual + H]+	yes	326	323	0	0	0	0	3
25	1	307.081	306.074	Leucocyanidin (C15H14O7)	Leucoanthocyanidin	[M+H]+	2	0	0	0	0	1	0	0	3	0	23.31	0.00160848	1.64938	268	24.31	975.205	974.198	200371	[Actual + H]+	yes	326	323	0	0	0	0	3
26	1	323.076	322.069	Leucodelphinidin (C15H14O8)	Leucoanthocyanidin	[M+H]+	0	0	0	1	0	0	0	1	0	3	23.31	0.00162588	1.66722	268	24.31	975.205	974.198	200371	[Actual + H]+	yes	326	323	0	0	0	0	3
26	1	323.076	322.069	Leucodelphinidin (C15H14O8)	Leucoanthocyanidin	[M+H]+	2	0	0	0	1	0	0	0	3	0	23.31	0.00161388	1.65492	268	24.31	975.205	974.198	200371	[Actual + H]+	yes	326	323	0	0	0	0	3
27	1	291.086	290.079	Catechin (C15H14O6)	Flavanol	[M+H]+	0	0	0	2	0	1	0	0	1	1	23.31	0.00161118	1.65215	268	24.31	975.205	974.198	200371	[Actual + H]+	yes	326	323	0	0	0	0	3
27	1	291.086	290.079	Catechin (C15H14O6)	Flavanol	[M+H]+	2	0	0	0	0	0	1	0	3	0	23.31	0.00161318	1.6542	268	24.31	975.205	974.198	200371	[Actual + H]+	yes	326	323	0	0	0	0	3
28	1	307.081	306.074	Gallocatechin (C15H14O7)	Flavanol	[M+H]+	0	0	0	2	1	0	0	0	1	1	23.31	0.00161648	1.65759	268	24.31	975.205	974.198	200371	[Actual + H]+	yes	326	323	0	0	0	0	3
28	1	307.081	306.074	Gallocatechin (C15H14O7)	Flavanol	[M+H]+	2	0	0	0	0	1	0	0	3	0	23.31	0.00160848	1.64938	268	24.31	975.205	974.198	200371	[Actual + H]+	yes	326	323	0	0	0	0	3
29	1	271.06	271.061	Pelargonidin (C15H11O5)	Anthocyanidin	[M]+	0	0	0	3	0	0	0	1	0	0	23.31	0.00160988	1.65082	268	24.31	975.205	974.198	200371	[Actual + H]+	yes	326	323	0	0	0	0	3
30	1	287.055	287.056	Cyanidin (C15H11O6)	Anthocyanidin	[M]+	2	0	0	1	0	0	1	0	1	0	23.31	0.00161128	1.65225	268	24.31	975.205	974.198	200371	[Actual + H]+	yes	326	323	0	0	0	0	3
30	1	303.05	303.05	Delphinidin (C15H11O7)	Anthocyanidin	[M]+	0	0	2	0	0	0	0	1	2	0	23.31	0.00162268	1.66394	268	24.31	975.205	974.198	200371	[Actual + H]+	yes	326	323	0	0	0	0	3
30	1	303.05	303.05	Delphinidin (C15H11O7)	Anthocyanidin	[M]+	0	0	2	0	0	0	1	0	1	1	23.31	0.00162668	1.66804	268	24.31	975.205	974.198	200371	[Actual + H]+	yes	326	323	0	0	0	0	3
30	1	303.05	303.05	Delphinidin (C15H11O7)	Anthocyanidin	[M]+	2	0	0	1	0	1	0	0	1	0	23.31	0.00160668	1.64754	268	24.31	975.205	974.198	200371	[Actual + H]+	yes	326	323	0	0	0	0	3
31	1	301.071	301.071	Peonidin (C16H13O6)	Anthocyanidin	[M]+	0	0	0	3	0	1	0	0	0	0	23.31	0.00160518	1.646	268	24.31	975.205	974.198	200371	[Actual + H]+	yes	326	323	0	0	0	0	3
14	1	255.065	254.058	Daidzein (C15H10O4)	Isoflavone	[M+H]+	0	0	0	3	0	0	1	0	0	0	23.35	0.0015476	1.63734	270	24.35	945.195	944.187	100571	[Actual + H]+	yes	304	296	2	0	2	2	2
15	1	271.06	270.053	Genistein (C15H10O5)	Isoflavone	[M+H]+	0	0	0	3	0	1	0	0	0	0	23.35	0.001543	1.63247	270	24.35	945.195	944.187	100571	[Actual + H]+	yes	304	296	2	0	2	2	2
18	1	289.071	288.063	Dihydrokaempferol (C15H12O6)	Flavanonol	[M+H]+	0	0	1	1	0	1	0	0	2	0	23.35	0.0015503	1.64019	270	24.35	945.195	944.187	100571	[Actual + H]+	yes	304	296	2	0	2	2	2
18	1	289.071	288.063	Dihydrokaempferol (C15H12O6)	Flavanonol	[M+H]+	0	1	0	1	0	0	1	0	2	0	23.35	0.0015503	1.64019	270	24.35	945.195	944.187	100571	[Actual + H]+	yes	304	296	2	0	2	2	2
18	1	289.071	288.063	Dihydrokaempferol (C15H12O6)	Flavanonol	[M+H]+	1	0	0	1	0	0	0	1	2	0	23.35	0.0015503	1.64019	270	24.35	945.195	944.187	100571	[Actual + H]+	yes	304	296	2	0	2	2	2
18	1	289.071	288.063	Dihydrokaempferol (C15H12O6)	Flavanonol	[M+H]+	1	0	0	1	0	0	1	0	1	1	23.35	0.0015543	1.64443	270	24.35	945.195	944.187	100571	[Actual + H]+	yes	304	296	2	0	2	2	2
19	1	305.066	304.058	Dihydroquercetin (C15H12O7)	Flavanonol	[M+H]+	0	0	1	1	1	0	0	0	2	0	23.35	0.0015557	1.64591	270	24.35	945.195	944.187	100571	[Actual + H]+	yes	304	296	2	0	2	2	2
19	1	305.066	304.058	Dihydroquercetin (C15H12O7)	Flavanonol	[M+H]+	0	1	0	1	0	1	0	0	2	0	23.35	0.0015457	1.63533	270	24.35	945.195	944.187	100571	[Actual + H]+	yes	304	296	2	0	2	2	2
19	1	305.066	304.058	Dihydroquercetin (C15H12O7)	Flavanonol	[M+H]+	1	0	0	1	0	1	0	0	1	1	23.35	0.0015497	1.63956	270	24.35	945.195	944.187	100571	[Actual + H]+	yes	304	296	2	0	2	2	2
20	1	321.06	320.053	Dihydromyricetin (C15H12O8)	Flavanonol	[M+H]+	0	0	1	0	0	0	0	1	1	2	23.35	0.0015651	1.65585	270	24.35	945.195	944.187	100571	[Actual + H]+	yes	304	296	2	0	2	2	2
20	1	321.06	320.053	Dihydromyricetin (C15H12O8)	Flavanonol	[M+H]+	0	0	1	0	0	0	1	0	0	3	23.35	0.0015691	1.66008	270	24.35	945.195	944.187	100571	[Actual + H]+	yes	304	296	2	0	2	2	2
20	1	321.06	320.053	Dihydromyricetin (C15H12O8)	Flavanonol	[M+H]+	0	1	0	1	1	0	0	0	2	0	23.35	0.0015511	1.64104	270	24.35	945.195	944.187	100571	[Actual + H]+	yes	304	296	2	0	2	2	2
20	1	321.06	320.053	Dihydromyricetin (C15H12O8)	Flavanonol	[M+H]+	1	0	0	1	1	0	0	0	1	1	23.35	0.0015551	1.64527	270	24.35	945.195	944.187	100571	[Actual + H]+	yes	304	296	2	0	2	2	2
21	1	287.055	286.048	Kaempferol (C15H10O6)	Flavonol	[M+H]+	0	0	0	3	1	0	0	0	0	0	23.35	0.0015484	1.63818	270	24.35	945.195	944.187	100571	[Actual + H]+	yes	304	296	2	0	2	2	2
21	1	287.055	286.048	Kaempferol (C15H10O6)	Flavonol	[M+H]+	0	0	2	0	0	0	1	0	2	0	23.35	0.0015604	1.65088	270	24.35	945.195	944.187	100571	[Actual + H]+	yes	304	296	2	0	2	2	2
22	1	303.05	302.043	Quercetin (C15H10O7)	Flavonol	[M+H]+	0	0	2	0	0	1	0	0	2	0	23.35	0.0015558	1.64601	270	24.35	945.195	944.187	100571	[Actual + H]+	yes	304	296	2	0	2	2	2
22	1	303.05	302.043	Quercetin (C15H10O7)	Flavonol	[M+H]+	0	1	1	0	0	0	1	0	2	0	23.35	0.0015558	1.64601	270	24.35	945.195	944.187	100571	[Actual + H]+	yes	304	296	2	0	2	2	2
22	1	303.05	302.043	Quercetin (C15H10O7)	Flavonol	[M+H]+	1	0	1	0	0	0	0	1	2	0	23.35	0.0015558	1.64601	270	24.35	945.195	944.187	100571	[Actual + H]+	yes	304	296	2	0	2	2	2
22	1	303.05	302.043	Quercetin (C15H10O7)	Flavonol	[M+H]+	1	0	1	0	0	0	1	0	1	1	23.35	0.0015598	1.65025	270	24.35	945.195	944.187	100571	[Actual + H]+	yes	304	296	2	0	2	2	2
23	1	319.045	318.038	Myricetin (C15H10O8)	Flavonol	[M+H]+	0	0	2	0	1	0	0	0	2	0	23.35	0.0015612	1.65173	270	24.35	945.195	944.187	100571	[Actual + H]+	yes	304	296	2	0	2	2	2
23	1	319.045	318.038	Myricetin (C15H10O8)	Flavonol	[M+H]+	0	1	1	0	0	1	0	0	2	0	23.35	0.0015512	1.64115	270	24.35	945.195	944.187	100571	[Actual + H]+	yes	304	296	2	0	2	2	2
23	1	319.045	318.038	Myricetin (C15H10O8)	Flavonol	[M+H]+	0	2	0	0	0	0	1	0	2	0	23.35	0.0015512	1.64115	270	24.35	945.195	944.187	100571	[Actual + H]+	yes	304	296	2	0	2	2	2
23	1	319.045	318.038	Myricetin (C15H10O8)	Flavonol	[M+H]+	1	0	1	0	0	1	0	0	1	1	23.35	0.0015552	1.64538	270	24.35	945.195	944.187	100571	[Actual + H]+	yes	304	296	2	0	2	2	2
23	1	319.045	318.038	Myricetin (C15H10O8)	Flavonol	[M+H]+	1	1	0	0	0	0	0	1	2	0	23.35	0.0015512	1.64115	270	24.35	945.195	944.187	100571	[Actual + H]+	yes	304	296	2	0	2	2	2
23	1	319.045	318.038	Myricetin (C15H10O8)	Flavonol	[M+H]+	1	1	0	0	0	0	1	0	1	1	23.35	0.0015552	1.64538	270	24.35	945.195	944.187	100571	[Actual + H]+	yes	304	296	2	0	2	2	2
23	1	319.045	318.038	Myricetin (C15H10O8)	Flavonol	[M+H]+	2	0	0	0	0	0	0	1	1	1	23.35	0.0015552	1.64538	270	24.35	945.195	944.187	100571	[Actual + H]+	yes	304	296	2	0	2	2	2
23	1	319.045	318.038	Myricetin (C15H10O8)	Flavonol	[M+H]+	2	0	0	0	0	0	1	0	0	2	23.35	0.0015592	1.64961	270	24.35	945.195	944.187	100571	[Actual + H]+	yes	304	296	2	0	2	2	2
24	1	291.086	290.079	Leucopelargonidin (C15H14O6)	Leucoanthocyanidin	[M+H]+	0	0	0	2	1	0	0	0	2	0	23.35	0.0015503	1.64019	270	24.35	945.195	944.187	100571	[Actual + H]+	yes	304	296	2	0	2	2	2
25	1	307.081	306.074	Leucocyanidin (C15H14O7)	Leucoanthocyanidin	[M+H]+	0	0	0	1	0	0	0	1	1	2	23.35	0.0015596	1.65003	270	24.35	945.195	944.187	100571	[Actual + H]+	yes	304	296	2	0	2	2	2
25	1	307.081	306.074	Leucocyanidin (C15H14O7)	Leucoanthocyanidin	[M+H]+	0	0	0	1	0	0	1	0	0	3	23.35	0.0015636	1.65427	270	24.35	945.195	944.187	100571	[Actual + H]+	yes	304	296	2	0	2	2	2
26	1	323.076	322.069	Leucodelphinidin (C15H14O8)	Leucoanthocyanidin	[M+H]+	0	0	0	1	0	1	0	0	0	3	23.35	0.001559	1.6494	270	24.35	945.195	944.187	100571	[Actual + H]+	yes	304	296	2	0	2	2	2
27	1	291.086	290.079	Catechin (C15H14O6)	Flavanol	[M+H]+	0	0	0	2	1	0	0	0	2	0	23.35	0.0015503	1.64019	270	24.35	945.195	944.187	100571	[Actual + H]+	yes	304	296	2	0	2	2	2
28	1	307.081	306.074	Gallocatechin (C15H14O7)	Flavanol	[M+H]+	0	0	0	1	0	0	0	1	1	2	23.35	0.0015596	1.65003	270	24.35	945.195	944.187	100571	[Actual + H]+	yes	304	296	2	0	2	2	2
28	1	307.081	306.074	Gallocatechin (C15H14O7)	Flavanol	[M+H]+	0	0	0	1	0	0	1	0	0	3	23.35	0.0015636	1.65427	270	24.35	945.195	944.187	100571	[Actual + H]+	yes	304	296	2	0	2	2	2
29	1	271.06	271.061	Pelargonidin (C15H11O5)	Anthocyanidin	[M]+	0	0	0	3	0	1	0	0	0	0	23.35	0.001543	1.63247	270	24.35	945.195	944.187	100571	[Actual + H]+	yes	304	296	2	0	2	2	2
30	1	287.055	287.056	Cyanidin (C15H11O6)	Anthocyanidin	[M]+	0	0	0	3	1	0	0	0	0	0	23.35	0.0015484	1.63818	270	24.35	945.195	944.187	100571	[Actual + H]+	yes	304	296	2	0	2	2	2
30	1	287.055	287.056	Cyanidin (C15H11O6)	Anthocyanidin	[M]+	0	0	2	0	0	0	1	0	2	0	23.35	0.0015604	1.65088	270	24.35	945.195	944.187	100571	[Actual + H]+	yes	304	296	2	0	2	2	2
30	1	303.05	303.05	Delphinidin (C15H11O7)	Anthocyanidin	[M]+	0	0	2	0	0	1	0	0	2	0	23.35	0.0015558	1.64601	270	24.35	945.195	944.187	100571	[Actual + H]+	yes	304	296	2	0	2	2	2
30	1	303.05	303.05	Delphinidin (C15H11O7)	Anthocyanidin	[M]+	0	1	1	0	0	0	1	0	2	0	23.35	0.0015558	1.64601	270	24.35	945.195	944.187	100571	[Actual + H]+	yes	304	296	2	0	2	2	2
30	1	303.05	303.05	Delphinidin (C15H11O7)	Anthocyanidin	[M]+	1	0	1	0	0	0	0	1	2	0	23.35	0.0015558	1.64601	270	24.35	945.195	944.187	100571	[Actual + H]+	yes	304	296	2	0	2	2	2
30	1	303.05	303.05	Delphinidin (C15H11O7)	Anthocyanidin	[M]+	1	0	1	0	0	0	1	0	1	1	23.35	0.0015598	1.65025	270	24.35	945.195	944.187	100571	[Actual + H]+	yes	304	296	2	0	2	2	2
15	1	271.06	270.053	Genistein (C15H10O5)	Isoflavone	[M+H]+	0	0	1	2	0	0	0	1	0	0	23.41	0.00174868	1.81922	271	24.41	961.226	960.219	39840	[Actual + H]+	yes	303	303	0	0	0	0	0
17	1	285.076	284.068	Biochanin A (C16H12O5)	Isoflavone	[M+H]+	0	0	1	2	0	0	1	0	0	0	23.41	0.00174868	1.81922	271	24.41	961.226	960.219	39840	[Actual + H]+	yes	303	303	0	0	0	0	0
18	1	289.071	288.063	Dihydrokaempferol (C15H12O6)	Flavanonol	[M+H]+	0	0	2	0	0	0	0	1	2	0	23.41	0.00175598	1.82682	271	24.41	961.226	960.219	39840	[Actual + H]+	yes	303	303	0	0	0	0	0
18	1	289.071	288.063	Dihydrokaempferol (C15H12O6)	Flavanonol	[M+H]+	0	0	2	0	0	0	1	0	1	1	23.41	0.00175998	1.83098	271	24.41	961.226	960.219	39840	[Actual + H]+	yes	303	303	0	0	0	0	0
18	1	289.071	288.063	Dihydrokaempferol (C15H12O6)	Flavanonol	[M+H]+	2	0	0	1	0	1	0	0	1	0	23.41	0.00173998	1.81017	271	24.41	961.226	960.219	39840	[Actual + H]+	yes	303	303	0	0	0	0	0
19	1	305.066	304.058	Dihydroquercetin (C15H12O7)	Flavanonol	[M+H]+	0	0	2	0	0	1	0	0	1	1	23.41	0.00175538	1.82619	271	24.41	961.226	960.219	39840	[Actual + H]+	yes	303	303	0	0	0	0	0
19	1	305.066	304.058	Dihydroquercetin (C15H12O7)	Flavanonol	[M+H]+	0	1	1	0	0	0	0	1	2	0	23.41	0.00175138	1.82203	271	24.41	961.226	960.219	39840	[Actual + H]+	yes	303	303	0	0	0	0	0
19	1	305.066	304.058	Dihydroquercetin (C15H12O7)	Flavanonol	[M+H]+	0	1	1	0	0	0	1	0	1	1	23.41	0.00175538	1.82619	271	24.41	961.226	960.219	39840	[Actual + H]+	yes	303	303	0	0	0	0	0
19	1	305.066	304.058	Dihydroquercetin (C15H12O7)	Flavanonol	[M+H]+	1	0	1	0	0	0	0	1	1	1	23.41	0.00175538	1.82619	271	24.41	961.226	960.219	39840	[Actual + H]+	yes	303	303	0	0	0	0	0
19	1	305.066	304.058	Dihydroquercetin (C15H12O7)	Flavanonol	[M+H]+	1	0	1	0	0	0	1	0	0	2	23.41	0.00175938	1.83036	271	24.41	961.226	960.219	39840	[Actual + H]+	yes	303	303	0	0	0	0	0
19	1	305.066	304.058	Dihydroquercetin (C15H12O7)	Flavanonol	[M+H]+	2	0	0	1	1	0	0	0	1	0	23.41	0.00174538	1.81579	271	24.41	961.226	960.219	39840	[Actual + H]+	yes	303	303	0	0	0	0	0
20	1	321.06	320.053	Dihydromyricetin (C15H12O8)	Flavanonol	[M+H]+	0	0	2	0	1	0	0	0	1	1	23.41	0.00176078	1.83181	271	24.41	961.226	960.219	39840	[Actual + H]+	yes	303	303	0	0	0	0	0
20	1	321.06	320.053	Dihydromyricetin (C15H12O8)	Flavanonol	[M+H]+	0	1	1	0	0	1	0	0	1	1	23.41	0.00175078	1.82141	271	24.41	961.226	960.219	39840	[Actual + H]+	yes	303	303	0	0	0	0	0
20	1	321.06	320.053	Dihydromyricetin (C15H12O8)	Flavanonol	[M+H]+	0	2	0	0	0	0	0	1	2	0	23.41	0.00174678	1.81725	271	24.41	961.226	960.219	39840	[Actual + H]+	yes	303	303	0	0	0	0	0
20	1	321.06	320.053	Dihydromyricetin (C15H12O8)	Flavanonol	[M+H]+	0	2	0	0	0	0	1	0	1	1	23.41	0.00175078	1.82141	271	24.41	961.226	960.219	39840	[Actual + H]+	yes	303	303	0	0	0	0	0
20	1	321.06	320.053	Dihydromyricetin (C15H12O8)	Flavanonol	[M+H]+	1	0	1	0	0	1	0	0	0	2	23.41	0.00175478	1.82557	271	24.41	961.226	960.219	39840	[Actual + H]+	yes	303	303	0	0	0	0	0
20	1	321.06	320.053	Dihydromyricetin (C15H12O8)	Flavanonol	[M+H]+	1	1	0	0	0	0	0	1	1	1	23.41	0.00175078	1.82141	271	24.41	961.226	960.219	39840	[Actual + H]+	yes	303	303	0	0	0	0	0
20	1	321.06	320.053	Dihydromyricetin (C15H12O8)	Flavanonol	[M+H]+	1	1	0	0	0	0	1	0	0	2	23.41	0.00175478	1.82557	271	24.41	961.226	960.219	39840	[Actual + H]+	yes	303	303	0	0	0	0	0
20	1	321.06	320.053	Dihydromyricetin (C15H12O8)	Flavanonol	[M+H]+	2	0	0	0	0	0	0	1	0	2	23.41	0.00175478	1.82557	271	24.41	961.226	960.219	39840	[Actual + H]+	yes	303	303	0	0	0	0	0
21	1	287.055	286.048	Kaempferol (C15H10O6)	Flavonol	[M+H]+	0	1	0	2	0	0	0	1	0	0	23.41	0.00174408	1.81444	271	24.41	961.226	960.219	39840	[Actual + H]+	yes	303	303	0	0	0	0	0
21	1	287.055	286.048	Kaempferol (C15H10O6)	Flavonol	[M+H]+	2	0	1	0	0	0	1	0	1	0	23.41	0.00175008	1.82068	271	24.41	961.226	960.219	39840	[Actual + H]+	yes	303	303	0	0	0	0	0
22	1	303.05	302.043	Quercetin (C15H10O7)	Flavonol	[M+H]+	2	0	1	0	0	1	0	0	1	0	23.41	0.00174548	1.81589	271	24.41	961.226	960.219	39840	[Actual + H]+	yes	303	303	0	0	0	0	0
22	1	303.05	302.043	Quercetin (C15H10O7)	Flavonol	[M+H]+	2	1	0	0	0	0	1	0	1	0	23.41	0.00174548	1.81589	271	24.41	961.226	960.219	39840	[Actual + H]+	yes	303	303	0	0	0	0	0
22	1	303.05	302.043	Quercetin (C15H10O7)	Flavonol	[M+H]+	3	0	0	0	0	0	0	1	1	0	23.41	0.00174548	1.81589	271	24.41	961.226	960.219	39840	[Actual + H]+	yes	303	303	0	0	0	0	0
22	1	303.05	302.043	Quercetin (C15H10O7)	Flavonol	[M+H]+	3	0	0	0	0	0	1	0	0	1	23.41	0.00174948	1.82006	271	24.41	961.226	960.219	39840	[Actual + H]+	yes	303	303	0	0	0	0	0
23	1	319.045	318.038	Myricetin (C15H10O8)	Flavonol	[M+H]+	2	0	1	0	1	0	0	0	1	0	23.41	0.00175088	1.82151	271	24.41	961.226	960.219	39840	[Actual + H]+	yes	303	303	0	0	0	0	0
23	1	319.045	318.038	Myricetin (C15H10O8)	Flavonol	[M+H]+	2	1	0	0	0	1	0	0	1	0	23.41	0.00174088	1.81111	271	24.41	961.226	960.219	39840	[Actual + H]+	yes	303	303	0	0	0	0	0
23	1	319.045	318.038	Myricetin (C15H10O8)	Flavonol	[M+H]+	3	0	0	0	0	1	0	0	0	1	23.41	0.00174488	1.81527	271	24.41	961.226	960.219	39840	[Actual + H]+	yes	303	303	0	0	0	0	0
24	1	291.086	290.079	Leucopelargonidin (C15H14O6)	Leucoanthocyanidin	[M+H]+	0	0	1	1	0	1	0	0	1	1	23.41	0.00174998	1.82058	271	24.41	961.226	960.219	39840	[Actual + H]+	yes	303	303	0	0	0	0	0
24	1	291.086	290.079	Leucopelargonidin (C15H14O6)	Leucoanthocyanidin	[M+H]+	0	1	0	1	0	0	0	1	2	0	23.41	0.00174598	1.81642	271	24.41	961.226	960.219	39840	[Actual + H]+	yes	303	303	0	0	0	0	0
24	1	291.086	290.079	Leucopelargonidin (C15H14O6)	Leucoanthocyanidin	[M+H]+	0	1	0	1	0	0	1	0	1	1	23.41	0.00174998	1.82058	271	24.41	961.226	960.219	39840	[Actual + H]+	yes	303	303	0	0	0	0	0
24	1	291.086	290.079	Leucopelargonidin (C15H14O6)	Leucoanthocyanidin	[M+H]+	1	0	0	1	0	0	0	1	1	1	23.41	0.00174998	1.82058	271	24.41	961.226	960.219	39840	[Actual + H]+	yes	303	303	0	0	0	0	0
24	1	291.086	290.079	Leucopelargonidin (C15H14O6)	Leucoanthocyanidin	[M+H]+	1	0	0	1	0	0	1	0	0	2	23.41	0.00175398	1.82474	271	24.41	961.226	960.219	39840	[Actual + H]+	yes	303	303	0	0	0	0	0
25	1	307.081	306.074	Leucocyanidin (C15H14O7)	Leucoanthocyanidin	[M+H]+	0	0	1	1	1	0	0	0	1	1	23.41	0.00175528	1.82609	271	24.41	961.226	960.219	39840	[Actual + H]+	yes	303	303	0	0	0	0	0
25	1	307.081	306.074	Leucocyanidin (C15H14O7)	Leucoanthocyanidin	[M+H]+	0	1	0	1	0	1	0	0	1	1	23.41	0.00174528	1.81569	271	24.41	961.226	960.219	39840	[Actual + H]+	yes	303	303	0	0	0	0	0
25	1	307.081	306.074	Leucocyanidin (C15H14O7)	Leucoanthocyanidin	[M+H]+	1	0	0	1	0	1	0	0	0	2	23.41	0.00174928	1.81985	271	24.41	961.226	960.219	39840	[Actual + H]+	yes	303	303	0	0	0	0	0
26	1	323.076	322.069	Leucodelphinidin (C15H14O8)	Leucoanthocyanidin	[M+H]+	0	0	1	0	0	0	0	1	0	3	23.41	0.00176468	1.83587	271	24.41	961.226	960.219	39840	[Actual + H]+	yes	303	303	0	0	0	0	0
26	1	323.076	322.069	Leucodelphinidin (C15H14O8)	Leucoanthocyanidin	[M+H]+	0	1	0	1	1	0	0	0	1	1	23.41	0.00175068	1.8213	271	24.41	961.226	960.219	39840	[Actual + H]+	yes	303	303	0	0	0	0	0
26	1	323.076	322.069	Leucodelphinidin (C15H14O8)	Leucoanthocyanidin	[M+H]+	1	0	0	1	1	0	0	0	0	2	23.41	0.00175468	1.82547	271	24.41	961.226	960.219	39840	[Actual + H]+	yes	303	303	0	0	0	0	0
27	1	291.086	290.079	Catechin (C15H14O6)	Flavanol	[M+H]+	0	0	1	1	0	1	0	0	1	1	23.41	0.00174998	1.82058	271	24.41	961.226	960.219	39840	[Actual + H]+	yes	303	303	0	0	0	0	0
27	1	291.086	290.079	Catechin (C15H14O6)	Flavanol	[M+H]+	0	1	0	1	0	0	0	1	2	0	23.41	0.00174598	1.81642	271	24.41	961.226	960.219	39840	[Actual + H]+	yes	303	303	0	0	0	0	0
27	1	291.086	290.079	Catechin (C15H14O6)	Flavanol	[M+H]+	0	1	0	1	0	0	1	0	1	1	23.41	0.00174998	1.82058	271	24.41	961.226	960.219	39840	[Actual + H]+	yes	303	303	0	0	0	0	0
27	1	291.086	290.079	Catechin (C15H14O6)	Flavanol	[M+H]+	1	0	0	1	0	0	0	1	1	1	23.41	0.00174998	1.82058	271	24.41	961.226	960.219	39840	[Actual + H]+	yes	303	303	0	0	0	0	0
27	1	291.086	290.079	Catechin (C15H14O6)	Flavanol	[M+H]+	1	0	0	1	0	0	1	0	0	2	23.41	0.00175398	1.82474	271	24.41	961.226	960.219	39840	[Actual + H]+	yes	303	303	0	0	0	0	0
28	1	307.081	306.074	Gallocatechin (C15H14O7)	Flavanol	[M+H]+	0	0	1	1	1	0	0	0	1	1	23.41	0.00175528	1.82609	271	24.41	961.226	960.219	39840	[Actual + H]+	yes	303	303	0	0	0	0	0
28	1	307.081	306.074	Gallocatechin (C15H14O7)	Flavanol	[M+H]+	0	1	0	1	0	1	0	0	1	1	23.41	0.00174528	1.81569	271	24.41	961.226	960.219	39840	[Actual + H]+	yes	303	303	0	0	0	0	0
28	1	307.081	306.074	Gallocatechin (C15H14O7)	Flavanol	[M+H]+	1	0	0	1	0	1	0	0	0	2	23.41	0.00174928	1.81985	271	24.41	961.226	960.219	39840	[Actual + H]+	yes	303	303	0	0	0	0	0
29	1	271.06	271.061	Pelargonidin (C15H11O5)	Anthocyanidin	[M]+	0	0	1	2	0	0	0	1	0	0	23.41	0.00174868	1.81922	271	24.41	961.226	960.219	39840	[Actual + H]+	yes	303	303	0	0	0	0	0
30	1	287.055	287.056	Cyanidin (C15H11O6)	Anthocyanidin	[M]+	0	1	0	2	0	0	0	1	0	0	23.41	0.00174408	1.81444	271	24.41	961.226	960.219	39840	[Actual + H]+	yes	303	303	0	0	0	0	0
30	1	287.055	287.056	Cyanidin (C15H11O6)	Anthocyanidin	[M]+	2	0	1	0	0	0	1	0	1	0	23.41	0.00175008	1.82068	271	24.41	961.226	960.219	39840	[Actual + H]+	yes	303	303	0	0	0	0	0
30	1	303.05	303.05	Delphinidin (C15H11O7)	Anthocyanidin	[M]+	2	0	1	0	0	1	0	0	1	0	23.41	0.00174548	1.81589	271	24.41	961.226	960.219	39840	[Actual + H]+	yes	303	303	0	0	0	0	0
30	1	303.05	303.05	Delphinidin (C15H11O7)	Anthocyanidin	[M]+	2	1	0	0	0	0	1	0	1	0	23.41	0.00174548	1.81589	271	24.41	961.226	960.219	39840	[Actual + H]+	yes	303	303	0	0	0	0	0
30	1	303.05	303.05	Delphinidin (C15H11O7)	Anthocyanidin	[M]+	3	0	0	0	0	0	0	1	1	0	23.41	0.00174548	1.81589	271	24.41	961.226	960.219	39840	[Actual + H]+	yes	303	303	0	0	0	0	0
30	1	303.05	303.05	Delphinidin (C15H11O7)	Anthocyanidin	[M]+	3	0	0	0	0	0	1	0	0	1	23.41	0.00174948	1.82006	271	24.41	961.226	960.219	39840	[Actual + H]+	yes	303	303	0	0	0	0	0
31	1	301.071	301.071	Peonidin (C16H13O6)	Anthocyanidin	[M]+	0	0	1	2	0	1	0	0	0	0	23.41	0.00174398	1.81433	271	24.41	961.226	960.219	39840	[Actual + H]+	yes	303	303	0	0	0	0	0
31	1	301.071	301.071	Peonidin (C16H13O6)	Anthocyanidin	[M]+	0	1	0	2	0	0	1	0	0	0	23.41	0.00174398	1.81433	271	24.41	961.226	960.219	39840	[Actual + H]+	yes	303	303	0	0	0	0	0
31	1	301.071	301.071	Peonidin (C16H13O6)	Anthocyanidin	[M]+	1	0	0	2	0	0	0	1	0	0	23.41	0.00174398	1.81433	271	24.41	961.226	960.219	39840	[Actual + H]+	yes	303	303	0	0	0	0	0
14	1	255.065	254.058	Daidzein (C15H10O4)	Isoflavone	[M+H]+	1	0	0	1	0	0	0	0	0	0	24.26	0.000992843	1.76305	296	25.26	563.141	562.133	66834	[Actual + H]+	yes	43	41	2	0	0	0	0
31	1	301.071	301.071	Peonidin (C16H13O6)	Anthocyanidin	[M]+	0	0	1	0	0	0	0	0	0	1	24.26	0.00100354	1.78205	296	25.26	563.141	562.133	66834	[Actual + H]+	yes	43	41	2	0	0	0	0
18	1	289.071	288.063	Dihydrokaempferol (C15H12O6)	Flavanonol	[M+H]+	1	0	0	1	0	1	0	0	1	0	24.61	0.00117776	1.42039	304	25.61	829.183	828.176	298366	[Actual + H]+	yes	185	177	2	0	2	2	2
19	1	305.066	304.058	Dihydroquercetin (C15H12O7)	Flavanonol	[M+H]+	0	0	1	0	0	0	0	1	1	1	24.61	0.00119316	1.43896	304	25.61	829.183	828.176	298366	[Actual + H]+	yes	185	177	2	0	2	2	2
19	1	305.066	304.058	Dihydroquercetin (C15H12O7)	Flavanonol	[M+H]+	0	0	1	0	0	0	1	0	0	2	24.61	0.00119716	1.44379	304	25.61	829.183	828.176	298366	[Actual + H]+	yes	185	177	2	0	2	2	2
19	1	305.066	304.058	Dihydroquercetin (C15H12O7)	Flavanonol	[M+H]+	1	0	0	1	1	0	0	0	1	0	24.61	0.00118316	1.4269	304	25.61	829.183	828.176	298366	[Actual + H]+	yes	185	177	2	0	2	2	2
20	1	321.06	320.053	Dihydromyricetin (C15H12O8)	Flavanonol	[M+H]+	0	0	1	0	0	1	0	0	0	2	24.61	0.00119256	1.43824	304	25.61	829.183	828.176	298366	[Actual + H]+	yes	185	177	2	0	2	2	2
20	1	321.06	320.053	Dihydromyricetin (C15H12O8)	Flavanonol	[M+H]+	0	1	0	0	0	0	0	1	1	1	24.61	0.00118856	1.43342	304	25.61	829.183	828.176	298366	[Actual + H]+	yes	185	177	2	0	2	2	2
20	1	321.06	320.053	Dihydromyricetin (C15H12O8)	Flavanonol	[M+H]+	0	1	0	0	0	0	1	0	0	2	24.61	0.00119256	1.43824	304	25.61	829.183	828.176	298366	[Actual + H]+	yes	185	177	2	0	2	2	2
20	1	321.06	320.053	Dihydromyricetin (C15H12O8)	Flavanonol	[M+H]+	1	0	0	0	0	0	0	1	0	2	24.61	0.00119256	1.43824	304	25.61	829.183	828.176	298366	[Actual + H]+	yes	185	177	2	0	2	2	2
21	1	287.055	286.048	Kaempferol (C15H10O6)	Flavonol	[M+H]+	1	0	1	0	0	0	1	0	1	0	24.61	0.00118786	1.43257	304	25.61	829.183	828.176	298366	[Actual + H]+	yes	185	177	2	0	2	2	2
22	1	303.05	302.043	Quercetin (C15H10O7)	Flavonol	[M+H]+	1	0	1	0	0	1	0	0	1	0	24.61	0.00118326	1.42703	304	25.61	829.183	828.176	298366	[Actual + H]+	yes	185	177	2	0	2	2	2
22	1	303.05	302.043	Quercetin (C15H10O7)	Flavonol	[M+H]+	1	1	0	0	0	0	1	0	1	0	24.61	0.00118326	1.42703	304	25.61	829.183	828.176	298366	[Actual + H]+	yes	185	177	2	0	2	2	2
22	1	303.05	302.043	Quercetin (C15H10O7)	Flavonol	[M+H]+	2	0	0	0	0	0	0	1	1	0	24.61	0.00118326	1.42703	304	25.61	829.183	828.176	298366	[Actual + H]+	yes	185	177	2	0	2	2	2
22	1	303.05	302.043	Quercetin (C15H10O7)	Flavonol	[M+H]+	2	0	0	0	0	0	1	0	0	1	24.61	0.00118726	1.43185	304	25.61	829.183	828.176	298366	[Actual + H]+	yes	185	177	2	0	2	2	2
23	1	319.045	318.038	Myricetin (C15H10O8)	Flavonol	[M+H]+	1	0	1	0	1	0	0	0	1	0	24.61	0.00118866	1.43354	304	25.61	829.183	828.176	298366	[Actual + H]+	yes	185	177	2	0	2	2	2
23	1	319.045	318.038	Myricetin (C15H10O8)	Flavonol	[M+H]+	1	1	0	0	0	1	0	0	1	0	24.61	0.00117866	1.42148	304	25.61	829.183	828.176	298366	[Actual + H]+	yes	185	177	2	0	2	2	2
23	1	319.045	318.038	Myricetin (C15H10O8)	Flavonol	[M+H]+	2	0	0	0	0	1	0	0	0	1	24.61	0.00118266	1.4263	304	25.61	829.183	828.176	298366	[Actual + H]+	yes	185	177	2	0	2	2	2
24	1	291.086	290.079	Leucopelargonidin (C15H14O6)	Leucoanthocyanidin	[M+H]+	0	0	0	1	0	0	0	1	1	1	24.61	0.00118776	1.43245	304	25.61	829.183	828.176	298366	[Actual + H]+	yes	185	177	2	0	2	2	2
24	1	291.086	290.079	Leucopelargonidin (C15H14O6)	Leucoanthocyanidin	[M+H]+	0	0	0	1	0	0	1	0	0	2	24.61	0.00119176	1.43728	304	25.61	829.183	828.176	298366	[Actual + H]+	yes	185	177	2	0	2	2	2
25	1	307.081	306.074	Leucocyanidin (C15H14O7)	Leucoanthocyanidin	[M+H]+	0	0	0	1	0	1	0	0	0	2	24.61	0.00118706	1.43161	304	25.61	829.183	828.176	298366	[Actual + H]+	yes	185	177	2	0	2	2	2
26	1	323.076	322.069	Leucodelphinidin (C15H14O8)	Leucoanthocyanidin	[M+H]+	0	0	0	1	1	0	0	0	0	2	24.61	0.00119246	1.43812	304	25.61	829.183	828.176	298366	[Actual + H]+	yes	185	177	2	0	2	2	2
27	1	291.086	290.079	Catechin (C15H14O6)	Flavanol	[M+H]+	0	0	0	1	0	0	0	1	1	1	24.61	0.00118776	1.43245	304	25.61	829.183	828.176	298366	[Actual + H]+	yes	185	177	2	0	2	2	2
27	1	291.086	290.079	Catechin (C15H14O6)	Flavanol	[M+H]+	0	0	0	1	0	0	1	0	0	2	24.61	0.00119176	1.43728	304	25.61	829.183	828.176	298366	[Actual + H]+	yes	185	177	2	0	2	2	2
28	1	307.081	306.074	Gallocatechin (C15H14O7)	Flavanol	[M+H]+	0	0	0	1	0	1	0	0	0	2	24.61	0.00118706	1.43161	304	25.61	829.183	828.176	298366	[Actual + H]+	yes	185	177	2	0	2	2	2
30	1	287.055	287.056	Cyanidin (C15H11O6)	Anthocyanidin	[M]+	1	0	1	0	0	0	1	0	1	0	24.61	0.00118786	1.43257	304	25.61	829.183	828.176	298366	[Actual + H]+	yes	185	177	2	0	2	2	2
30	1	303.05	303.05	Delphinidin (C15H11O7)	Anthocyanidin	[M]+	1	0	1	0	0	1	0	0	1	0	24.61	0.00118326	1.42703	304	25.61	829.183	828.176	298366	[Actual + H]+	yes	185	177	2	0	2	2	2
30	1	303.05	303.05	Delphinidin (C15H11O7)	Anthocyanidin	[M]+	1	1	0	0	0	0	1	0	1	0	24.61	0.00118326	1.42703	304	25.61	829.183	828.176	298366	[Actual + H]+	yes	185	177	2	0	2	2	2
30	1	303.05	303.05	Delphinidin (C15H11O7)	Anthocyanidin	[M]+	2	0	0	0	0	0	0	1	1	0	24.61	0.00118326	1.42703	304	25.61	829.183	828.176	298366	[Actual + H]+	yes	185	177	2	0	2	2	2
30	1	303.05	303.05	Delphinidin (C15H11O7)	Anthocyanidin	[M]+	2	0	0	0	0	0	1	0	0	1	24.61	0.00118726	1.43185	304	25.61	829.183	828.176	298366	[Actual + H]+	yes	185	177	2	0	2	2	2
31	1	301.071	301.071	Peonidin (C16H13O6)	Anthocyanidin	[M]+	0	0	0	2	0	0	0	1	0	0	24.61	0.00118176	1.42522	304	25.61	829.183	828.176	298366	[Actual + H]+	yes	185	177	2	0	2	2	2
14	1	255.065	254.058	Daidzein (C15H10O4)	Isoflavone	[M+H]+	0	0	0	2	0	0	1	0	0	0	24.89	0.00130112	1.69161	312	25.89	769.162	768.155	330391	[Actual + H]+	yes	134	134	0	0	0	0	0
15	1	271.06	270.053	Genistein (C15H10O5)	Isoflavone	[M+H]+	0	0	0	2	0	1	0	0	0	0	24.89	0.00129652	1.68563	312	25.89	769.162	768.155	330391	[Actual + H]+	yes	134	134	0	0	0	0	0
18	1	289.071	288.063	Dihydrokaempferol (C15H12O6)	Flavanonol	[M+H]+	0	0	1	0	0	1	0	0	2	0	24.89	0.00130382	1.69512	312	25.89	769.162	768.155	330391	[Actual + H]+	yes	134	134	0	0	0	0	0
18	1	289.071	288.063	Dihydrokaempferol (C15H12O6)	Flavanonol	[M+H]+	0	1	0	0	0	0	1	0	2	0	24.89	0.00130382	1.69512	312	25.89	769.162	768.155	330391	[Actual + H]+	yes	134	134	0	0	0	0	0
18	1	289.071	288.063	Dihydrokaempferol (C15H12O6)	Flavanonol	[M+H]+	1	0	0	0	0	0	0	1	2	0	24.89	0.00130382	1.69512	312	25.89	769.162	768.155	330391	[Actual + H]+	yes	134	134	0	0	0	0	0
18	1	289.071	288.063	Dihydrokaempferol (C15H12O6)	Flavanonol	[M+H]+	1	0	0	0	0	0	1	0	1	1	24.89	0.00130782	1.70032	312	25.89	769.162	768.155	330391	[Actual + H]+	yes	134	134	0	0	0	0	0
19	1	305.066	304.058	Dihydroquercetin (C15H12O7)	Flavanonol	[M+H]+	0	0	1	0	1	0	0	0	2	0	24.89	0.00130922	1.70214	312	25.89	769.162	768.155	330391	[Actual + H]+	yes	134	134	0	0	0	0	0
19	1	305.066	304.058	Dihydroquercetin (C15H12O7)	Flavanonol	[M+H]+	0	1	0	0	0	1	0	0	2	0	24.89	0.00129922	1.68914	312	25.89	769.162	768.155	330391	[Actual + H]+	yes	134	134	0	0	0	0	0
19	1	305.066	304.058	Dihydroquercetin (C15H12O7)	Flavanonol	[M+H]+	1	0	0	0	0	1	0	0	1	1	24.89	0.00130322	1.69434	312	25.89	769.162	768.155	330391	[Actual + H]+	yes	134	134	0	0	0	0	0
20	1	321.06	320.053	Dihydromyricetin (C15H12O8)	Flavanonol	[M+H]+	0	1	0	0	1	0	0	0	2	0	24.89	0.00130462	1.69616	312	25.89	769.162	768.155	330391	[Actual + H]+	yes	134	134	0	0	0	0	0
20	1	321.06	320.053	Dihydromyricetin (C15H12O8)	Flavanonol	[M+H]+	1	0	0	0	1	0	0	0	1	1	24.89	0.00130862	1.70136	312	25.89	769.162	768.155	330391	[Actual + H]+	yes	134	134	0	0	0	0	0
21	1	287.055	286.048	Kaempferol (C15H10O6)	Flavonol	[M+H]+	0	0	0	2	1	0	0	0	0	0	24.89	0.00130192	1.69265	312	25.89	769.162	768.155	330391	[Actual + H]+	yes	134	134	0	0	0	0	0
24	1	291.086	290.079	Leucopelargonidin (C15H14O6)	Leucoanthocyanidin	[M+H]+	0	0	0	1	1	0	0	0	2	0	24.89	0.00130382	1.69512	312	25.89	769.162	768.155	330391	[Actual + H]+	yes	134	134	0	0	0	0	0
25	1	307.081	306.074	Leucocyanidin (C15H14O7)	Leucoanthocyanidin	[M+H]+	0	0	0	0	0	0	0	1	1	2	24.89	0.00131312	1.70721	312	25.89	769.162	768.155	330391	[Actual + H]+	yes	134	134	0	0	0	0	0
25	1	307.081	306.074	Leucocyanidin (C15H14O7)	Leucoanthocyanidin	[M+H]+	0	0	0	0	0	0	1	0	0	3	24.89	0.00131712	1.71241	312	25.89	769.162	768.155	330391	[Actual + H]+	yes	134	134	0	0	0	0	0
26	1	323.076	322.069	Leucodelphinidin (C15H14O8)	Leucoanthocyanidin	[M+H]+	0	0	0	0	0	1	0	0	0	3	24.89	0.00131252	1.70643	312	25.89	769.162	768.155	330391	[Actual + H]+	yes	134	134	0	0	0	0	0
27	1	291.086	290.079	Catechin (C15H14O6)	Flavanol	[M+H]+	0	0	0	1	1	0	0	0	2	0	24.89	0.00130382	1.69512	312	25.89	769.162	768.155	330391	[Actual + H]+	yes	134	134	0	0	0	0	0
28	1	307.081	306.074	Gallocatechin (C15H14O7)	Flavanol	[M+H]+	0	0	0	0	0	0	0	1	1	2	24.89	0.00131312	1.70721	312	25.89	769.162	768.155	330391	[Actual + H]+	yes	134	134	0	0	0	0	0
28	1	307.081	306.074	Gallocatechin (C15H14O7)	Flavanol	[M+H]+	0	0	0	0	0	0	1	0	0	3	24.89	0.00131712	1.71241	312	25.89	769.162	768.155	330391	[Actual + H]+	yes	134	134	0	0	0	0	0
29	1	271.06	271.061	Pelargonidin (C15H11O5)	Anthocyanidin	[M]+	0	0	0	2	0	1	0	0	0	0	24.89	0.00129652	1.68563	312	25.89	769.162	768.155	330391	[Actual + H]+	yes	134	134	0	0	0	0	0
30	1	287.055	287.056	Cyanidin (C15H11O6)	Anthocyanidin	[M]+	0	0	0	2	1	0	0	0	0	0	24.89	0.00130192	1.69265	312	25.89	769.162	768.155	330391	[Actual + H]+	yes	134	134	0	0	0	0	0
15	1	271.06	270.053	Genistein (C15H10O5)	Isoflavone	[M+H]+	0	0	0	2	0	0	0	1	0	0	24.9	0.0010492	1.31286	314	25.9	799.173	798.165	1159832	[Actual + H]+	yes	158	154	1	0	1	1	1
17	1	285.076	284.068	Biochanin A (C16H12O5)	Isoflavone	[M+H]+	0	0	0	2	0	0	1	0	0	0	24.9	0.0010492	1.31286	314	25.9	799.173	798.165	1159832	[Actual + H]+	yes	158	154	1	0	1	1	1
18	1	289.071	288.063	Dihydrokaempferol (C15H12O6)	Flavanonol	[M+H]+	0	0	1	0	0	0	0	1	2	0	24.9	0.0010565	1.32199	314	25.9	799.173	798.165	1159832	[Actual + H]+	yes	158	154	1	0	1	1	1
18	1	289.071	288.063	Dihydrokaempferol (C15H12O6)	Flavanonol	[M+H]+	0	0	1	0	0	0	1	0	1	1	24.9	0.0010605	1.327	314	25.9	799.173	798.165	1159832	[Actual + H]+	yes	158	154	1	0	1	1	1
19	1	305.066	304.058	Dihydroquercetin (C15H12O7)	Flavanonol	[M+H]+	0	0	1	0	0	1	0	0	1	1	24.9	0.0010559	1.32124	314	25.9	799.173	798.165	1159832	[Actual + H]+	yes	158	154	1	0	1	1	1
19	1	305.066	304.058	Dihydroquercetin (C15H12O7)	Flavanonol	[M+H]+	0	1	0	0	0	0	0	1	2	0	24.9	0.0010519	1.31624	314	25.9	799.173	798.165	1159832	[Actual + H]+	yes	158	154	1	0	1	1	1
19	1	305.066	304.058	Dihydroquercetin (C15H12O7)	Flavanonol	[M+H]+	0	1	0	0	0	0	1	0	1	1	24.9	0.0010559	1.32124	314	25.9	799.173	798.165	1159832	[Actual + H]+	yes	158	154	1	0	1	1	1
19	1	305.066	304.058	Dihydroquercetin (C15H12O7)	Flavanonol	[M+H]+	1	0	0	0	0	0	0	1	1	1	24.9	0.0010559	1.32124	314	25.9	799.173	798.165	1159832	[Actual + H]+	yes	158	154	1	0	1	1	1
19	1	305.066	304.058	Dihydroquercetin (C15H12O7)	Flavanonol	[M+H]+	1	0	0	0	0	0	1	0	0	2	24.9	0.0010599	1.32625	314	25.9	799.173	798.165	1159832	[Actual + H]+	yes	158	154	1	0	1	1	1
20	1	321.06	320.053	Dihydromyricetin (C15H12O8)	Flavanonol	[M+H]+	0	0	1	0	1	0	0	0	1	1	24.9	0.0010613	1.328	314	25.9	799.173	798.165	1159832	[Actual + H]+	yes	158	154	1	0	1	1	1
20	1	321.06	320.053	Dihydromyricetin (C15H12O8)	Flavanonol	[M+H]+	0	1	0	0	0	1	0	0	1	1	24.9	0.0010513	1.31549	314	25.9	799.173	798.165	1159832	[Actual + H]+	yes	158	154	1	0	1	1	1
20	1	321.06	320.053	Dihydromyricetin (C15H12O8)	Flavanonol	[M+H]+	1	0	0	0	0	1	0	0	0	2	24.9	0.0010553	1.32049	314	25.9	799.173	798.165	1159832	[Actual + H]+	yes	158	154	1	0	1	1	1
21	1	287.055	286.048	Kaempferol (C15H10O6)	Flavonol	[M+H]+	2	0	0	0	0	0	1	0	1	0	24.9	0.0010506	1.31461	314	25.9	799.173	798.165	1159832	[Actual + H]+	yes	158	154	1	0	1	1	1
22	1	303.05	302.043	Quercetin (C15H10O7)	Flavonol	[M+H]+	2	0	0	0	0	1	0	0	1	0	24.9	0.001046	1.30886	314	25.9	799.173	798.165	1159832	[Actual + H]+	yes	158	154	1	0	1	1	1
23	1	319.045	318.038	Myricetin (C15H10O8)	Flavonol	[M+H]+	2	0	0	0	1	0	0	0	1	0	24.9	0.0010514	1.31561	314	25.9	799.173	798.165	1159832	[Actual + H]+	yes	158	154	1	0	1	1	1
24	1	291.086	290.079	Leucopelargonidin (C15H14O6)	Leucoanthocyanidin	[M+H]+	0	0	0	1	0	1	0	0	1	1	24.9	0.0010505	1.31449	314	25.9	799.173	798.165	1159832	[Actual + H]+	yes	158	154	1	0	1	1	1
25	1	307.081	306.074	Leucocyanidin (C15H14O7)	Leucoanthocyanidin	[M+H]+	0	0	0	1	1	0	0	0	1	1	24.9	0.0010558	1.32112	314	25.9	799.173	798.165	1159832	[Actual + H]+	yes	158	154	1	0	1	1	1
26	1	323.076	322.069	Leucodelphinidin (C15H14O8)	Leucoanthocyanidin	[M+H]+	0	0	0	0	0	0	0	1	0	3	24.9	0.0010652	1.33288	314	25.9	799.173	798.165	1159832	[Actual + H]+	yes	158	154	1	0	1	1	1
27	1	291.086	290.079	Catechin (C15H14O6)	Flavanol	[M+H]+	0	0	0	1	0	1	0	0	1	1	24.9	0.0010505	1.31449	314	25.9	799.173	798.165	1159832	[Actual + H]+	yes	158	154	1	0	1	1	1
28	1	307.081	306.074	Gallocatechin (C15H14O7)	Flavanol	[M+H]+	0	0	0	1	1	0	0	0	1	1	24.9	0.0010558	1.32112	314	25.9	799.173	798.165	1159832	[Actual + H]+	yes	158	154	1	0	1	1	1
29	1	271.06	271.061	Pelargonidin (C15H11O5)	Anthocyanidin	[M]+	0	0	0	2	0	0	0	1	0	0	24.9	0.0010492	1.31286	314	25.9	799.173	798.165	1159832	[Actual + H]+	yes	158	154	1	0	1	1	1
30	1	287.055	287.056	Cyanidin (C15H11O6)	Anthocyanidin	[M]+	2	0	0	0	0	0	1	0	1	0	24.9	0.0010506	1.31461	314	25.9	799.173	798.165	1159832	[Actual + H]+	yes	158	154	1	0	1	1	1
30	1	303.05	303.05	Delphinidin (C15H11O7)	Anthocyanidin	[M]+	2	0	0	0	0	1	0	0	1	0	24.9	0.001046	1.30886	314	25.9	799.173	798.165	1159832	[Actual + H]+	yes	158	154	1	0	1	1	1
31	1	301.071	301.071	Peonidin (C16H13O6)	Anthocyanidin	[M]+	0	0	0	2	0	1	0	0	0	0	24.9	0.0010445	1.30698	314	25.9	799.173	798.165	1159832	[Actual + H]+	yes	158	154	1	0	1	1	1
14	1	255.065	254.058	Daidzein (C15H10O4)	Isoflavone	[M+H]+	0	0	0	2	0	0	1	0	0	0	25.55	0.00146317	1.9023	330	26.55	769.163	768.155	76308	[Actual + H]+	yes	134	134	0	0	0	0	0
15	1	271.06	270.053	Genistein (C15H10O5)	Isoflavone	[M+H]+	0	0	0	2	0	1	0	0	0	0	25.55	0.00145857	1.89632	330	26.55	769.163	768.155	76308	[Actual + H]+	yes	134	134	0	0	0	0	0
18	1	289.071	288.063	Dihydrokaempferol (C15H12O6)	Flavanonol	[M+H]+	0	0	1	0	0	1	0	0	2	0	25.55	0.00146587	1.90581	330	26.55	769.163	768.155	76308	[Actual + H]+	yes	134	134	0	0	0	0	0
18	1	289.071	288.063	Dihydrokaempferol (C15H12O6)	Flavanonol	[M+H]+	0	1	0	0	0	0	1	0	2	0	25.55	0.00146587	1.90581	330	26.55	769.163	768.155	76308	[Actual + H]+	yes	134	134	0	0	0	0	0
18	1	289.071	288.063	Dihydrokaempferol (C15H12O6)	Flavanonol	[M+H]+	1	0	0	0	0	0	0	1	2	0	25.55	0.00146587	1.90581	330	26.55	769.163	768.155	76308	[Actual + H]+	yes	134	134	0	0	0	0	0
18	1	289.071	288.063	Dihydrokaempferol (C15H12O6)	Flavanonol	[M+H]+	1	0	0	0	0	0	1	0	1	1	25.55	0.00146987	1.91101	330	26.55	769.163	768.155	76308	[Actual + H]+	yes	134	134	0	0	0	0	0
19	1	305.066	304.058	Dihydroquercetin (C15H12O7)	Flavanonol	[M+H]+	0	0	1	0	1	0	0	0	2	0	25.55	0.00147127	1.91283	330	26.55	769.163	768.155	76308	[Actual + H]+	yes	134	134	0	0	0	0	0
19	1	305.066	304.058	Dihydroquercetin (C15H12O7)	Flavanonol	[M+H]+	0	1	0	0	0	1	0	0	2	0	25.55	0.00146127	1.89983	330	26.55	769.163	768.155	76308	[Actual + H]+	yes	134	134	0	0	0	0	0
19	1	305.066	304.058	Dihydroquercetin (C15H12O7)	Flavanonol	[M+H]+	1	0	0	0	0	1	0	0	1	1	25.55	0.00146527	1.90503	330	26.55	769.163	768.155	76308	[Actual + H]+	yes	134	134	0	0	0	0	0
20	1	321.06	320.053	Dihydromyricetin (C15H12O8)	Flavanonol	[M+H]+	0	1	0	0	1	0	0	0	2	0	25.55	0.00146667	1.90685	330	26.55	769.163	768.155	76308	[Actual + H]+	yes	134	134	0	0	0	0	0
20	1	321.06	320.053	Dihydromyricetin (C15H12O8)	Flavanonol	[M+H]+	1	0	0	0	1	0	0	0	1	1	25.55	0.00147067	1.91205	330	26.55	769.163	768.155	76308	[Actual + H]+	yes	134	134	0	0	0	0	0
21	1	287.055	286.048	Kaempferol (C15H10O6)	Flavonol	[M+H]+	0	0	0	2	1	0	0	0	0	0	25.55	0.00146397	1.90334	330	26.55	769.163	768.155	76308	[Actual + H]+	yes	134	134	0	0	0	0	0
24	1	291.086	290.079	Leucopelargonidin (C15H14O6)	Leucoanthocyanidin	[M+H]+	0	0	0	1	1	0	0	0	2	0	25.55	0.00146587	1.90581	330	26.55	769.163	768.155	76308	[Actual + H]+	yes	134	134	0	0	0	0	0
25	1	307.081	306.074	Leucocyanidin (C15H14O7)	Leucoanthocyanidin	[M+H]+	0	0	0	0	0	0	0	1	1	2	25.55	0.00147517	1.9179	330	26.55	769.163	768.155	76308	[Actual + H]+	yes	134	134	0	0	0	0	0
25	1	307.081	306.074	Leucocyanidin (C15H14O7)	Leucoanthocyanidin	[M+H]+	0	0	0	0	0	0	1	0	0	3	25.55	0.00147917	1.9231	330	26.55	769.163	768.155	76308	[Actual + H]+	yes	134	134	0	0	0	0	0
26	1	323.076	322.069	Leucodelphinidin (C15H14O8)	Leucoanthocyanidin	[M+H]+	0	0	0	0	0	1	0	0	0	3	25.55	0.00147457	1.91712	330	26.55	769.163	768.155	76308	[Actual + H]+	yes	134	134	0	0	0	0	0
27	1	291.086	290.079	Catechin (C15H14O6)	Flavanol	[M+H]+	0	0	0	1	1	0	0	0	2	0	25.55	0.00146587	1.90581	330	26.55	769.163	768.155	76308	[Actual + H]+	yes	134	134	0	0	0	0	0
28	1	307.081	306.074	Gallocatechin (C15H14O7)	Flavanol	[M+H]+	0	0	0	0	0	0	0	1	1	2	25.55	0.00147517	1.9179	330	26.55	769.163	768.155	76308	[Actual + H]+	yes	134	134	0	0	0	0	0
28	1	307.081	306.074	Gallocatechin (C15H14O7)	Flavanol	[M+H]+	0	0	0	0	0	0	1	0	0	3	25.55	0.00147917	1.9231	330	26.55	769.163	768.155	76308	[Actual + H]+	yes	134	134	0	0	0	0	0
29	1	271.06	271.061	Pelargonidin (C15H11O5)	Anthocyanidin	[M]+	0	0	0	2	0	1	0	0	0	0	25.55	0.00145857	1.89632	330	26.55	769.163	768.155	76308	[Actual + H]+	yes	134	134	0	0	0	0	0
30	1	287.055	287.056	Cyanidin (C15H11O6)	Anthocyanidin	[M]+	0	0	0	2	1	0	0	0	0	0	25.55	0.00146397	1.90334	330	26.55	769.163	768.155	76308	[Actual + H]+	yes	134	134	0	0	0	0	0
15	1	271.06	270.053	Genistein (C15H10O5)	Isoflavone	[M+H]+	0	0	0	2	0	0	0	1	0	0	25.76	0.00134066	1.67756	335	26.76	799.173	798.166	202072	[Actual + H]+	yes	159	155	1	0	1	1	1
17	1	285.076	284.068	Biochanin A (C16H12O5)	Isoflavone	[M+H]+	0	0	0	2	0	0	1	0	0	0	25.76	0.00134066	1.67756	335	26.76	799.173	798.166	202072	[Actual + H]+	yes	159	155	1	0	1	1	1
18	1	289.071	288.063	Dihydrokaempferol (C15H12O6)	Flavanonol	[M+H]+	0	0	1	0	0	0	0	1	2	0	25.76	0.00134796	1.6867	335	26.76	799.173	798.166	202072	[Actual + H]+	yes	159	155	1	0	1	1	1
18	1	289.071	288.063	Dihydrokaempferol (C15H12O6)	Flavanonol	[M+H]+	0	0	1	0	0	0	1	0	1	1	25.76	0.00135196	1.6917	335	26.76	799.173	798.166	202072	[Actual + H]+	yes	159	155	1	0	1	1	1
19	1	305.066	304.058	Dihydroquercetin (C15H12O7)	Flavanonol	[M+H]+	0	0	1	0	0	1	0	0	1	1	25.76	0.00134736	1.68595	335	26.76	799.173	798.166	202072	[Actual + H]+	yes	159	155	1	0	1	1	1
19	1	305.066	304.058	Dihydroquercetin (C15H12O7)	Flavanonol	[M+H]+	0	1	0	0	0	0	0	1	2	0	25.76	0.00134336	1.68094	335	26.76	799.173	798.166	202072	[Actual + H]+	yes	159	155	1	0	1	1	1
19	1	305.066	304.058	Dihydroquercetin (C15H12O7)	Flavanonol	[M+H]+	0	1	0	0	0	0	1	0	1	1	25.76	0.00134736	1.68595	335	26.76	799.173	798.166	202072	[Actual + H]+	yes	159	155	1	0	1	1	1
19	1	305.066	304.058	Dihydroquercetin (C15H12O7)	Flavanonol	[M+H]+	1	0	0	0	0	0	0	1	1	1	25.76	0.00134736	1.68595	335	26.76	799.173	798.166	202072	[Actual + H]+	yes	159	155	1	0	1	1	1
19	1	305.066	304.058	Dihydroquercetin (C15H12O7)	Flavanonol	[M+H]+	1	0	0	0	0	0	1	0	0	2	25.76	0.00135136	1.69095	335	26.76	799.173	798.166	202072	[Actual + H]+	yes	159	155	1	0	1	1	1
20	1	321.06	320.053	Dihydromyricetin (C15H12O8)	Flavanonol	[M+H]+	0	0	1	0	1	0	0	0	1	1	25.76	0.00135276	1.6927	335	26.76	799.173	798.166	202072	[Actual + H]+	yes	159	155	1	0	1	1	1
20	1	321.06	320.053	Dihydromyricetin (C15H12O8)	Flavanonol	[M+H]+	0	1	0	0	0	1	0	0	1	1	25.76	0.00134276	1.68019	335	26.76	799.173	798.166	202072	[Actual + H]+	yes	159	155	1	0	1	1	1
20	1	321.06	320.053	Dihydromyricetin (C15H12O8)	Flavanonol	[M+H]+	1	0	0	0	0	1	0	0	0	2	25.76	0.00134676	1.6852	335	26.76	799.173	798.166	202072	[Actual + H]+	yes	159	155	1	0	1	1	1
21	1	287.055	286.048	Kaempferol (C15H10O6)	Flavonol	[M+H]+	2	0	0	0	0	0	1	0	1	0	25.76	0.00134206	1.67932	335	26.76	799.173	798.166	202072	[Actual + H]+	yes	159	155	1	0	1	1	1
22	1	303.05	302.043	Quercetin (C15H10O7)	Flavonol	[M+H]+	2	0	0	0	0	1	0	0	1	0	25.76	0.00133746	1.67356	335	26.76	799.173	798.166	202072	[Actual + H]+	yes	159	155	1	0	1	1	1
23	1	319.045	318.038	Myricetin (C15H10O8)	Flavonol	[M+H]+	2	0	0	0	1	0	0	0	1	0	25.76	0.00134286	1.68032	335	26.76	799.173	798.166	202072	[Actual + H]+	yes	159	155	1	0	1	1	1
24	1	291.086	290.079	Leucopelargonidin (C15H14O6)	Leucoanthocyanidin	[M+H]+	0	0	0	1	0	1	0	0	1	1	25.76	0.00134196	1.67919	335	26.76	799.173	798.166	202072	[Actual + H]+	yes	159	155	1	0	1	1	1
25	1	307.081	306.074	Leucocyanidin (C15H14O7)	Leucoanthocyanidin	[M+H]+	0	0	0	1	1	0	0	0	1	1	25.76	0.00134726	1.68582	335	26.76	799.173	798.166	202072	[Actual + H]+	yes	159	155	1	0	1	1	1
26	1	323.076	322.069	Leucodelphinidin (C15H14O8)	Leucoanthocyanidin	[M+H]+	0	0	0	0	0	0	0	1	0	3	25.76	0.00135666	1.69758	335	26.76	799.173	798.166	202072	[Actual + H]+	yes	159	155	1	0	1	1	1
27	1	291.086	290.079	Catechin (C15H14O6)	Flavanol	[M+H]+	0	0	0	1	0	1	0	0	1	1	25.76	0.00134196	1.67919	335	26.76	799.173	798.166	202072	[Actual + H]+	yes	159	155	1	0	1	1	1
28	1	307.081	306.074	Gallocatechin (C15H14O7)	Flavanol	[M+H]+	0	0	0	1	1	0	0	0	1	1	25.76	0.00134726	1.68582	335	26.76	799.173	798.166	202072	[Actual + H]+	yes	159	155	1	0	1	1	1
29	1	271.06	271.061	Pelargonidin (C15H11O5)	Anthocyanidin	[M]+	0	0	0	2	0	0	0	1	0	0	25.76	0.00134066	1.67756	335	26.76	799.173	798.166	202072	[Actual + H]+	yes	159	155	1	0	1	1	1
30	1	287.055	287.056	Cyanidin (C15H11O6)	Anthocyanidin	[M]+	2	0	0	0	0	0	1	0	1	0	25.76	0.00134206	1.67932	335	26.76	799.173	798.166	202072	[Actual + H]+	yes	159	155	1	0	1	1	1
30	1	303.05	303.05	Delphinidin (C15H11O7)	Anthocyanidin	[M]+	2	0	0	0	0	1	0	0	1	0	25.76	0.00133746	1.67356	335	26.76	799.173	798.166	202072	[Actual + H]+	yes	159	155	1	0	1	1	1
31	1	301.071	301.071	Peonidin (C16H13O6)	Anthocyanidin	[M]+	0	0	0	2	0	1	0	0	0	0	25.76	0.00133596	1.67168	335	26.76	799.173	798.166	202072	[Actual + H]+	yes	159	155	1	0	1	1	1
17	1	285.076	284.068	Biochanin A (C16H12O5)	Isoflavone	[M+H]+	0	0	1	0	0	0	0	0	0	1	26.36	0.00107958	1.97312	351	27.36	547.146	546.138	283077	[Actual + H]+	yes	51	34	7	0	4	4	2
31	1	301.071	301.071	Peonidin (C16H13O6)	Anthocyanidin	[M]+	0	1	0	0	0	0	0	0	0	1	26.36	0.00107488	1.96453	351	27.36	547.146	546.138	283077	[Actual + H]+	yes	51	34	7	0	4	4	2
15	1	271.06	270.053	Genistein (C15H10O5)	Isoflavone	[M+H]+	0	0	0	2	0	0	0	1	0	0	26.64	0.00140071	1.7527	356	27.64	799.173	798.166	44820	[Actual + H]+	yes	158	154	1	0	1	1	1
17	1	285.076	284.068	Biochanin A (C16H12O5)	Isoflavone	[M+H]+	0	0	0	2	0	0	1	0	0	0	26.64	0.00140071	1.7527	356	27.64	799.173	798.166	44820	[Actual + H]+	yes	158	154	1	0	1	1	1
18	1	289.071	288.063	Dihydrokaempferol (C15H12O6)	Flavanonol	[M+H]+	0	0	1	0	0	0	0	1	2	0	26.64	0.00140801	1.76184	356	27.64	799.173	798.166	44820	[Actual + H]+	yes	158	154	1	0	1	1	1
18	1	289.071	288.063	Dihydrokaempferol (C15H12O6)	Flavanonol	[M+H]+	0	0	1	0	0	0	1	0	1	1	26.64	0.00141201	1.76684	356	27.64	799.173	798.166	44820	[Actual + H]+	yes	158	154	1	0	1	1	1
19	1	305.066	304.058	Dihydroquercetin (C15H12O7)	Flavanonol	[M+H]+	0	0	1	0	0	1	0	0	1	1	26.64	0.00140741	1.76109	356	27.64	799.173	798.166	44820	[Actual + H]+	yes	158	154	1	0	1	1	1
19	1	305.066	304.058	Dihydroquercetin (C15H12O7)	Flavanonol	[M+H]+	0	1	0	0	0	0	0	1	2	0	26.64	0.00140341	1.75608	356	27.64	799.173	798.166	44820	[Actual + H]+	yes	158	154	1	0	1	1	1
19	1	305.066	304.058	Dihydroquercetin (C15H12O7)	Flavanonol	[M+H]+	0	1	0	0	0	0	1	0	1	1	26.64	0.00140741	1.76109	356	27.64	799.173	798.166	44820	[Actual + H]+	yes	158	154	1	0	1	1	1
19	1	305.066	304.058	Dihydroquercetin (C15H12O7)	Flavanonol	[M+H]+	1	0	0	0	0	0	0	1	1	1	26.64	0.00140741	1.76109	356	27.64	799.173	798.166	44820	[Actual + H]+	yes	158	154	1	0	1	1	1
19	1	305.066	304.058	Dihydroquercetin (C15H12O7)	Flavanonol	[M+H]+	1	0	0	0	0	0	1	0	0	2	26.64	0.00141141	1.76609	356	27.64	799.173	798.166	44820	[Actual + H]+	yes	158	154	1	0	1	1	1
20	1	321.06	320.053	Dihydromyricetin (C15H12O8)	Flavanonol	[M+H]+	0	0	1	0	1	0	0	0	1	1	26.64	0.00141281	1.76784	356	27.64	799.173	798.166	44820	[Actual + H]+	yes	158	154	1	0	1	1	1
20	1	321.06	320.053	Dihydromyricetin (C15H12O8)	Flavanonol	[M+H]+	0	1	0	0	0	1	0	0	1	1	26.64	0.00140281	1.75533	356	27.64	799.173	798.166	44820	[Actual + H]+	yes	158	154	1	0	1	1	1
20	1	321.06	320.053	Dihydromyricetin (C15H12O8)	Flavanonol	[M+H]+	1	0	0	0	0	1	0	0	0	2	26.64	0.00140681	1.76034	356	27.64	799.173	798.166	44820	[Actual + H]+	yes	158	154	1	0	1	1	1
21	1	287.055	286.048	Kaempferol (C15H10O6)	Flavonol	[M+H]+	2	0	0	0	0	0	1	0	1	0	26.64	0.00140211	1.75446	356	27.64	799.173	798.166	44820	[Actual + H]+	yes	158	154	1	0	1	1	1
22	1	303.05	302.043	Quercetin (C15H10O7)	Flavonol	[M+H]+	2	0	0	0	0	1	0	0	1	0	26.64	0.00139751	1.7487	356	27.64	799.173	798.166	44820	[Actual + H]+	yes	158	154	1	0	1	1	1
23	1	319.045	318.038	Myricetin (C15H10O8)	Flavonol	[M+H]+	2	0	0	0	1	0	0	0	1	0	26.64	0.00140291	1.75546	356	27.64	799.173	798.166	44820	[Actual + H]+	yes	158	154	1	0	1	1	1
24	1	291.086	290.079	Leucopelargonidin (C15H14O6)	Leucoanthocyanidin	[M+H]+	0	0	0	1	0	1	0	0	1	1	26.64	0.00140201	1.75433	356	27.64	799.173	798.166	44820	[Actual + H]+	yes	158	154	1	0	1	1	1
25	1	307.081	306.074	Leucocyanidin (C15H14O7)	Leucoanthocyanidin	[M+H]+	0	0	0	1	1	0	0	0	1	1	26.64	0.00140731	1.76096	356	27.64	799.173	798.166	44820	[Actual + H]+	yes	158	154	1	0	1	1	1
26	1	323.076	322.069	Leucodelphinidin (C15H14O8)	Leucoanthocyanidin	[M+H]+	0	0	0	0	0	0	0	1	0	3	26.64	0.00141671	1.77272	356	27.64	799.173	798.166	44820	[Actual + H]+	yes	158	154	1	0	1	1	1
27	1	291.086	290.079	Catechin (C15H14O6)	Flavanol	[M+H]+	0	0	0	1	0	1	0	0	1	1	26.64	0.00140201	1.75433	356	27.64	799.173	798.166	44820	[Actual + H]+	yes	158	154	1	0	1	1	1
28	1	307.081	306.074	Gallocatechin (C15H14O7)	Flavanol	[M+H]+	0	0	0	1	1	0	0	0	1	1	26.64	0.00140731	1.76096	356	27.64	799.173	798.166	44820	[Actual + H]+	yes	158	154	1	0	1	1	1
29	1	271.06	271.061	Pelargonidin (C15H11O5)	Anthocyanidin	[M]+	0	0	0	2	0	0	0	1	0	0	26.64	0.00140071	1.7527	356	27.64	799.173	798.166	44820	[Actual + H]+	yes	158	154	1	0	1	1	1
30	1	287.055	287.056	Cyanidin (C15H11O6)	Anthocyanidin	[M]+	2	0	0	0	0	0	1	0	1	0	26.64	0.00140211	1.75446	356	27.64	799.173	798.166	44820	[Actual + H]+	yes	158	154	1	0	1	1	1
30	1	303.05	303.05	Delphinidin (C15H11O7)	Anthocyanidin	[M]+	2	0	0	0	0	1	0	0	1	0	26.64	0.00139751	1.7487	356	27.64	799.173	798.166	44820	[Actual + H]+	yes	158	154	1	0	1	1	1
31	1	301.071	301.071	Peonidin (C16H13O6)	Anthocyanidin	[M]+	0	0	0	2	0	1	0	0	0	0	26.64	0.00139601	1.74682	356	27.64	799.173	798.166	44820	[Actual + H]+	yes	158	154	1	0	1	1	1
17	1	285.076	284.068	Biochanin A (C16H12O5)	Isoflavone	[M+H]+	0	0	0	1	0	0	0	0	0	1	26.64	0.000996504	1.77591	357	27.64	561.125	560.118	37216	[Actual + H]+	yes	44	41	1	0	1	1	0
14	1	255.065	254.058	Daidzein (C15H10O4)	Isoflavone	[M+H]+	0	0	1	0	0	0	0	0	0	1	27.03	0.00108901	2.10585	365	28.03	517.135	516.128	48147	[Actual + H]+	yes	69	27	15	3	6	6	12
15	1	271.06	270.053	Genistein (C15H10O5)	Isoflavone	[M+H]+	0	1	0	0	0	0	0	0	0	1	27.03	0.00108441	2.09695	365	28.03	517.135	516.128	48147	[Actual + H]+	yes	69	27	15	3	6	6	12
16	1	269.081	268.074	Formononetin (C16H12O4)	Isoflavone	[M+H]+	0	0	1	0	0	0	0	0	1	0	27.03	0.00108501	2.09811	365	28.03	517.135	516.128	48147	[Actual + H]+	yes	69	27	15	3	6	6	12
17	1	285.076	284.068	Biochanin A (C16H12O5)	Isoflavone	[M+H]+	0	1	0	0	0	0	0	0	1	0	27.03	0.00108041	2.08922	365	28.03	517.135	516.128	48147	[Actual + H]+	yes	69	27	15	3	6	6	12
17	1	285.076	284.068	Biochanin A (C16H12O5)	Isoflavone	[M+H]+	1	0	0	0	0	0	0	0	0	1	27.03	0.00108441	2.09695	365	28.03	517.135	516.128	48147	[Actual + H]+	yes	69	27	15	3	6	6	12
29	1	271.06	271.061	Pelargonidin (C15H11O5)	Anthocyanidin	[M]+	0	1	0	0	0	0	0	0	0	1	27.03	0.00108441	2.09695	365	28.03	517.135	516.128	48147	[Actual + H]+	yes	69	27	15	3	6	6	12
14	1	255.065	254.058	Daidzein (C15H10O4)	Isoflavone	[M+H]+	0	0	0	0	0	0	0	0	0	0	27.73	0.000413406	1.62078	381	28.73	255.066	254.058	140481	[Actual + H]+	yes	80	3	30	12	14	15	6
17	1	285.076	284.068	Biochanin A (C16H12O5)	Isoflavone	[M+H]+	0	0	0	1	0	0	0	0	0	1	30.22	0.00102257	1.82237	442	31.22	561.125	560.118	52319	[Actual + H]+	yes	44	41	1	0	1	1	0
15	1	271.06	270.053	Genistein (C15H10O5)	Isoflavone	[M+H]+	0	0	0	0	0	0	0	0	0	0	31.41	0.000471687	1.74016	463	32.41	271.061	270.053	70514	[Actual + H]+	yes	107	4	33	18	18	21	13
29	1	271.06	271.061	Pelargonidin (C15H11O5)	Anthocyanidin	[M]+	0	0	0	0	0	0	0	0	0	0	31.41	0.000471687	1.74016	463	32.41	271.061	270.053	70514	[Actual + H]+	yes	107	4	33	18	18	21	13
